# Supplementary material for: Elucidating the genetic mechanisms governing cytosine base editing outcomes through CRISPRi screens
Source: Nat Commun. 2025 May 20;16:4685. doi: 10.1038/s41467-025-59948-z (PMC12092667; doi:10.1038/s41467-025-59948-z)
Supplement: Supplementary file 3 — Supplementary Data 1–7 [file 41467_2025_59948_MOESM3_ESM.xlsx]

## Sheet: Supp.Data1_sgRNA_library
index	id	gRNA.sequence	Gene	Annotation
124	ALYREF_-_79849084_23-P1P2	GCACCCTCCGGACCTCCGGG	ALYREF	essential
122	ALYREF_-_79849458_23-P1P2	GCGGGCGCGGAATCGGGCAT	ALYREF	essential
123	ALYREF_+_79849097_23-P1P2	GccgggccggcgggTGGATA	ALYREF	essential
121	ALYREF_+_79849212_23-P1P2	GggAGGCGGCAGGAACCGAC	ALYREF	essential
120	ALYREF_+_79849261_23-P1P2	GCGGCGGGCCCATCCGGAAC	ALYREF	essential
1225	CDC5L_-_44355316_23-P1P2	GTAAGGCGCTTTGGCCAGAG	CDC5L	essential
1227	CDC5L_-_44355475_23-P1P2	GAGGTCGCGCTTGGAGGAAG	CDC5L	essential
1229	CDC5L_+_44355235_23-P1P2	GGGCTCTCGCGAGATAGCGG	CDC5L	essential
1226	CDC5L_+_44355487_23-P1P2	GGTAACAGCGATTGGGCCAC	CDC5L	essential
1228	CDC5L_+_44355494_23-P1P2	GAGAAGTAGTAACAGCGATT	CDC5L	essential
1428	CDK17_-_96793729_23-P1P2	GGCGGCCGACCCGACACCAG	CDK17	essential
1425	CDK17_-_96793807_23-P1P2	GCCCGAGGCGAGGCGAAGAG	CDK17	essential
1427	CDK17_-_96793860_23-P1P2	GGGCGACCGGATGCAAGTCC	CDK17	essential
1426	CDK17_-_96793869_23-P1P2	GATGCAAGTCCGGGTCTCAG	CDK17	essential
1429	CDK17_-_96794161_23-P1P2	GGGGGAGCTCAGGAGACTGC	CDK17	essential
10024	DDB1_-_61080998_23-P2	GGATAGCCATCTGAATTGAG	DDB1	essential
10023	DDB1_-_61081099_23-P2	GTCAGAACAAGCAAAGACGT	DDB1	essential
10022	DDB1_-_61081132_23-P2	GGAACGAAAAGTCCTCAATA	DDB1	essential
10021	DDB1_-_61081397_23-P2	GCAAGGCACAAAGGAGGTAA	DDB1	essential
10017	DDB1_-_61100183_23-P1	GGAAAGGGGACCCTCGAGAG	DDB1	essential
10016	DDB1_-_61100490_23-P1	GCGAGCGCGACACTAGAAAG	DDB1	essential
10020	DDB1_+_61081332_23-P2	GTTGGGCTCAACATTGAGAC	DDB1	essential
10018	DDB1_+_61100263_23-P1	GAGTGGGCCCGGCGAATGGA	DDB1	essential
10019	DDB1_+_61100457_23-P1	GGTCGCGCTCGAGTCCCGAC	DDB1	essential
10015	DDB1_+_61100555_23-P1	GGGCCTGCAACGTGTCTCTG	DDB1	essential
1928	DDX18_-_118572282_23-P1P2	GTGCGCACGTGCGGCCGGAA	DDX18	essential
1927	DDX18_-_118572337_23-P1P2	GCTGTGTGGCGCCTTATTCT	DDX18	essential
1925	DDX18_-_118572348_23-P1P2	GCTTATTCTAGGCACTTGTT	DDX18	essential
1926	DDX18_+_118572603_23-P1P2	GCTGGAGCCACGCGACGAGT	DDX18	essential
1929	DDX18_+_118572733_23-P1P2	GGTGAGGGAACCAAAAGCTA	DDX18	essential
1966	DDX51_-_132628476_23-P1P2	GTGCGAGGCAGACACCCACC	DDX51	essential
1969	DDX51_-_132628859_23-P1P2	GCATGGCCAGCCGCACGCCT	DDX51	essential
1967	DDX51_+_132628439_23-P1P2	GCTCGCAGAAAGCAACGAGG	DDX51	essential
1968	DDX51_+_132628672_23-P1P2	Ggagcccgcgcagaccgagg	DDX51	essential
1965	DDX51_+_132628798_23-P1P2	GCGGTACCCGGGCCCCGATg	DDX51	essential
2613	EXOSC10_-_11159507_23-P1P2	GGCAAGGGCTAGGGACGTCT	EXOSC10	essential
2614	EXOSC10_-_11159510_23-P1P2	GAGGGCTAGGGACGTCTGGG	EXOSC10	essential
2610	EXOSC10_-_11159863_23-P1P2	GTGGTCGCCGACAGGACCCT	EXOSC10	essential
2612	EXOSC10_-_11159881_23-P1P2	GTGGGCTCCCGGGTACTGGG	EXOSC10	essential
2611	EXOSC10_-_11159927_23-P1P2	GTCGTCTCGCGAGAGCTTGT	EXOSC10	essential
613	HEATR1_-_236767573_23-P1P2	GCCCGGAGATGCAAAGACGA	HEATR1	essential
612	HEATR1_-_236767819_23-P1P2	GACCCTCACCCGGAAACCTA	HEATR1	essential
614	HEATR1_-_236767868_23-P1P2	GGGCGCTACGGCAAGTGAAG	HEATR1	essential
610	HEATR1_+_236767608_23-P1P2	GTTGAAGGAAAGCCTTGGCG	HEATR1	essential
611	HEATR1_+_236767776_23-P1P2	GTGGGCTCCTTGGTACCATG	HEATR1	essential
4051	KPNB1_+_45727245_23-P1P2	GGgCGGAGGGATATTCGGAC	KPNB1	essential
4050	KPNB1_+_45727288_23-P1P2	GGAGTGAGAGGCGGCGCGCa	KPNB1	essential
4054	KPNB1_+_45727732_23-P1P2	GGATCTAGGGGGAGGAAAGT	KPNB1	essential
4053	KPNB1_+_45727740_23-P1P2	GCTCCAGCCGATCTAGGGGG	KPNB1	essential
4052	KPNB1_+_45727743_23-P1P2	GCAGCTCCAGCCGATCTAGG	KPNB1	essential
7228	MRPS31_-_41344914_23-P1P2	GTGACAAGAGGAATGAGGCG	MRPS31	essential
7227	MRPS31_-_41345090_23-P1P2	GAGGAAGTCGGAGGATGTAC	MRPS31	essential
7226	MRPS31_-_41345096_23-P1P2	GTCGGAGGATGTACAGGACG	MRPS31	essential
7225	MRPS31_+_41345107_23-P1P2	GGTTGGCCCGGTAGGTCCTC	MRPS31	essential
7229	MRPS31_+_41345324_23-P1P2	GGAGAGGGCGGGGACGTGTT	MRPS31	essential
5551	NUP98_-_3818381_23-P1P2	GGACAGACACCCACTCGCGT	NUP98	essential
5553	NUP98_-_3818537_23-P1P2	GGCGGCGCTAGACTTCGAAG	NUP98	essential
5550	NUP98_+_3818316_23-P1P2	GGGTGTAAGGACCCCACGGT	NUP98	essential
5552	NUP98_+_3818733_23-P1P2	GAAgcggcggtcggtggcag	NUP98	essential
5554	NUP98_+_3818746_23-P1P2	GCGCGCTGCGCCCGAAgcgg	NUP98	essential
5905	PHB_-_47492062_23-P1P2	GGCAACCCCTGGCTCGTCCC	PHB	essential
5908	PHB_+_47491846_23-P1P2	GGGAGCGGGCAACGACGGTG	PHB	essential
5906	PHB_+_47492029_23-P1P2	GCAGGGGTTGCTCAGAGTAA	PHB	essential
5907	PHB_+_47492183_23-P1P2	GTGGAAGCAGGTGAGAATGG	PHB	essential
5909	PHB_+_47492231_23-P1P2	GAGCTCATGCGCAGTATGTG	PHB	essential
5913	PHB2_-_7079816_23-P1P2	GACGAGGGTTCGGGCCCGTA	PHB2	essential
5910	PHB2_-_7079820_23-P1P2	GGGGTTCGGGCCCGTAAGGC	PHB2	essential
5912	PHB2_-_7079832_23-P1P2	GGTAAGGCTGGCGAAAGAAA	PHB2	essential
5914	PHB2_+_7079765_23-P1P2	GTGCAGTACCTAAGCCGGAG	PHB2	essential
5911	PHB2_+_7079788_23-P1P2	GGGCCCGAACCCTCGTGTGA	PHB2	essential
6152	POLR2D_-_128604801_23-P2	GAGTAGCCATCTATCTCAAG	POLR2D	essential
6154	POLR2D_-_128604882_23-P2	GTTCTTCCGTCTCCCAGGTT	POLR2D	essential
6151	POLR2D_+_128604785_23-P2	GCATAGCCCCTTGAGATAGA	POLR2D	essential
6153	POLR2D_+_128604811_23-P2	GGGACAAGTGCTAAGTATTG	POLR2D	essential
6150	POLR2D_+_128605175_23-P2	Gagggtcttaactcttgtcc	POLR2D	essential
6148	POLR2D_+_128615333_23-P1	Ggccggacactcaggtggta	POLR2D	essential
6149	POLR2D_+_128615628_23-P1	GCGGGCTGGCGACGTAGAGG	POLR2D	essential
6147	POLR2D_+_128615631_23-P1	GCCGCGGGCTGGCGACGTAG	POLR2D	essential
6145	POLR2D_+_128615642_23-P1	GgtggcagcgATCCGCGGGC	POLR2D	essential
6146	POLR2D_+_128615647_23-P1	GggcgggtggcagcgATCCG	POLR2D	essential
6167	POLR2F_-_38349712_23-P1P2	GCGCAGGCGCAAGATAAGCT	POLR2F	essential
6166	POLR2F_-_38349757_23-P1P2	GTGTTTGCGGGTCTCCGCGC	POLR2F	essential
6165	POLR2F_-_38349905_23-P1P2	GTGAGGAGCCTGGCGTCTAG	POLR2F	essential
6168	POLR2F_-_38349957_23-P1P2	GGGCCGGCGGAGCCGAGGAA	POLR2F	essential
6169	POLR2F_+_38350119_23-P1P2	Ggtgagcacgtggagaggca	POLR2F	essential
6184	POLR2I_-_36605411_23-P1P2	GTCCCGGAGGATATGACGAC	POLR2I	essential
6183	POLR2I_-_36605495_23-P1P2	GACAGGGAGTCCGATCACAG	POLR2I	essential
6182	POLR2I_-_36605751_23-P1P2	GCCGGCTCGTAAGTCCCGTC	POLR2I	essential
6180	POLR2I_+_36606198_23-P1P2	GGTTCTTCCAATAGCGGCCC	POLR2I	essential
6181	POLR2I_+_36606204_23-P1P2	GTTCACGGTTCTTCCAATAG	POLR2I	essential
6253	PPP2R1A_-_52693331_23-P1	GGCGCTGGCCGCAGTCTGAC	PPP2R1A	essential
6252	PPP2R1A_-_52693336_23-P1	GGGCCGCAGTCTGACAGGAA	PPP2R1A	essential
6251	PPP2R1A_-_52693475_23-P1	GAGACGCGGAGGGGTACCTG	PPP2R1A	essential
6258	PPP2R1A_-_52716005_23-P2	GGCCGCAGCCTCCAAGCTGG	PPP2R1A	essential
6250	PPP2R1A_+_52693317_23-P1	GTCCCTTTCCTGTCAGACTG	PPP2R1A	essential
6254	PPP2R1A_+_52693758_23-P1	GTCCCCAAGAGGCCATTCAG	PPP2R1A	essential
6257	PPP2R1A_+_52716072_23-P2	GAAACTCACCTGCTCGTCAG	PPP2R1A	essential
6259	PPP2R1A_+_52716105_23-P2	GCAGAAGGACGGGAGAGCAG	PPP2R1A	essential
6256	PPP2R1A_+_52716196_23-P2	GCGCACCGAGTCCTAGGGAG	PPP2R1A	essential
6255	PPP2R1A_+_52716201_23-P2	GGCAGCCGCACCGAGTCCTA	PPP2R1A	essential
10535	PRPF19_-_60673960_23-P1P2	GTGCTGCCGGGACTGCTCCG	PRPF19	essential
10537	PRPF19_-_60674010_23-P1P2	GCTAGCGTAGCGCTTCACGT	PRPF19	essential
10538	PRPF19_-_60674017_23-P1P2	GAGCGCTTCACGTGGGAATG	PRPF19	essential
10536	PRPF19_+_60673858_23-P1P2	GGCGCCTCGGAGCACGGTGA	PRPF19	essential
10539	PRPF19_+_60673979_23-P1P2	GGCGCTACGCTAGCATCGCT	PRPF19	essential
6348	PSMA1_-_14541484_23-P1P2	GCCGCACTGGTGGTACAGGT	PSMA1	essential
6346	PSMA1_-_14541616_23-P1P2	GCTGACCGAGGAGGAAGTGT	PSMA1	essential
6345	PSMA1_-_14541640_23-P1P2	GGCTCCCCGGGAAGCGAAAG	PSMA1	essential
6347	PSMA1_-_14541852_23-P1P2	GATTCAACGTACCATGGTGG	PSMA1	essential
6349	PSMA1_+_14541841_23-P1P2	GCAGGCCCGCGCCGCCACCA	PSMA1	essential
6352	PSMA2_-_42971703_23-P1P2	GACTACGCTGAAGACCTCGA	PSMA2	essential
6354	PSMA2_+_42971338_23-P1P2	GTCAAGTAGACCTGATGCGG	PSMA2	essential
6353	PSMA2_+_42971374_23-P1P2	GGGTGGCCCGTTCCGAACTC	PSMA2	essential
6351	PSMA2_+_42971715_23-P1P2	GCTTTTCGCTGACTACATTC	PSMA2	essential
6350	PSMA2_+_42971742_23-P1P2	GGGTAAAGATGGCGGAGCGC	PSMA2	essential
6355	PSMA3_-_58711601_23-P1P2	GGGTATAGGGGAAGCGCTCC	PSMA3	essential
6356	PSMA3_-_58711627_23-P1P2	GGAATCCCTACGCGTCCCTT	PSMA3	essential
6358	PSMA3_-_58711976_23-P1P2	GACCGAAAGTGGAAACTCGT	PSMA3	essential
6357	PSMA3_+_58711611_23-P1P2	GTAAACCCAAAGGGACGCGT	PSMA3	essential
6359	PSMA3_+_58711815_23-P1P2	GACGCAGGCCTAGCATATAG	PSMA3	essential
6372	PSMA6_-_35761614_23-P1P2	GAGTCGCTGCAACTTCCGGG	PSMA6	essential
6371	PSMA6_-_35761758_23-P1P2	GAGGGTCGGCTCTACCAAGT	PSMA6	essential
6370	PSMA6_-_35761832_23-P1P2	GTGCCTGGAGCGAGCAGACG	PSMA6	essential
6374	PSMA6_+_35761796_23-P1P2	GCCAGGCACGTACCATGACA	PSMA6	essential
6373	PSMA6_+_35762023_23-P1P2	GGCCTCACGAAGCCGGAGTC	PSMA6	essential
6404	PSMB2_-_36107051_23-P1P2	GCATGGTGGCGGAAGGCCAG	PSMB2	essential
6400	PSMB2_-_36107100_23-P1P2	GGCCCGCTTCCAGGTCTCAC	PSMB2	essential
6402	PSMB2_+_36107080_23-P1P2	GACCGGTGAGACCTGGAAGC	PSMB2	essential
6403	PSMB2_+_36107087_23-P1P2	GCTGTCTCACCGGTGAGACC	PSMB2	essential
6401	PSMB2_+_36107097_23-P1P2	GCTCTGAGGTGCTGTCTCAC	PSMB2	essential
6406	PSMB3_-_36909059_23-P1P2	GGAATTGCTCTGGCGATCGA	PSMB3	essential
6407	PSMB3_-_36909230_23-P1P2	GGCCCCGGTGAGGACCAAGA	PSMB3	essential
6409	PSMB3_+_36909247_23-P1P2	GTGGGATGAGCACTGTGTGG	PSMB3	essential
6408	PSMB3_+_36909381_23-P1P2	GACTAGGACAGACAGAGCGG	PSMB3	essential
6405	PSMB3_+_36909384_23-P1P2	GTAGACTAGGACAGACAGAG	PSMB3	essential
6452	PSMC1_-_90722958_23-P1P2	GCAAGATGGTGAGTGACTAA	PSMC1	essential
6450	PSMC1_-_90722972_23-P1P2	GACTAAGGGTTTCTTTCCGC	PSMC1	essential
6451	PSMC1_-_90723020_23-P1P2	GAGCCTGAGGCGAGAGAAAG	PSMC1	essential
6453	PSMC1_+_90722966_23-P1P2	GATCGCACCGCGACGACCAG	PSMC1	essential
6454	PSMC1_+_90723243_23-P1P2	GCGATCAGCAAAGCCCTGGT	PSMC1	essential
6458	PSMC2_-_102988101_23-P1P2	GGGGAAAGGGAAGACACCAC	PSMC2	essential
6459	PSMC2_-_102988113_23-P1P2	GACACCACCGGAAGCAAGGA	PSMC2	essential
6455	PSMC2_-_102988132_23-P1P2	GAGGTGCTGTGTAATCATTA	PSMC2	essential
6457	PSMC2_-_102988187_23-P1P2	GTTACCTCGGTGCCGATCAG	PSMC2	essential
6456	PSMC2_+_102988169_23-P1P2	GCTTCCGCTGATCGGCACCG	PSMC2	essential
6471	PSMC4_-_40477083_23-P1P2	GAGCGGTGACAGATCATCCC	PSMC4	essential
6473	PSMC4_-_40477115_23-P1P2	GGCCGGCTTGGTCACTATGG	PSMC4	essential
6472	PSMC4_-_40477122_23-P1P2	GTGGTCACTATGGAGGAGAT	PSMC4	essential
6470	PSMC4_-_40477133_23-P1P2	GGAGGAGATAGGCATCTTGG	PSMC4	essential
6474	PSMC4_-_40477499_23-P1P2	GCGTGCGGCCGAGTGATCCC	PSMC4	essential
6487	PSMD1_-_231921650_23-P1P2	GGCGCACCCGGGGAGCAAGG	PSMD1	essential
6488	PSMD1_-_231921667_23-P1P2	GGGAGGCGCGGTGAACTGAG	PSMD1	essential
6485	PSMD1_-_231921704_23-P1P2	GATACACTGCGCAGCTGGAA	PSMD1	essential
6486	PSMD1_+_231921605_23-P1P2	GCTCAGTCAGTCGCCTCCTC	PSMD1	essential
6489	PSMD1_+_231922062_23-P1P2	GTCACACGGCCAAGAATGGG	PSMD1	essential
6499	PSMD11_-_30771474_23-P1P2	GTACAGGCGGAGGGACCCGA	PSMD11	essential
6496	PSMD11_-_30771536_23-P1P2	Ggccggggacggtgtgagag	PSMD11	essential
6495	PSMD11_-_30771544_23-P1P2	Gcggtgtgagagcggtaaga	PSMD11	essential
6497	PSMD11_-_30771547_23-P1P2	Gtgtgagagcggtaagatgg	PSMD11	essential
6498	PSMD11_+_30771575_23-P1P2	GTCGGTGCTGAGTAGAGACT	PSMD11	essential
6544	PSMD7_-_74330738_23-P1P2	GAGAGGAACTGGGCCTGAAA	PSMD7	essential
6540	PSMD7_-_74330744_23-P1P2	GACTGGGCCTGAAAGGGTAC	PSMD7	essential
6543	PSMD7_+_74330741_23-P1P2	GCGGCAGCAGTAGCGGTCAC	PSMD7	essential
6542	PSMD7_+_74330760_23-P1P2	GCCCTGCCACACGCAAACAC	PSMD7	essential
6541	PSMD7_+_74330897_23-P1P2	GCGCCGCCGGCCCAGCTATA	PSMD7	essential
6730	RAN_+_131356438_23-P1P2	GGCGGTCGCTGCGCTTAGGG	RAN	essential
6731	RAN_+_131356632_23-P1P2	GGCGCCCGTCCGACTGAGGC	RAN	essential
6733	RAN_+_131356636_23-P1P2	GCTCCGCGCCCGTCCGACTG	RAN	essential
6734	RAN_+_131357027_23-P1P2	GCCACGTGCCCGCCCCACAA	RAN	essential
6732	RAN_+_131357106_23-P1P2	GCTGCGGAGGCAGAGGACGG	RAN	essential
10658	RPA1_-_1733276_23-P1P2	GTGAGCCGCGCGCACGTCGG	RPA1	essential
10659	RPA1_-_1733303_23-P1P2	GGCGGTGCGCGCAACTTCTC	RPA1	essential
10657	RPA1_-_1733333_23-P1P2	GTGCGCAGCGCGCGGGACCC	RPA1	essential
10655	RPA1_-_1733358_23-P1P2	GGGAAGCTGGAGCTGTTGCG	RPA1	essential
10656	RPA1_-_1733528_23-P1P2	GGCGACGGGGGATGAACGCG	RPA1	essential
10663	RPA2_-_28240655_23-P1P2	GCCGCCGGCTCCCCCGTATG	RPA2	essential
10661	RPA2_-_28241061_23-P1P2	GCGCTCTGGCTACTTTTCTC	RPA2	essential
10664	RPA2_+_28240661_23-P1P2	GCAGGTGGATTCGAAAGCTA	RPA2	essential
10660	RPA2_+_28241028_23-P1P2	GAGCCAGAGCGGCGCAGTGG	RPA2	essential
10662	RPA2_+_28241031_23-P1P2	GAGTAGCCAGAGCGGCGCAG	RPA2	essential
7215	RPS27A_-_55459814_23-P1P2	GGAAACCCCGTGGGCCTGCG	RPS27A	essential
7219	RPS27A_-_55459862_23-P1P2	GGCGGTGGGTGTCTGCACTT	RPS27A	essential
7216	RPS27A_-_55460030_23-P1P2	GTACGGGCCGGGTGGTCATG	RPS27A	essential
7218	RPS27A_+_55459832_23-P1P2	GAGACACCCACCGCAGATGG	RPS27A	essential
7217	RPS27A_+_55459880_23-P1P2	GCACAAGAGAAGGCACCATA	RPS27A	essential
7247	RPS3_-_75110586_23-P1	GTCCTTTCAGCGGAGCGCGG	RPS3	essential
7245	RPS3_-_75110633_23-P1	GAAGAGGAAGGTGAGCCTCT	RPS3	essential
7248	RPS3_-_75110640_23-P1	GAGGTGAGCCTCTGGGGACT	RPS3	essential
7249	RPS3_-_75111043_23-P1	GCCCAGGACCTCAACTTGAA	RPS3	essential
7251	RPS3_-_75111750_23-P2	GTGGATTAGTTTGTCGCTGA	RPS3	essential
7254	RPS3_-_75111920_23-P2	GATTGTTATAAATGCTAAGT	RPS3	essential
7246	RPS3_+_75110987_23-P1	GACCCAGAAACGACCAGTTA	RPS3	essential
7253	RPS3_+_75111864_23-P2	GCAGTCAAATGAGTTTTACC	RPS3	essential
7252	RPS3_+_75111893_23-P2	GTAGCATTTATAACAATTAT	RPS3	essential
7250	RPS3_+_75112219_23-P2	GTCATAAAGGATAAACCTgc	RPS3	essential
7256	RPS3A_-_152021009_23-P1P2	GGTTGGTGCACCCAGGAACG	RPS3A	essential
7255	RPS3A_-_152021014_23-P1P2	GTGCACCCAGGAACGCGGCC	RPS3A	essential
7259	RPS3A_+_152020740_23-P1P2	GCGAGAACTTAGGCGTACGG	RPS3A	essential
7257	RPS3A_+_152020769_23-P1P2	GGAGCCAAAAGGGCGGAAGT	RPS3A	essential
7258	RPS3A_+_152021229_23-P1P2	GTTCCAGCGGGACCAAGCAA	RPS3A	essential
7280	RPSA_-_39448255_23-P1P2	GGTCCATACGGCGTTGTTCT	RPSA	essential
7283	RPSA_-_39448573_23-P1P2	GCCTTCGGAGTCCCACACGG	RPSA	essential
7281	RPSA_+_39448202_23-P1P2	GGTAGCACGGAAAAGACAGG	RPSA	essential
7282	RPSA_+_39448205_23-P1P2	GCAGGTAGCACGGAAAAGAC	RPSA	essential
7284	RPSA_+_39448273_23-P1P2	GCTAGCCCTGGAAGGCGCCA	RPSA	essential
7288	RRM1_-_4116293_23-P1P2	GACGAGGTGGGCGAGAAGGA	RRM1	essential
7285	RRM1_+_4116128_23-P1P2	GTAGGTTCCAGGCGCTGCTC	RRM1	essential
7289	RRM1_+_4116146_23-P1P2	GTGACAGAGTGGGAAGGGTT	RRM1	essential
7286	RRM1_+_4116182_23-P1P2	GGACTGCGGCTCTAAAGCGC	RRM1	essential
7287	RRM1_+_4116440_23-P1P2	GCAGCCTGAAGGCCCGAAGG	RRM1	essential
7318	RUVBL1_-_127842658_23-P1P2	GTACCATGCGGCCGTTACTA	RUVBL1	essential
7319	RUVBL1_+_127842209_23-P1P2	GCCTAGTGACGATCCACTGG	RUVBL1	essential
7315	RUVBL1_+_127842425_23-P1P2	GGGCCAGGAGAACGCGCGAG	RUVBL1	essential
7316	RUVBL1_+_127842624_23-P1P2	GCGCATGGTAACTCAGGCGC	RUVBL1	essential
7317	RUVBL1_+_127842630_23-P1P2	GAACGGCCGCATGGTAACTC	RUVBL1	essential
10702	RUVBL2_-_49496742_23-P1P2	GCGGCCGTGAGACCTCCAGG	RUVBL2	essential
10700	RUVBL2_-_49496777_23-P1P2	GTGCGCTTTACGGAAACGAG	RUVBL2	essential
10701	RUVBL2_-_49497171_23-P1P2	GTGGCAGTTGGTGAGCATCA	RUVBL2	essential
10704	RUVBL2_+_49497175_23-P1P2	GCATGCACCCACACTTACAA	RUVBL2	essential
10703	RUVBL2_+_49497541_23-P1P2	GTGGCACCACTAACAATCCA	RUVBL2	essential
7422	SFPQ_-_35658325_23-P1P2	GCGGGTCCCTGAGCAACGAC	SFPQ	essential
7423	SFPQ_-_35658705_23-P1P2	GAGAAGACGCTCAGGAAACG	SFPQ	essential
7420	SFPQ_-_35658708_23-P1P2	GAGACGCTCAGGAAACGTGG	SFPQ	essential
7424	SFPQ_-_35658747_23-P1P2	GAAATGGCGGATGACACAGG	SFPQ	essential
7421	SFPQ_+_35658618_23-P1P2	GATCGGTTCCGGAGTCgtgg	SFPQ	essential
10718	SHFM1_-_96338761_23-P1P2	GGGCTATGGGTCCAGACTCA	SHFM1	essential
10717	SHFM1_-_96338764_23-P1P2	GTATGGGTCCAGACTCACGG	SHFM1	essential
10719	SHFM1_+_96338938_23-P1P2	GGACTCAGGCCTCCGTGTGG	SHFM1	essential
10716	SHFM1_+_96339147_23-P1P2	GTCGGAGGCGGTAGTGACGG	SHFM1	essential
10715	SHFM1_+_96339150_23-P1P2	GGCGTCGGAGGCGGTAGTGA	SHFM1	essential
10732	SMC3_-_112327541_23-P1P2	GCCGTGCGGTTGCTGCTCCG	SMC3	essential
10734	SMC3_-_112327854_23-P1P2	GATCTCCGAGAGGTGTGGAA	SMC3	essential
10733	SMC3_+_112327507_23-P1P2	GACCGCACGGCCGCAGGGTC	SMC3	essential
10730	SMC3_+_112327512_23-P1P2	GCAGCAACCGCACGGCCGCA	SMC3	essential
10731	SMC3_+_112327677_23-P1P2	GGTCCAGCCTGTGGAGACAG	SMC3	essential
7777	SUPT5H_-_39936260_23-P1P2	GCAGCAGCTGGTACCGAAGG	SUPT5H	essential
7779	SUPT5H_-_39936263_23-P1P2	GCAGCTGGTACCGAAGGCGG	SUPT5H	essential
7778	SUPT5H_-_39936298_23-P1P2	GGTAAGTGCGTGTGCAGAGG	SUPT5H	essential
7775	SUPT5H_-_39936308_23-P1P2	GGTGCAGAGGTGGCAGTTCC	SUPT5H	essential
7776	SUPT5H_-_39936427_23-P1P2	GCCTGCCGGAAGCGCCCTAA	SUPT5H	essential
7781	SUPT6H_-_26989265_23-P1P2	GTGGCGGCGGAGGGGCCGTG	SUPT6H	essential
7784	SUPT6H_-_26989586_23-P1P2	GCCGGAACCCGTGAATCGGG	SUPT6H	essential
7782	SUPT6H_+_26989258_23-P1P2	GATAGTACGGACCCACCGCA	SUPT6H	essential
7783	SUPT6H_+_26989271_23-P1P2	GAGACTGGGAAAAGATAGTA	SUPT6H	essential
7780	SUPT6H_+_26989285_23-P1P2	GGAGTCGTCGAACCGAGACT	SUPT6H	essential
7786	SUPV3L1_+_70940020_23-P1P2	GCCGCAGGTTCTACACTGTC	SUPV3L1	essential
7785	SUPV3L1_+_70940042_23-P1P2	GGCACGGGAGAAGGACATCG	SUPV3L1	essential
7787	SUPV3L1_+_70940063_23-P1P2	GGGGAGCCGAGCCCACAATA	SUPV3L1	essential
7789	SUPV3L1_+_70940398_23-P1P2	GTGGGACCTCGGATCCCCAG	SUPV3L1	essential
7788	SUPV3L1_+_70940438_23-P1P2	Ggaaggaggcagacactgag	SUPV3L1	essential
9009	TUBA1B_-_49524730_23-P1P2	GCCGCGCGCGCGTCCACCCA	TUBA1B	essential
9007	TUBA1B_-_49524741_23-P1P2	GTCCACCCAAGGCGGAGTAA	TUBA1B	essential
9008	TUBA1B_-_49525087_23-P1P2	GCACGGCTTACTCACCATAG	TUBA1B	essential
9006	TUBA1B_-_49525184_23-P1P2	GGGTAAGTAACGCACTAGGG	TUBA1B	essential
9005	TUBA1B_+_49524988_23-P1P2	GCCCTGTATACAGCCGGGAA	TUBA1B	essential
9022	UBA1_-_47050253_23-P2	GCCGAGCTCCGCGCAAACTC	UBA1	essential
9020	UBA1_-_47050273_23-P2	GGGCTTCTCTTGTACGACAG	UBA1	essential
9021	UBA1_-_47050276_23-P2	GTTCTCTTGTACGACAGAGG	UBA1	essential
9024	UBA1_-_47050698_23-P2	GAAAGTCAAGGCGGGACTGG	UBA1	essential
9016	UBA1_-_47053254_23-P1	GTGTCGGCGGCTCGGCTGTA	UBA1	essential
9018	UBA1_-_47053257_23-P1	GCGGCGGCTCGGCTGTAAGG	UBA1	essential
9017	UBA1_-_47053260_23-P1	GCGGCTCGGCTGTAAGGAGG	UBA1	essential
9015	UBA1_-_47053322_23-P1	GCGGCAGCGGCGATTCTAGG	UBA1	essential
9023	UBA1_+_47050494_23-P2	GCCCAAACGGCACCCCTTAA	UBA1	essential
9019	UBA1_+_47053222_23-P1	GAGCCGCCGACACAAGATGG	UBA1	essential
9344	USP39_-_85829973_23-P2	GCGCGTCACGGGGGAAACGT	USP39	essential
9343	USP39_-_85829993_23-P2	GGGCGGTGTCCCAACTTCGG	USP39	essential
9341	USP39_-_85830000_23-P2	GTCCCAACTTCGGAGGACCT	USP39	essential
9340	USP39_-_85830050_23-P2	GCTAAAACCGAGATGACTAG	USP39	essential
9339	USP39_-_85843305_23-P1	GGCGCCTGCGCTGGACGACT	USP39	essential
9338	USP39_-_85843315_23-P1	GTGGACGACTCGGCCGGTAG	USP39	essential
9337	USP39_-_85843325_23-P1	GGGCCGGTAGTGGAGATGTC	USP39	essential
9335	USP39_-_85843339_23-P1	GATGTCCGGCCGGTCTAAGC	USP39	essential
9336	USP39_-_85843486_23-P1	GGTGAAGCGGGAGTTCGAGC	USP39	essential
9342	USP39_+_85830061_23-P2	GACGCTTCCCCGGCAGGAAT	USP39	essential
10873	VCP_-_35072554_23-P1P2	GTGGCTCCTGATCCGCGAgg	VCP	essential
10872	VCP_-_35072566_23-P1P2	GCGCGAggtggcagtggcag	VCP	essential
10874	VCP_-_35072599_23-P1P2	GgcagcgacgacTCAAACGA	VCP	essential
10870	VCP_-_35072970_23-P1P2	GGCTCCGGAGTTTATCCTCC	VCP	essential
10871	VCP_+_35073081_23-P1P2	GAGAAGGAGCAAGAAGTGTC	VCP	essential
10881	XAB2_-_7694229_23-P1P2	GGACATGACGATCCGGTCTC	XAB2	essential
10880	XAB2_-_7694239_23-P1P2	GTCCGGTCTCTGGCCCATTA	XAB2	essential
10883	XAB2_-_7694376_23-P1P2	GGACTCACGAAGACAAGGTC	XAB2	essential
10884	XAB2_-_7694385_23-P1P2	GAGACAAGGTCCGGCCGCTC	XAB2	essential
10882	XAB2_+_7694424_23-P1P2	GGCGACTCTCTCCTGTACCT	XAB2	essential
9538	YY1_-_100705185_23-P1P2	GGCCGGGCCCGAGCAGAGTG	YY1	essential
9539	YY1_-_100705701_23-P1P2	GGAGACCATCGAGACCACAG	YY1	essential
9535	YY1_-_100705921_23-P1P2	GAGACGCGCGAGGAGGTGGT	YY1	essential
9537	YY1_+_100705824_23-P1P2	GGCGGCTGCAGAGCGATCAT	YY1	essential
9536	YY1_+_100705842_23-P1P2	GTCGGGTCGTCGGTGACCAG	YY1	essential
9608	ZBTB48_-_6640087_23-P1P2	GACGTCCGGCGCGGAGACGG	ZBTB48	essential
9609	ZBTB48_-_6640104_23-P1P2	GGGTGGAGTCTCCGCACTGT	ZBTB48	essential
9605	ZBTB48_-_6640109_23-P1P2	GAGTCTCCGCACTGTCGGCG	ZBTB48	essential
9607	ZBTB48_-_6640138_23-P1P2	GAGCCGGGCACTAGGTTCGT	ZBTB48	essential
9606	ZBTB48_+_6640093_23-P1P2	GGCGTACCCCGCCGACAGTG	ZBTB48	essential
4977	ZNF207_-_30677213_23-P1	GTGCTTCCTGTGGGACGTGG	ZNF207	essential
4978	ZNF207_-_30677224_23-P1	GGGACGTGGTGGTAGCCGTT	ZNF207	essential
4975	ZNF207_-_30677238_23-P1	GCCGTTGGGTTGGGAAAGTG	ZNF207	essential
4976	ZNF207_-_30677435_23-P1	GCTGGATTTGGCTTACGGCG	ZNF207	essential
4979	ZNF207_+_30677197_23-P1	GGGCTACCACCACGTCCCAC	ZNF207	essential
4981	ZNF207_+_30687693_23-P2	GGCTGAGGTTGAACAGGCTG	ZNF207	essential
4980	ZNF207_+_30687708_23-P2	GGAGGAATATAACCTTGCTG	ZNF207	essential
4983	ZNF207_+_30687777_23-P2	GAATCCTATGTGCTACCTGG	ZNF207	essential
4984	ZNF207_+_30687857_23-P2	GCAAATATTAAAGAGTTAGA	ZNF207	essential
4982	ZNF207_+_30688007_23-P2	GTACTAGGCACAAGCCTACA	ZNF207	essential
104	AICDA_+_8764973_23-P1P2	GAGCAGTACTGTACTAAAAA	AICDA	non-essential
103	AICDA_+_8765331_23-P1P2	GAAAGAGGCAGTCTTCTCGT	AICDA	non-essential
102	AICDA_+_8765346_23-P1P2	GCCACTATGGACAGGTAAAG	AICDA	non-essential
100	AICDA_+_8765359_23-P1P2	GGACACTCTGGACACCACTA	AICDA	non-essential
101	AICDA_+_8765390_23-P1P2	GTTCTGGCCTGAGACTTGCA	AICDA	non-essential
464	APOBEC1_-_7818440_23-P1P2	GAGAATACTTGCCAAGCCCC	APOBEC1	non-essential
460	APOBEC1_+_7818434_23-P1P2	GAAAGGTAAAATGGATCCGG	APOBEC1	non-essential
463	APOBEC1_+_7818451_23-P1P2	GGCACCATGACTTCTGAGAA	APOBEC1	non-essential
462	APOBEC1_+_7818488_23-P1P2	GCAACTTATGACTCCAGAGG	APOBEC1	non-essential
461	APOBEC1_+_7818491_23-P1P2	GGCACAACTTATGACTCCAG	APOBEC1	non-essential
544	ASZ1_-_117067187_23-P1P2	GATGGATCCAAACCCAACTG	ASZ1	non-essential
543	ASZ1_-_117067328_23-P1P2	GATACACGTGAGGGAGTAGG	ASZ1	non-essential
541	ASZ1_+_117067480_23-P1P2	GGCGCTGCGAGGCCTGCCAG	ASZ1	non-essential
542	ASZ1_+_117067530_23-P1P2	GAGGGCGCGCGGTGCCGACA	ASZ1	non-essential
540	ASZ1_+_117067548_23-P1P2	GATGCGCCCGGAGAGCTGAA	ASZ1	non-essential
4810	BANF2_-_17680652_23-P1P2	GGCCTGCAGTTCCAGATCCA	BANF2	non-essential
4814	BANF2_-_17680972_23-P1P2	GCCACCTGCACCAGCTCCCT	BANF2	non-essential
4812	BANF2_-_17681067_23-P1P2	GCTAGCCCTAATTGAGGTCA	BANF2	non-essential
4811	BANF2_-_17681113_23-P1P2	GCACATAGCAGGATGAGCAG	BANF2	non-essential
4813	BANF2_+_17681051_23-P1P2	GGCTGTCCCTGACCTCAATT	BANF2	non-essential
1045	CCDC155_-_49891577_23-P1P2	GGTGTCCCGAGACTAGGACG	CCDC155	non-essential
1046	CCDC155_-_49891601_23-P1P2	GCCAGGTGCGCCCTGCCCCG	CCDC155	non-essential
1049	CCDC155_+_49891551_23-P1P2	GTCCTAGTCTCGGGACACAA	CCDC155	non-essential
1047	CCDC155_+_49891560_23-P1P2	GGGAGCCACGTCCTAGTCTC	CCDC155	non-essential
1048	CCDC155_+_49891596_23-P1P2	GCATTCTGGGAACCTCGCCG	CCDC155	non-essential
1885	CDCP2_+_54618970_23-ENST00000371330_1	Ggatgagaagacccagacca	CDCP2	non-essential
1886	CDCP2_+_54618991_23-ENST00000371330_1	Ggctgaacagccccactgga	CDCP2	non-essential
1887	CDCP2_+_54618995_23-ENST00000371330_1	Gcggagctgaacagccccac	CDCP2	non-essential
1888	CDCP2_+_54619416_23-ENST00000371330_1	GGTTGGACACAAAGTCCCCG	CDCP2	non-essential
1889	CDCP2_+_54619433_23-ENST00000371330_1	GGAAAGAGCCCGCTTCCTGT	CDCP2	non-essential
1815	CTCFL_-_56100074_23-P1P2	GAGGTGGGCTTGACCGGGAC	CTCFL	non-essential
1819	CTCFL_-_56100204_23-P1P2	GCTGGCGCGAGAGTGGAGGG	CTCFL	non-essential
1816	CTCFL_+_56099910_23-P1P2	Ggtggggggcagggtaaagc	CTCFL	non-essential
1817	CTCFL_+_56100110_23-P1P2	GCACAAGCCAAAGACGGAGT	CTCFL	non-essential
1818	CTCFL_+_56100139_23-P1P2	GCTGCAGCACGCGGTGCACG	CTCFL	non-essential
2962	GDF2_-_48416437_23-P1P2	GACAGGTCAATCATGTACTG	GDF2	non-essential
2964	GDF2_-_48416440_23-P1P2	GGGTCAATCATGTACTGCGG	GDF2	non-essential
2963	GDF2_+_48416443_23-P1P2	GTCGCAGGACAAAACCAGGG	GDF2	non-essential
2961	GDF2_+_48416857_23-P1P2	GACCAGATAAGCACAAGTGG	GDF2	non-essential
2960	GDF2_+_48416894_23-P1P2	GGCTCCCTCAGATAAGACGT	GDF2	non-essential
3015	GJA10_-_90604223_23-ENST00000369352_1	GTTATTGGGTGGCATCCTAG	GJA10	non-essential
3018	GJA10_-_90604585_23-ENST00000369352_1	GGGAGCAGCAAAGAATAGAT	GJA10	non-essential
3017	GJA10_-_90604597_23-ENST00000369352_1	GAATAGATAGGGAACTGAGG	GJA10	non-essential
3016	GJA10_+_90604233_23-ENST00000369352_1	GTTCCCCACTATGGTTGAGT	GJA10	non-essential
3019	GJA10_+_90604270_23-ENST00000369352_1	GCAGCATTCGGAAGATGAAG	GJA10	non-essential
3047	GML_-_143916245_23-P2	GGGGAGGCTCAGATGGCTGG	GML	non-essential
3046	GML_-_143916248_23-P2	GAGGCTCAGATGGCTGGAGG	GML	non-essential
3049	GML_-_143916266_23-P2	GGCGGCGGGCACGCACACTG	GML	non-essential
3045	GML_-_143916278_23-P2	GCACACTGCGGGGCTCCGAG	GML	non-essential
3041	GML_-_143921559_23-P1	GTCGGAGCGTGGGGACCCTT	GML	non-essential
3043	GML_-_143921895_23-P1	GCTAGCCATGGAGCTCCCAT	GML	non-essential
3042	GML_-_143921898_23-P1	GGCCATGGAGCTCCCATTGG	GML	non-essential
3048	GML_+_143916677_23-P2	GCCCCAGGGAAGCGGAGTTG	GML	non-essential
3040	GML_+_143921552_23-P1	GCATGTGGCAGCTCACCCAA	GML	non-essential
3044	GML_+_143921823_23-P1	GGCAGGAGCCTGGACCTGAA	GML	non-essential
3145	H1FOO_-_129267206_23-P1P2	GCCACCCTGGTAGAACTCCT	H1FOO	non-essential
3147	H1FOO_-_129267249_23-P1P2	GGCGTCACAGCAGGACCAGG	H1FOO	non-essential
3148	H1FOO_-_129267592_23-P1P2	GCAGCGCTTCAGGGTAGTGG	H1FOO	non-essential
3149	H1FOO_-_129267621_23-P1P2	GGTCCAGAGGCACAATCTGT	H1FOO	non-essential
3146	H1FOO_-_129267639_23-P1P2	GTGGGAAAGTGGCAGGCCTA	H1FOO	non-essential
3170	HCRTR2_-_55039715_23-P1P2	GCCCCGGGAAGCAAACAAAG	HCRTR2	non-essential
3172	HCRTR2_-_55039734_23-P1P2	GAGGTCGCTGCTCTCGGATG	HCRTR2	non-essential
3171	HCRTR2_+_55039368_23-P1P2	GGACATCACGGGCTCAAGTC	HCRTR2	non-essential
3173	HCRTR2_+_55039379_23-P1P2	GATTTGGTGCCGGACATCAC	HCRTR2	non-essential
3174	HCRTR2_+_55039411_23-P1P2	GTGACCAGTTGCGACAAGGG	HCRTR2	non-essential
3238	HIST1H2BA_-_25727035_23-P1P2	GTTGGCGAGACTTGGAGCTG	HIST1H2BA	non-essential
3237	HIST1H2BA_-_25727158_23-P1P2	GTGCCGGAGGTGTCATCTAA	HIST1H2BA	non-essential
3235	HIST1H2BA_-_25727244_23-P1P2	GAAGCGCAAGAGGACCCGTA	HIST1H2BA	non-essential
3236	HIST1H2BA_-_25727382_23-P1P2	GGCGAGCGAGGCATCACGTT	HIST1H2BA	non-essential
3239	HIST1H2BA_+_25727092_23-P1P2	GGTTACACGGTTCTTTTCCA	HIST1H2BA	non-essential
3500	IL21_-_123542193_23-P1P2	GCAACAGTAGAGCTAGACCT	IL21	non-essential
3502	IL21_+_123541769_23-P1P2	GGACATTAGCATGATTATAT	IL21	non-essential
3501	IL21_+_123541854_23-P1P2	GCCAGCTCCAGAAGATGTAG	IL21	non-essential
3503	IL21_+_123542136_23-P1P2	GCAGTCCTGGCAACATGGAG	IL21	non-essential
3504	IL21_+_123542188_23-P1P2	GTGAAGTGAAAACGAGACCA	IL21	non-essential
3513	IL22_-_68646857_23-ENST00000328087_4_ENST00000538666_1	GTCATAAAGGCCAAAATGGA	IL22	non-essential
3512	IL22_-_68646946_23-ENST00000328087_4_ENST00000538666_1	GACCCTCAGGGATAAACAGT	IL22	non-essential
3514	IL22_-_68647125_23-ENST00000328087_4_ENST00000538666_1	GGCCTGCAGTGGGAGCTGAT	IL22	non-essential
3510	IL22_-_68647264_23-ENST00000328087_4_ENST00000538666_1	GCTCGAGCAACTGGTGACTG	IL22	non-essential
3511	IL22_-_68647295_23-ENST00000328087_4_ENST00000538666_1	GCTGGTCGAAGACAACGTGA	IL22	non-essential
3544	IL25_+_23842095_23-ENST00000329715_2_ENST00000397242_2	GAGGCTGACTGGAGCAGGTT	IL25	non-essential
3543	IL25_+_23842106_23-ENST00000329715_2_ENST00000397242_2	GCTCGTGGAAGCAGGCTGAC	IL25	non-essential
3540	IL25_+_23842498_23-ENST00000329715_2_ENST00000397242_2	GCAGGCTCTAGGGGAGGCAC	IL25	non-essential
3541	IL25_+_23842504_23-ENST00000329715_2_ENST00000397242_2	GGCCTAGCAGGCTCTAGGGG	IL25	non-essential
3542	IL25_+_23842507_23-ENST00000329715_2_ENST00000397242_2	GTGGGCCTAGCAGGCTCTAG	IL25	non-essential
3548	IL26_-_68619606_23-P1P2	GCTAATGCCGGTTAGATGAG	IL26	non-essential
3549	IL26_+_68619119_23-P1P2	GGTAATTAAGTAATGATCGG	IL26	non-essential
3547	IL26_+_68619538_23-P1P2	GACACGCTGAGTGGGGTGAA	IL26	non-essential
3545	IL26_+_68619545_23-P1P2	GGAGTGACACACGCTGAGTG	IL26	non-essential
3546	IL26_+_68619574_23-P1P2	GACCGGCATTAGTATCTCTT	IL26	non-essential
3596	IL3_+_131396388_23-P1P2	GAGGCGGCTCATGTTTGGAT	IL3	non-essential
3595	IL3_+_131396411_23-P1P2	GGTTGGAGCAGGAGCAGGAC	IL3	non-essential
3598	IL3_+_131396713_23-P1P2	GgaagtggATCGGGATCCAC	IL3	non-essential
3599	IL3_+_131396738_23-P1P2	Ggacatggctgaagtcaccc	IL3	non-essential
3597	IL3_+_131396753_23-P1P2	Gtaggtaagatggaatgaca	IL3	non-essential
3600	IL31_-_122658735_23-P1P2	GGCCATGGCGAGAGAGAGCA	IL31	non-essential
3601	IL31_+_122658295_23-P1P2	GCTCTCCGGACCTGAAACCA	IL31	non-essential
3603	IL31_+_122658669_23-P1P2	GCTGGTGCTTCCGGAGTCTT	IL31	non-essential
3604	IL31_+_122658693_23-P1P2	GCCTCTCACTCAGGTATCAC	IL31	non-essential
3602	IL31_+_122658761_23-P1P2	GCAGCCATGGCGAACACATC	IL31	non-essential
3636	IL36A_-_113763078_23-P1P2	GGCCATTGTTCATAATGGTA	IL36A	non-essential
3635	IL36A_-_113763086_23-P1P2	GTCATAATGGTAGGGATACA	IL36A	non-essential
3637	IL36A_-_113763131_23-P1P2	GTGGCCTATGCTGGAAAGTC	IL36A	non-essential
3639	IL36A_-_113763224_23-P1P2	GAGGCCTGGGCAGGATTCAT	IL36A	non-essential
3638	IL36A_-_113763478_23-P1P2	GGGTAAAGATCCTCGTGGAA	IL36A	non-essential
3642	IL36B_-_113810561_23-P1P2	GCCACAGAGCAGGAGATTCT	IL36B	non-essential
3641	IL36B_+_113810245_23-P1P2	GGGACTCAGCTCCAACAGAC	IL36B	non-essential
3640	IL36B_+_113810587_23-P1P2	GTATGCTCTAGGGCACTGGT	IL36B	non-essential
3643	IL36B_+_113810621_23-P1P2	GACGGATCCCACCAGGAGAA	IL36B	non-essential
3644	IL36B_+_113810628_23-P1P2	GAGACTCCACGGATCCCACC	IL36B	non-essential
3654	IL36RN_-_113816255_23-P1P2	GTCTCCTGTAGGCCTGGCAA	IL36RN	non-essential
3652	IL36RN_-_113816259_23-P1P2	GCTGTAGGCCTGGCAATGGC	IL36RN	non-essential
3653	IL36RN_-_113817247_23-P1P2	GGGGCAGGCCATCTCACAAG	IL36RN	non-essential
3651	IL36RN_+_113816221_23-P1P2	GTACAGGAGATGTTAGAGGT	IL36RN	non-essential
3650	IL36RN_+_113816225_23-P1P2	GGGCCTACAGGAGATGTTAG	IL36RN	non-essential
3794	INS_-_2182120_23-P1P2	GGTGTGAGCCGCACAGGTGT	INS	non-essential
3790	INS_+_2181939_23-P1P2	GTGGCGCTCCCACCCAGCAT	INS	non-essential
3792	INS_+_2182029_23-P1P2	GACACCCAAGACCCGCCGGG	INS	non-essential
3793	INS_+_2182348_23-P1P2	GTGGGCTCAGGATTCCAGGG	INS	non-essential
3791	INS_+_2182408_23-P1P2	GGGACAGGCTGCATCAGAAG	INS	non-essential
3830	INSL5_-_67266523_23-P1P2	GAGCAGGGGACTAAAAAATG	INSL5	non-essential
3831	INSL5_-_67266707_23-P1P2	GACATGTGAAAGGAAAATAG	INSL5	non-essential
3834	INSL5_+_67266753_23-P1P2	GTCCAGGTGGAGAAGGCATC	INSL5	non-essential
3832	INSL5_+_67266766_23-P1P2	GTATCTGTGCTAGCTCCAGG	INSL5	non-essential
3833	INSL5_+_67266799_23-P1P2	GCTGTGGGCTAGAATACATA	INSL5	non-essential
3838	INSL6_-_5185579_23-P1P2	GAGGAGTCCAAGCCACAGCA	INSL6	non-essential
3837	INSL6_+_5185593_23-P1P2	GTGGGGTCACAGGGATGCCG	INSL6	non-essential
3835	INSL6_+_5185610_23-P1P2	GAACGCGGAGGACTAGCCTG	INSL6	non-essential
3836	INSL6_+_5185622_23-P1P2	GCCGCCATTGCACAACGCGG	INSL6	non-essential
3839	INSL6_+_5185625_23-P1P2	GCGACCGCCATTGCACAACG	INSL6	non-essential
3848	INSM2_-_36003370_23-P1P2	GAGCCCCGGCATGACAGCCG	INSM2	non-essential
3846	INSM2_+_36003421_23-P1P2	GGCTCTGGGACAAGAGGAAA	INSM2	non-essential
3845	INSM2_+_36003427_23-P1P2	GGAGAGCGCTCTGGGACAAG	INSM2	non-essential
3847	INSM2_+_36003560_23-P1P2	GGAGCCTCCTCCAAGAAGGG	INSM2	non-essential
3849	INSM2_+_36003784_23-P1P2	GTGCCGGCTTCGCTggactg	INSM2	non-essential
3858	INSRR_-_156828800_23-P1P2	GTGGGGACCGCTCCCAAGGA	INSRR	non-essential
3859	INSRR_-_156828836_23-P1P2	GGGGCGCGTGGGACTCCGCA	INSRR	non-essential
3855	INSRR_-_156828849_23-P1P2	GTCCGCAGGGAGAGTCTCCC	INSRR	non-essential
3857	INSRR_-_156828859_23-P1P2	GGAGTCTCCCTGGATCCCTC	INSRR	non-essential
3856	INSRR_+_156828448_23-P1P2	GTCTCCCCAGAGTCACCGGG	INSRR	non-essential
4191	MAS1_-_160328434_23-ENST00000252660_4	GCATCGCCCCAAGTACCAGT	MAS1	non-essential
4190	MAS1_+_160328026_23-ENST00000252660_4	GTGCCAGTTGAGATGTTCGT	MAS1	non-essential
4193	MAS1_+_160328198_23-ENST00000252660_4	GATGTCTGCGATAGACAGGT	MAS1	non-essential
4192	MAS1_+_160328379_23-ENST00000252660_4	GGATGGGGTAAAGGACTGAC	MAS1	non-essential
4194	MAS1_+_160328394_23-ENST00000252660_4	GATGGCATCGGTACCAGATG	MAS1	non-essential
4197	MAS1L_-_29455343_23-ENST00000377127_3	GGTCAGCAGCGACCAGGTGG	MAS1L	non-essential
4198	MAS1L_-_29455719_23-ENST00000377127_3	GGGGCCACAACATCACAGTC	MAS1L	non-essential
4196	MAS1L_-_29455727_23-ENST00000377127_3	GACATCACAGTCAGGAGCAG	MAS1L	non-essential
4195	MAS1L_-_29455739_23-ENST00000377127_3	GGGAGCAGTGGTCCATCTAG	MAS1L	non-essential
4199	MAS1L_+_29455729_23-ENST00000377127_3	GGCCAGAGGACACCACTAGA	MAS1L	non-essential
4223	MBD3L1_-_8943101_23-ENST00000595891_1	GGCTTAGGCGACAggcgcgg	MBD3L1	non-essential
4224	MBD3L1_-_8943285_23-ENST00000595891_1	GTGGGCGGAGATCAGTTCCG	MBD3L1	non-essential
4221	MBD3L1_-_8943347_23-ENST00000595891_1	GCTGGAGGGCGAGGCTGATT	MBD3L1	non-essential
4222	MBD3L1_-_8943453_23-ENST00000595891_1	GGAGCAGAGACCAGTTACAG	MBD3L1	non-essential
4215	MBD3L1_-_8953374_23-ENST00000305625_2	GGATGGCCAAGAGTTCACAG	MBD3L1	non-essential
4217	MBD3L1_-_8953522_23-ENST00000305625_2	GGTCAGATACCATCAATGGG	MBD3L1	non-essential
4216	MBD3L1_-_8953688_23-ENST00000305625_2	GTGCTGGAGGATCTTGCCAG	MBD3L1	non-essential
4220	MBD3L1_+_8943315_23-ENST00000595891_1	GTCGCCCTCCAGGCCTGGTA	MBD3L1	non-essential
4219	MBD3L1_+_8953269_23-ENST00000305625_2	GAGCCTGCCTTCTCAGGACA	MBD3L1	non-essential
4218	MBD3L1_+_8953483_23-ENST00000305625_2	GTGACCTCATTGCCAGGATG	MBD3L1	non-essential
4225	MBD3L2_-_7049358_23-ENST00000381393_3	GGCTGTCTGTGCCTCAGGAG	MBD3L2	non-essential
4226	MBD3L2_-_7049388_23-ENST00000381393_3	GGGAGGAACTCTACAGCTAT	MBD3L2	non-essential
4227	MBD3L2_+_7049347_23-ENST00000381393_3	GCCTGCTGACCCCACTCCTG	MBD3L2	non-essential
4228	MBD3L2_+_7049403_23-ENST00000381393_3	GACAGGCAGGCTTGGAAAAG	MBD3L2	non-essential
4229	MBD3L2_+_7049416_23-ENST00000381393_3	GCATACTCACCAGAACAGGC	MBD3L2	non-essential
5587	MORC1_-_108836543_23-P1P2	GTGTTAGGCAGACTAAGGTT	MORC1	non-essential
5585	MORC1_-_108836936_23-P1P2	GCACGACCCGCGCAACTCAA	MORC1	non-essential
5586	MORC1_-_108836955_23-P1P2	GGGGGACAAGGACACCTGAC	MORC1	non-essential
5589	MORC1_+_108836894_23-P1P2	GGTTCGAGGGCATGGACGAC	MORC1	non-essential
5588	MORC1_+_108836907_23-P1P2	GTTGCGCGGGTCGTGTTCGA	MORC1	non-essential
4639	MUC17_-_100663430_23-P1P2	GAGCTCCGATGCCAAGGCCA	MUC17	non-essential
4636	MUC17_-_100663604_23-P1P2	GGCCTCCAGGACACCAATAG	MUC17	non-essential
4638	MUC17_+_100663374_23-P1P2	GACTTGCCTGTCACCCCCAG	MUC17	non-essential
4637	MUC17_+_100663722_23-P1P2	Gggctcggaaggggaaacta	MUC17	non-essential
4635	MUC17_+_100663817_23-P1P2	GCAGGGATCATGCCTCGGGG	MUC17	non-essential
4077	OLIG3_-_137815153_23-P1P2	GCCCGCGAGAGGCTTTCCCC	OLIG3	non-essential
4079	OLIG3_-_137815418_23-P1P2	GCCAGGAACCCACTTCTCCG	OLIG3	non-essential
4078	OLIG3_+_137815326_23-P1P2	GCTAAAGCCTCCCCACGGTA	OLIG3	non-essential
4076	OLIG3_+_137815470_23-P1P2	GTAACCAGAGAGAGGGGCGT	OLIG3	non-essential
4075	OLIG3_+_137815476_23-P1P2	GGCAGCCTAACCAGAGAGAG	OLIG3	non-essential
8589	OTOP1_-_4228152_23-P1P2	GAGGATGCAGCCAGCGGGCG	OTOP1	non-essential
8587	OTOP1_-_4228202_23-P1P2	GGACTCACCGCGCAGCCAGC	OTOP1	non-essential
8586	OTOP1_+_4228519_23-P1P2	GCTCGGTCGCAGGGTCGTCG	OTOP1	non-essential
8588	OTOP1_+_4228536_23-P1P2	GCGGGCAGCTGCAAGCGCCT	OTOP1	non-essential
8585	OTOP1_+_4228580_23-P1P2	GGTGTCTCGAAGATGCTCGA	OTOP1	non-essential
3675	PIWIL3_+_25170255_23-ENST00000332271_5	Ggtgtgcttaccaaacaact	PIWIL3	non-essential
3676	PIWIL3_+_25170358_23-ENST00000332271_5	Ggaagtggccggcgtcatca	PIWIL3	non-essential
3677	PIWIL3_+_25170461_23-ENST00000332271_5	Gtttaaagggaggatttgga	PIWIL3	non-essential
3678	PIWIL3_+_25170465_23-ENST00000332271_5	Gggtttttaaagggaggatt	PIWIL3	non-essential
3679	PIWIL3_+_25170475_23-ENST00000332271_5	Gcggccaaagcggtttttaa	PIWIL3	non-essential
6909	PRDM13_+_100061781_23-P1P2	GAGGGGCAACCCCGGCGCAG	PRDM13	non-essential
6905	PRDM13_+_100061789_23-P1P2	GAGCGCTCGAGGGGCAACCC	PRDM13	non-essential
6908	PRDM13_+_100061798_23-P1P2	GGCAGCGCGCAGCGCTCGAG	PRDM13	non-essential
6906	PRDM13_+_100061819_23-P1P2	GGACCGCCCGGGTCGAGGGG	PRDM13	non-essential
6907	PRDM13_+_100061822_23-P1P2	GTGAGACCGCCCGGGTCGAG	PRDM13	non-essential
6281	PRDM14_-_70983016_23-P1P2	GCCGCACCGCCGGGAAAGGA	PRDM14	non-essential
6280	PRDM14_-_70983049_23-P1P2	GACAGGCAGCAAGTTCACCG	PRDM14	non-essential
6284	PRDM14_-_70983451_23-P1P2	GGGACGCTGCGGGGCCACTC	PRDM14	non-essential
6283	PRDM14_-_70983469_23-P1P2	GCGGGCTCGGTAGGCCACTC	PRDM14	non-essential
6282	PRDM14_+_70983424_23-P1P2	GTGGCCCCGCAGCGTCCAGG	PRDM14	non-essential
6289	PRDM9_-_23507740_23-P1P2	GGGGACTCTGAGAGAACGCC	PRDM9	non-essential
6285	PRDM9_-_23507758_23-P1P2	GCCGGCCAGGGTGAACGCCG	PRDM9	non-essential
6286	PRDM9_-_23507772_23-P1P2	GCGCCGCGGCAGGAGAGCAC	PRDM9	non-essential
6287	PRDM9_+_23507698_23-P1P2	GCTCAGGAGGTGAGATGTGG	PRDM9	non-essential
6288	PRDM9_+_23507711_23-P1P2	GTCTCTCAGAGTCCCTCAGG	PRDM9	non-essential
6859	RBPJL_-_43935491_23-P1P2	GCGAGGAGCAGGGGTGTGCA	RBPJL	non-essential
6858	RBPJL_-_43935525_23-P1P2	GCAGCACTGGACTCGTCCAG	RBPJL	non-essential
6855	RBPJL_-_43935529_23-P1P2	GACTGGACTCGTCCAGAGGG	RBPJL	non-essential
6856	RBPJL_-_43935577_23-P1P2	GGCCACCATGGACCCCGCAG	RBPJL	non-essential
6857	RBPJL_+_43935913_23-P1P2	GGCGCATTCACGGAATTGGG	RBPJL	non-essential
7056	RNASE10_-_20978717_23-ENST00000328444_5	GctggggttgggactTCATA	RNASE10	non-essential
7058	RNASE10_-_20978735_23-ENST00000328444_5	GATGGCTACAGCAGTCTTGG	RNASE10	non-essential
7059	RNASE10_-_20978869_23-ENST00000328444_5	GAGAAGTGGTGCAACCTGGC	RNASE10	non-essential
7057	RNASE10_-_20978900_23-ENST00000328444_5	GCCCATCCTCGGTGAAGATG	RNASE10	non-essential
7055	RNASE10_+_20979036_23-ENST00000328444_5	GTCATGGATGAATGCATACT	RNASE10	non-essential
7062	RNASE11_-_21055639_23-P1P2	GAATAGATGTAGGAACCTAA	RNASE11	non-essential
7063	RNASE11_+_21055713_23-P1P2	GCTGAACAGGAACAGGTAGG	RNASE11	non-essential
7060	RNASE11_+_21056122_23-P1P2	GACCTAGAGCAGGCATGGGT	RNASE11	non-essential
7061	RNASE11_+_21056126_23-P1P2	GAGTGACCTAGAGCAGGCAT	RNASE11	non-essential
7064	RNASE11_+_21056132_23-P1P2	GTCATACAGTGACCTAGAGC	RNASE11	non-essential
7068	RNASE12_-_21058424_23-P1P2	GGAGAAGAGATCTCAGACTC	RNASE12	non-essential
7069	RNASE12_-_21058511_23-P1P2	GAGAACAAACCCCTCTGTGG	RNASE12	non-essential
7065	RNASE12_-_21058519_23-P1P2	GCCCCTCTGTGGGGGAATAG	RNASE12	non-essential
7067	RNASE12_-_21058887_23-P1P2	GTCACCATTATTATCATCAG	RNASE12	non-essential
7066	RNASE12_+_21058649_23-P1P2	GAGAGGCCTCGAAAAATCAA	RNASE12	non-essential
7072	RNASE13_-_21502479_23-P1P2	GGTAGAGTTAAGGTGGTTGG	RNASE13	non-essential
7071	RNASE13_-_21502828_23-P1P2	GGGCTGACCTGACAATTCTC	RNASE13	non-essential
7074	RNASE13_-_21502864_23-P1P2	GGACAGGAGCTGAAGATAGC	RNASE13	non-essential
7070	RNASE13_-_21502869_23-P1P2	GGAGCTGAAGATAGCTGGGT	RNASE13	non-essential
7073	RNASE13_-_21502914_23-P1P2	GCCAAGACAGTCAAGAGATG	RNASE13	non-essential
7102	RNASE8_-_21526373_23-ENST00000308227_2	GGGCCCATGTCCCTGACCAT	RNASE8	non-essential
7104	RNASE8_-_21526389_23-ENST00000308227_2	GCATGGGTGAGCTCACCTCA	RNASE8	non-essential
7100	RNASE8_+_21526015_23-ENST00000308227_2	GACAGTGGAACAGAGTGAGG	RNASE8	non-essential
7103	RNASE8_+_21526030_23-ENST00000308227_2	GTCTCTCTTAAGGGAGACAG	RNASE8	non-essential
7101	RNASE8_+_21526432_23-ENST00000308227_2	GGGTCACAGGCCACTATGTA	RNASE8	non-essential
7109	RNASE9_-_21029000_23-P1P2	GTTATAGTACTAGGACTCTC	RNASE9	non-essential
7107	RNASE9_-_21029092_23-P1P2	GGAAGTCCAAGAGGTAGAGC	RNASE9	non-essential
7105	RNASE9_+_21029138_23-P1P2	GTGTACAAAGGAGAGTAGAG	RNASE9	non-essential
7106	RNASE9_+_21029150_23-P1P2	GGAATAAAGTTAGTGTACAA	RNASE9	non-essential
7108	RNASE9_+_21029188_23-P1P2	GGATTGACTCTGTCATTACA	RNASE9	non-essential
7650	SPHAR_-_229439698_23-P1P2	GTTCTGCAAGCCAGTCAAAG	SPHAR	non-essential
7654	SPHAR_-_229439941_23-P1P2	GACTAAAATTGTCAATTGTG	SPHAR	non-essential
7652	SPHAR_+_229439686_23-P1P2	GTTTGCTGTGCCACTTTGAC	SPHAR	non-essential
7653	SPHAR_+_229440046_23-P1P2	GCCATGTAGAATGTAGTAAA	SPHAR	non-essential
7651	SPHAR_+_229440149_23-P1P2	GCTGGACAGTATAAAGTTCA	SPHAR	non-essential
10745	SPO11_-_55904873_23-P1P2	GGCACGCAGCCACGCCCCAA	SPO11	non-essential
10746	SPO11_-_55904890_23-P1P2	GAAGGGCGCAGCCTAGGACA	SPO11	non-essential
10748	SPO11_+_55904927_23-P1P2	GTCGGGCCCCATAGGTGCAA	SPO11	non-essential
10747	SPO11_+_55904935_23-P1P2	GACGAGGCCTCGGGCCCCAT	SPO11	non-essential
10749	SPO11_+_55905128_23-P1P2	GCCTCAGCCTCAACACTAGG	SPO11	non-essential
8097	TFDP3_-_132352367_23-P1P2	GTTCTTCCAGGCCGAGTGTA	TFDP3	non-essential
8099	TFDP3_+_132351929_23-P1P2	GCGTCTTTCCATGAAGGTCT	TFDP3	non-essential
8098	TFDP3_+_132352351_23-P1P2	GGGCAGCCCTACACTCGGCC	TFDP3	non-essential
8095	TFDP3_+_132352356_23-P1P2	GCTCACGGCAGCCCTACACT	TFDP3	non-essential
8096	TFDP3_+_132352371_23-P1P2	GcgttacgccacgcACCTCA	TFDP3	non-essential
8874	TPRX1_-_48321867_23-ENST00000535759_1	Gtaaataggatgaatgtgtt	TPRX1	non-essential
8870	TPRX1_-_48321879_23-ENST00000535759_1	Gatgtgttagggagctaagg	TPRX1	non-essential
8871	TPRX1_-_48321885_23-ENST00000535759_1	Gtagggagctaagggggtgc	TPRX1	non-essential
8872	TPRX1_-_48321892_23-ENST00000535759_1	Gctaagggggtgcaggtatg	TPRX1	non-essential
8873	TPRX1_+_48321945_23-ENST00000535759_1	GTGGAATACTGGAGGATCCT	TPRX1	non-essential
9409	VRTN_-_74815252_23-P1P2	GAGTGAGACGAGCTCGGCTG	VRTN	non-essential
9408	VRTN_+_74815591_23-P1P2	GGGAGATAGGCAGACgggtg	VRTN	non-essential
9407	VRTN_+_74815596_23-P1P2	GGGAAGGGAGATAGGCAGAC	VRTN	non-essential
9406	VRTN_+_74815616_23-P1P2	GCAGACCATTGTGTAGGGTG	VRTN	non-essential
9405	VRTN_+_74815621_23-P1P2	GGAGGCCAGACCATTGTGTA	VRTN	non-essential
0	AATF_-_35306286_23-P1P2	GAGTGGCCGGTCCAGAGCTG	AATF
4	AATF_-_35306312_23-P1P2	GGCCTCCGCGCGGTCTCTGG	AATF
3	AATF_-_35306333_23-P1P2	GGAGTCGGGGAATCGGATCA	AATF
1	AATF_-_35306340_23-P1P2	GGGAATCGGATCAAGGCGAG	AATF
2	AATF_-_35306346_23-P1P2	GGGATCAAGGCGAGAGGATC	AATF
7	ABCE1_-_146019502_23-P1P2	GGCCGTGAGAACACGCTGTG	ABCE1
6	ABCE1_-_146019516_23-P1P2	GCTGTGTGGCTGAAAAGTGA	ABCE1
5	ABCE1_+_146019317_23-P1P2	GCGTTGGCGAAGCCAGCTGC	ABCE1
8	ABCE1_+_146019463_23-P1P2	GCGGCCACCGGCCAAAATGG	ABCE1
9	ABCE1_+_146019842_23-P1P2	GAAAGGGGGAGTGGAGACTA	ABCE1
9810	ABL1_-_133589228_23-ENST00000372348_2	GGCGAGAGCGGCCACTAGTT	ABL1
9813	ABL1_-_133589268_23-ENST00000372348_2	GATGAAGAAGCTAAGATAGG	ABL1
9812	ABL1_+_133589617_23-ENST00000372348_2	GAGGGAAATGGCATATACGT	ABL1
9811	ABL1_+_133589629_23-ENST00000372348_2	GCAGCGAGCGTAGAGGGAAA	ABL1
9814	ABL1_+_133589636_23-ENST00000372348_2	GGAACGGTCAGCGAGCGTAG	ABL1
13	ABT1_-_26597263_23-P1P2	GGGAGCAAGAGCCGCTGGAA	ABT1
14	ABT1_-_26597427_23-P1P2	GTCAGCGCCTATGGCGAGGT	ABT1
12	ABT1_-_26597617_23-P1P2	GGCTGGTGAATCAGTCTGTG	ABT1
11	ABT1_+_26597184_23-P1P2	GACTGACACGAGCGGCACGA	ABT1
10	ABT1_+_26597412_23-P1P2	GACGCGTCCGACCTCGCCAT	ABT1
18	ACD_-_67693904_23-P1P2	GCCGACGTCGGACGTATCAG	ACD
19	ACD_-_67693957_23-P1P2	GGTCCTGTAGTACCTGACGG	ACD
15	ACD_-_67694143_23-P1P2	GTCCCCACGGCTACACCCAG	ACD
16	ACD_+_67693748_23-P1P2	GCGGCAGGAGAGCGCGAGGT	ACD
17	ACD_+_67694124_23-P1P2	GATCCGCTGGGTGTAGCCGT	ACD
23	ACHE_-_100493122_23-P1	GCGGGTACCGCCCCAATTAG	ACHE
21	ACHE_-_100493427_23-P1	GGGGGAGGGAGACTCACCTG	ACHE
22	ACHE_-_100493486_23-P1	GGGAGGCGGCCGATGTTCCC	ACHE
28	ACHE_-_100494233_23-P2	GCTGGGCGAGGCGCACTCCG	ACHE
27	ACHE_-_100494236_23-P2	GGGCGAGGCGCACTCCGCGG	ACHE
26	ACHE_-_100494578_23-P2	GAGCCCCCGAGACCCCGCGT	ACHE
24	ACHE_+_100493456_23-P1	GATCGGCCGCCTCCAGCTcc	ACHE
20	ACHE_+_100493473_23-P1	GAGCCTGCGCCGGGGAACAT	ACHE
25	ACHE_+_100494559_23-P2	GCTCCCACGCGGGGTCTCGG	ACHE
29	ACHE_+_100494570_23-P2	GCGCCGGCCGCTCTCCCACG	ACHE
37	ACKR3_-_237476493_23-P2	GGCCCGGCCGTGCGTGAGTG	ACKR3
35	ACKR3_-_237476505_23-P2	GGTGAGTGCGGAACAAGTCT	ACKR3
39	ACKR3_-_237476900_23-P2	GAGGACAGGCCCCGGAGTCA	ACKR3
33	ACKR3_-_237478578_23-P1	GcagcccGGAGGTAAGGAAA	ACKR3
32	ACKR3_-_237478610_23-P1	GGCAGCTCTGCTCGGAAAGA	ACKR3
38	ACKR3_+_237476473_23-P2	GTCCGCACTCACGCACGGCC	ACKR3
36	ACKR3_+_237476822_23-P2	GCCCGGTGGAAACACAGAGT	ACKR3
31	ACKR3_+_237478500_23-P1	GTCCTGGCTGTGCTGTGCGC	ACKR3
30	ACKR3_+_237478916_23-P1	GTCCCCATGCCAAATTGGTC	ACKR3
34	ACKR3_+_237478950_23-P1	GAAGCAAAACAGGTAAACAG	ACKR3
1755	ACSF2_-_48503625_23-P1P2	GCGCAGGGCAAAGCGAGCCA	ACSF2
1756	ACSF2_-_48503638_23-P1P2	GGAGCCATGGCTGTCTACGT	ACSF2
1758	ACSF2_-_48503858_23-P1P2	GTCTGGACGAGTGCACTGGG	ACSF2
1759	ACSF2_+_48503620_23-P1P2	GATCCCGACGTAGACAGCCA	ACSF2
1757	ACSF2_+_48503830_23-P1P2	GGTGCACTCGTCCAGAGGTG	ACSF2
1802	ACTC1_-_35087222_23-P1P2	GGAAGCCGCGGAGGAGACTG	ACTC1
1804	ACTC1_-_35087295_23-P1P2	GTAGGGTGCCAGGTGCAAGG	ACTC1
1801	ACTC1_-_35087685_23-P1P2	GACCAGGCGAGGAGTGAACG	ACTC1
1800	ACTC1_-_35087711_23-P1P2	GCCGGGCGCTGACTCACCGT	ACTC1
1803	ACTC1_+_35087479_23-P1P2	GTCCTCGCAGGACCTCGCAG	ACTC1
43	ACTL6A_-_179280784_23-P1P2	GGGGTGGCGGTGGAAGTTAA	ACTL6A
40	ACTL6A_-_179280860_23-P1P2	GGCCAGTTAGCCCTTAGGGT	ACTL6A
42	ACTL6A_+_179280744_23-P1P2	GCCCACCTCAGGCAACAAAG	ACTL6A
44	ACTL6A_+_179280755_23-P1P2	GTTCCACCGCCACCCACCTC	ACTL6A
41	ACTL6A_+_179280849_23-P1P2	GCGGCGCGACTCCTACCCTA	ACTL6A
49	ACTR5_-_37377124_23-P1P2	GCTGGACGCGCGCTCCAAGA	ACTR5
47	ACTR5_-_37377127_23-P1P2	GGACGCGCGCTCCAAGATGG	ACTR5
46	ACTR5_+_37377138_23-P1P2	GGGCACGGGCGTCGCGGAAC	ACTR5
45	ACTR5_+_37377152_23-P1P2	GACTGGGTCCGGTGCGGCAC	ACTR5
48	ACTR5_+_37377158_23-P1P2	GTCCAGCACTGGGTCCGGTG	ACTR5
53	ACTR8_-_53915974_23-P1P2	GCAGCGGAGGACCCAAGCAA	ACTR8
54	ACTR8_-_53916193_23-P1P2	GCACGACTGCCGGGATGGAA	ACTR8
50	ACTR8_+_53916118_23-P1P2	GTCTCCGGCCATAATGACCC	ACTR8
52	ACTR8_+_53916142_23-P1P2	GGCTGAGGCGAGAGGTTGGT	ACTR8
51	ACTR8_+_53916157_23-P1P2	GAGTCGTGGCTGCAGCGCTG	ACTR8
55	ACVRL1_-_52300776_23-P1P2	GGGACCCCCGGGCTGAGGGT	ACVRL1
58	ACVRL1_-_52301119_23-P1P2	GGAGGGGAGGCCGCCCTGAG	ACVRL1
56	ACVRL1_+_52300726_23-P1P2	GAGGAGGCTTGCAGCAATGA	ACVRL1
57	ACVRL1_+_52300742_23-P1P2	GCGGGGGTCCTCGGTCTAGG	ACVRL1
59	ACVRL1_+_52300819_23-P1P2	GGGAAGGGGCCACCGAGGAA	ACVRL1
9507	ADCYAP1_-_904647_23-P1P2	GTGGCCCGCGGCTCCTACAA	ADCYAP1
9509	ADCYAP1_+_904729_23-P1P2	GTGGCCGTAAGTCCACCCGG	ADCYAP1
9505	ADCYAP1_+_904799_23-P1P2	GGAAGGGGGCGCAGAGAGAG	ADCYAP1
9506	ADCYAP1_+_904824_23-P1P2	GACCAGGAGGGAGCGTGACA	ADCYAP1
9508	ADCYAP1_+_904967_23-P1P2	GGCTGGAGTCACCACCCGAG	ADCYAP1
9513	ADCYAP1R1_-_31092299_23-P1P2	GCCCCGCAGTGAGCAGGTAA	ADCYAP1R1
9510	ADCYAP1R1_+_31092317_23-P1P2	GAGACGGCCGAGGCGTGGAG	ADCYAP1R1
9512	ADCYAP1R1_+_31092343_23-P1P2	GCTGGGCGAAGGTTCTGGAG	ADCYAP1R1
9511	ADCYAP1R1_+_31092380_23-P1P2	GAGACCGCCAAGCCAGAGGA	ADCYAP1R1
9514	ADCYAP1R1_+_31092421_23-P1P2	GGCCCTCGCCCGCTCTCCGT	ADCYAP1R1
63	ADIPOQ_-_186560537_23-P1P2	GGGTTCTGATTCCATACCAG	ADIPOQ
61	ADIPOQ_-_186560924_23-P1P2	GGCTTGACCAGGTAGGGCAA	ADIPOQ
62	ADIPOQ_+_186560448_23-P1P2	GAACAGCCTGGTACTCACGG	ADIPOQ
64	ADIPOQ_+_186560496_23-P1P2	GCCACAGACTGCAGTCAGAA	ADIPOQ
60	ADIPOQ_+_186560526_23-P1P2	GTTGCTCTTACCCTCTGGTA	ADIPOQ
68	ADRA1D_-_4229164_23-P1P2	GGCCGAGAAGGGCAGTACGG	ADRA1D
67	ADRA1D_-_4229250_23-P1P2	GGCGGTTGCAGGCCACTGAG	ADRA1D
65	ADRA1D_-_4229495_23-P1P2	Gccaccgccgggccctccga	ADRA1D
66	ADRA1D_-_4229926_23-P1P2	GGTGCAGGCAGCGGCCACTG	ADRA1D
69	ADRA1D_+_4229485_23-P1P2	Ggcggcgcggccccctcgga	ADRA1D
74	ADRA2A_-_112837142_23-P1P2	GAGTCTCGCGGCGCTCCGAG	ADRA2A
73	ADRA2A_-_112837201_23-P1P2	GccAGAACCGCAGCGTCTGG	ADRA2A
72	ADRA2A_-_112837216_23-P1P2	GCTGGGGGAAGCCAGAGAGT	ADRA2A
71	ADRA2A_-_112837238_23-P1P2	GTAATCGCTTCGGGGATGTA	ADRA2A
70	ADRA2A_-_112837251_23-P1P2	GGATGTAAGGCGACAGACAT	ADRA2A
78	AEN_-_89164591_23-P1P2	GCCGGACGCCACGTGCAGAC	AEN
75	AEN_-_89164606_23-P1P2	GAGACCGGAAGAGACACGCG	AEN
76	AEN_-_89164638_23-P1P2	GGATCCAGGACCCTGCACCG	AEN
79	AEN_+_89164562_23-P1P2	GCACGTGGCGTCCGGAAAGC	AEN
77	AEN_+_89164789_23-P1P2	GGGACCCCCGAGCAGAGCGA	AEN
82	AGO1_-_36348838_23-P1P2	GCTGGCCGGGCGCTCGCAGT	AGO1
84	AGO1_-_36349041_23-P1P2	GGGATGGAAGCGGGACCCTC	AGO1
81	AGO1_-_36349053_23-P1P2	GGACCCTCGGGAGCAGGTAA	AGO1
83	AGO1_-_36349067_23-P1P2	GGGTAAGGGTCCCCAGGAGG	AGO1
80	AGO1_-_36349237_23-P1P2	GGAAGAGAGCCCTGAGATGG	AGO1
86	AGO2_-_141645349_23-P1P2	GgcgccccgACGACTCGCGG	AGO2
85	AGO2_-_141645534_23-P1P2	GcgccgggcccGCCAACCAC	AGO2
89	AGO2_-_141645609_23-P1P2	GCCGGCTCCCGAGTACATGG	AGO2
87	AGO2_+_141645331_23-P1P2	GCGGCCCCCGCGAGTCGTcg	AGO2
88	AGO2_+_141645724_23-P1P2	GCGCGTCGGGTAAACCTGTT	AGO2
93	AGO3_-_36396736_23-P1P2	GcggcggcccgcAGTCGTGG	AGO3
91	AGO3_-_36396745_23-P1P2	GgcAGTCGTGGAGGAGCGGT	AGO3
90	AGO3_-_36396753_23-P1P2	GGGAGGAGCGGTGGGAGCGT	AGO3
94	AGO3_-_36396756_23-P1P2	GGGAGCGGTGGGAGCGTCGG	AGO3
92	AGO3_+_36396775_23-P1P2	GGACAGAGGGGAGTCCCGTC	AGO3
95	AGO4_-_36274041_23-P1P2	GGAGGCGCTGGGACCCGGTG	AGO4
97	AGO4_-_36274053_23-P1P2	GCCCGGTGAGGAGCGAGCTC	AGO4
99	AGO4_+_36273634_23-P1P2	GgTCCACAGAGCCCGGCAGG	AGO4
98	AGO4_+_36274033_23-P1P2	GACCCGAGCTCGCTCCTCAC	AGO4
96	AGO4_+_36274225_23-P1P2	GGACCTCGGGATCCACCCAA	AGO4
108	AIFM1_-_129299319_23-P1P2	GAGGCCTCAAGCCGACTACT	AIFM1
109	AIFM1_-_129299770_23-P1P2	GCCTCCTCCCAGCTCCGGGT	AIFM1
106	AIFM1_+_129299638_23-P1P2	GAGGAGGAGGTCCCGAATAG	AIFM1
107	AIFM1_+_129299661_23-P1P2	GGGTCGTGCGTGAGAGGAAA	AIFM1
105	AIFM1_+_129299718_23-P1P2	GAATGTGCGTGTGAAGAGAC	AIFM1
9819	ALKBH1_-_78173894_23-P1P2	GAAACCCAAACAGAAATGTG	ALKBH1
9816	ALKBH1_-_78173980_23-P1P2	GAATGGCCGCCTAAAGAAAC	ALKBH1
9815	ALKBH1_-_78174295_23-P1P2	GTCCGAAAGGCGTCCTCCCC	ALKBH1
9817	ALKBH1_+_78173948_23-P1P2	GAGGCGGCCATTCCTGGCGG	ALKBH1
9818	ALKBH1_+_78174289_23-P1P2	GACTCTGGCGACTGAGCCCG	ALKBH1
9823	ALKBH2_-_109530859_23-P1P2	Gctagcttgcaaaaacccag	ALKBH2
9822	ALKBH2_+_109530852_23-P1P2	Ggcgtggagtgcagacctct	ALKBH2
9821	ALKBH2_+_109530901_23-P1P2	Gtggcgtgcgaattcccagg	ALKBH2
9824	ALKBH2_+_109531240_23-P1P2	GAGGCCACCAGGGTGACTGC	ALKBH2
9820	ALKBH2_+_109531250_23-P1P2	GTCCCACCACGAGGCCACCA	ALKBH2
9826	ALKBH3_-_43902408_23-P1P2	GAGGTTCCGATCACAGACTG	ALKBH3
9825	ALKBH3_-_43902421_23-P1P2	GAGACTGCGGAGTGGGTCAG	ALKBH3
9827	ALKBH3_+_43902434_23-P1P2	GGCAAACCCGGTAGGACTTG	ALKBH3
9828	ALKBH3_+_43902442_23-P1P2	GGCGCCCGTGCAAACCCGGT	ALKBH3
9829	ALKBH3_+_43902446_23-P1P2	GGGGCGCGCCCGTGCAAACC	ALKBH3
113	ALKBH7_-_6373112_23-P1P2	GGGACGTGGAGCATCAGATG	ALKBH7
114	ALKBH7_-_6373201_23-P1P2	GGACCGGGCAGGGCCACACT	ALKBH7
110	ALKBH7_+_6372803_23-P1P2	GGGAGCGGGGTCATGAGAGA	ALKBH7
112	ALKBH7_+_6372818_23-P1P2	GCCCGGCCATAATCCCGGAG	ALKBH7
111	ALKBH7_+_6372823_23-P1P2	GCCAGTCCCGGCCATAATCC	ALKBH7
117	ALKBH8_-_107436413_23-P1P2	GTAGCACCAGAACACCGCAG	ALKBH8
115	ALKBH8_+_107436173_23-P1P2	GGGCGCCCTTGGTGCAGTGT	ALKBH8
116	ALKBH8_+_107436193_23-P1P2	GGAAAGGGGATGGATCCCAG	ALKBH8
119	ALKBH8_+_107436381_23-P1P2	GTTCTGGTGCTAGAGTGGAG	ALKBH8
118	ALKBH8_+_107436405_23-P1P2	GGGCGTGCAAGTATCCGCTG	ALKBH8
4371	AMICA1_-_118095366_23-P1P2	GCAGCTCCACCTAAACCCAC	AMICA1
4370	AMICA1_-_118095677_23-P1P2	GCAAGATGAAGAGCACCCAG	AMICA1
4373	AMICA1_-_118095750_23-P1P2	GAGACTGCTGCGAGCACTCT	AMICA1
4372	AMICA1_-_118095755_23-P1P2	GGCTGCGAGCACTCTAGGTT	AMICA1
4374	AMICA1_+_118095350_23-P1P2	GAGTCACCCGTGGGTTTAGG	AMICA1
331	ANAPC1_-_112641691_23-P1P2	GGAAGAACGGGCAACAGCAG	ANAPC1
330	ANAPC1_-_112641707_23-P1P2	GCAGCGGGCTCGAGTGCTAA	ANAPC1
333	ANAPC1_-_112641711_23-P1P2	GGGGCTCGAGTGCTAATGGC	ANAPC1
332	ANAPC1_-_112641715_23-P1P2	GTCGAGTGCTAATGGCAGGA	ANAPC1
334	ANAPC1_+_112641755_23-P1P2	GCCCCGGCGCGAGGCAAGAC	ANAPC1
339	ANAPC10_-_146019094_23-P1P2	GGCGCAACAGTAAGCCGTGT	ANAPC10
337	ANAPC10_-_146019352_23-P1P2	GCGCCAACGGCGTTGAACAA	ANAPC10
338	ANAPC10_+_146018960_23-P1P2	GTGGCGTCCAGTCCCAAGTC	ANAPC10
336	ANAPC10_+_146019314_23-P1P2	GTGGCGAAGCCAGCTGCTGG	ANAPC10
335	ANAPC10_+_146019317_23-P1P2	GCGTTGGCGAAGCCAGCTGC	ANAPC10
340	ANAPC11_-_79849637_23-P1P2	GGACTCGGCGGGCGCTGTTG	ANAPC11
343	ANAPC11_-_79849705_23-P1P2	GGCCGGCGCTGCCAACGGAA	ANAPC11
341	ANAPC11_+_79849685_23-P1P2	GGCCCTTCCGTTGGCAGCGC	ANAPC11
342	ANAPC11_+_79849694_23-P1P2	GGCCCTACCCGCCCTTCCGT	ANAPC11
344	ANAPC11_+_79850008_23-P1P2	GTGACAGTGCAGACTTGGGG	ANAPC11
349	ANAPC13_-_134204569_23-P1P2	GACAGGCCGTCCCTCAGCTG	ANAPC13
348	ANAPC13_-_134204776_23-P1P2	GCCTCCAAAACCTAGGCCGG	ANAPC13
345	ANAPC13_-_134204795_23-P1P2	GGGGCGCTGGAAACCCTTAC	ANAPC13
346	ANAPC13_+_134204787_23-P1P2	GCGGTGGCCGGGTGCCGGTA	ANAPC13
347	ANAPC13_+_134204803_23-P1P2	GGAGCAAGCGTCTGCCGCGG	ANAPC13
351	ANAPC15_-_71823299_23-P1P2	GACTGACAGACCAGCGATCT	ANAPC15
353	ANAPC15_-_71823706_23-P1P2	GCTGTACTTACCGCGCCGGG	ANAPC15
352	ANAPC15_-_71823727_23-P1P2	GGCTGCTGCCGGCGGCGACC	ANAPC15
350	ANAPC15_+_71823314_23-P1P2	GGCGGTGGCTTTGCGACGGT	ANAPC15
354	ANAPC15_+_71823713_23-P1P2	GAGCGCTTCCGGGTCGCCGC	ANAPC15
358	ANAPC16_-_73975848_23-P1P2	GGTGGTGAGCGCAGCCACTC	ANAPC16
359	ANAPC16_-_73975994_23-P1P2	GCTAGAAAAATGGAGAAGGT	ANAPC16
356	ANAPC16_+_73975790_23-P1P2	GGTGTTCGCCCCCCAACAGA	ANAPC16
355	ANAPC16_+_73975813_23-P1P2	GCTCACCACGACGAGGACCG	ANAPC16
357	ANAPC16_+_73975820_23-P1P2	GGGCTGCGCTCACCACGACG	ANAPC16
364	ANAPC2_-_140082599_23-P1P2	GCGAGGGGAACACAACATAG	ANAPC2
360	ANAPC2_-_140082796_23-P1P2	GACAGAGCCGTATGAACCCG	ANAPC2
361	ANAPC2_-_140082803_23-P1P2	GCGTATGAACCCGAGGGTAG	ANAPC2
362	ANAPC2_+_140082989_23-P1P2	GAGCGAATCTCGGAGTCGGT	ANAPC2
363	ANAPC2_+_140082993_23-P1P2	GGCCGAGCGAATCTCGGAGT	ANAPC2
369	ANAPC4_-_25378933_23-P1P2	GGGGAGGGGAGAGGCCACTG	ANAPC4
365	ANAPC4_-_25378954_23-P1P2	GGCCGTGTTAGTCTGCCGGT	ANAPC4
366	ANAPC4_-_25378972_23-P1P2	GTGGGGACTCTTGCAGGTAC	ANAPC4
368	ANAPC4_+_25378925_23-P1P2	GCAGACTAACACGGCCCCAG	ANAPC4
367	ANAPC4_+_25378934_23-P1P2	GCCCCACCGGCAGACTAACA	ANAPC4
373	ANAPC5_-_121790131_23-P1P2	GATTGAAGTAGAGGCTCTCG	ANAPC5
374	ANAPC5_-_121790166_23-P1P2	GCGGCCCGAGACTAAGTCTC	ANAPC5
372	ANAPC5_-_121790201_23-P1P2	GGCCGCCAGTTGTCACCACA	ANAPC5
371	ANAPC5_+_121789994_23-P1P2	GAGATGAGCCGCACAGGCGA	ANAPC5
370	ANAPC5_+_121790181_23-P1P2	GGCCTTGTGGTGACAACTGG	ANAPC5
375	ANAPC7_-_110841548_23-P1P2	GGGTCCATCGGGTCCACACG	ANAPC7
378	ANAPC7_+_110841070_23-P1P2	GGAGGCTCTGAGGACGACCC	ANAPC7
379	ANAPC7_+_110841088_23-P1P2	GTTGGAGACATAGAAGGCAG	ANAPC7
377	ANAPC7_+_110841094_23-P1P2	GGGCGGCTTGGAGACATAGA	ANAPC7
376	ANAPC7_+_110841268_23-P1P2	GGGCGGCGGTCTGGGAGCGG	ANAPC7
129	ANG_-_21153201_23-P1P2	GACAGAATCGCCGAACCTAA	ANG
128	ANG_-_21153211_23-P1P2	GCGAACCTAAGGGAAGCCCT	ANG
125	ANG_+_21152724_23-P1P2	GTGTACACGGACGGAGATGG	ANG
126	ANG_+_21152942_23-P1P2	GTATGAAGCTACCAGAGAGG	ANG
127	ANG_+_21153194_23-P1P2	GGCCTCCTAGGGCTTCCCTT	ANG
133	ANGEL1_+_77278761_23-P1P2	GGGCCAAGTCAGCACCCCGG	ANGEL1
132	ANGEL1_+_77278764_23-P1P2	GGTCGGCCAAGTCAGCACCC	ANGEL1
130	ANGEL1_+_77278828_23-P1P2	GGTGGAGAGGAGCTGTGGAC	ANGEL1
134	ANGEL1_+_77278846_23-P1P2	GCGTCCGGCCGCGGTTAAGG	ANGEL1
131	ANGEL1_+_77278971_23-P1P2	GGCAGTGCCGAGGTGTAGGG	ANGEL1
136	ANGEL2_-_213188349_23-P1P2	Gcttagggtgaagctaatgt	ANGEL2
135	ANGEL2_-_213188802_23-P1P2	GTATCCCGCTTGGTCTCTGG	ANGEL2
139	ANGEL2_-_213189098_23-P1P2	GCGACGGCCTAAAGTATCTA	ANGEL2
137	ANGEL2_+_213188508_23-P1P2	GTGTGGCACACGCCCAGGAG	ANGEL2
138	ANGEL2_+_213188808_23-P1P2	GTCTGGGCGATGGTGCATCC	ANGEL2
144	ANGPT1_-_108509769_23-P1P2	GATGGCAGCGAGGAAAGCAA	ANGPT1
142	ANGPT1_+_108509697_23-P1P2	GGCCGAAGTCCAGAAAACAG	ANGPT1
143	ANGPT1_+_108510082_23-P1P2	GATGTACACGCAGCTGACTC	ANGPT1
140	ANGPT1_+_108510112_23-P1P2	GGCAGATAGGGTAGAGGAAA	ANGPT1
141	ANGPT1_+_108510118_23-P1P2	GTCTGCAGCAGATAGGGTAG	ANGPT1
146	ANGPT2_-_6420313_23-P1P2	GAGCGGCAGTTGTCCATCTC	ANGPT2
149	ANGPT2_-_6420347_23-P1P2	GGTAGCTGCAGGACCCATGC	ANGPT2
147	ANGPT2_+_6420366_23-P1P2	GGGAAGAGCATGGACAGCAT	ANGPT2
145	ANGPT2_+_6420744_23-P1P2	GACTGACACTGTAGGATCTG	ANGPT2
148	ANGPT2_+_6420752_23-P1P2	GATTCGGATACTGACACTGT	ANGPT2
153	ANGPT4_-_896709_23-P1P2	GGAGGGCAGGGCTCAGACTT	ANGPT4
152	ANGPT4_-_896903_23-P1P2	GTGTCTGCTCAGAGCCCTAG	ANGPT4
154	ANGPT4_+_896557_23-P1P2	GACTGCAGAACAACACGCAG	ANGPT4
150	ANGPT4_+_896929_23-P1P2	GAGGCAAGCCTGGCCACTGT	ANGPT4
151	ANGPT4_+_896968_23-P1P2	GACAGAGCTCGGCCAGACAG	ANGPT4
157	ANGPTL1_-_178839775_23-P1P2	GAAACTGTAGTATATTCCAA	ANGPTL1
159	ANGPTL1_-_178839973_23-P1P2	GTGTTCATCTGTGACTTTAA	ANGPTL1
158	ANGPTL1_-_178840111_23-P1P2	GAGTGGAAGTTCTGGTCTGT	ANGPTL1
156	ANGPTL1_-_178840143_23-P1P2	GTCCAGCAGAGAAAGCGTTG	ANGPTL1
155	ANGPTL1_+_178840213_23-P1P2	GAGAGGGAATCACTATTCAG	ANGPTL1
161	ANGPTL2_-_129884872_23-P1P2	GGCCACGCTCGGCAGGTCCA	ANGPTL2
164	ANGPTL2_-_129884891_23-P1P2	GGGGCTTGGGGTCCATCCTC	ANGPTL2
162	ANGPTL2_+_129884428_23-P1P2	GGCCAAACGAGGCATGTCCG	ANGPTL2
163	ANGPTL2_+_129884563_23-P1P2	GCCAGCTCTGCGGCCATGAG	ANGPTL2
160	ANGPTL2_+_129884905_23-P1P2	GGGAGTTGGGAGTTCAAATG	ANGPTL2
167	ANGPTL3_-_63063180_23-P1P2	GATATAGAGTTAAGAAGTCT	ANGPTL3
165	ANGPTL3_-_63063403_23-P1P2	GGCCTCCTTCAGTTGGGACA	ANGPTL3
168	ANGPTL3_-_63063432_23-P1P2	GGACTTTGTCCATAAGACGA	ANGPTL3
166	ANGPTL3_+_63063204_23-P1P2	GTTTTCAATTTCAAGCAACG	ANGPTL3
169	ANGPTL3_+_63063286_23-P1P2	GGAATTGTCTTGATCAATTC	ANGPTL3
173	ANGPTL4_-_8429281_23-P1P2	GTGCTACTGAGCGCTCAGGG	ANGPTL4
172	ANGPTL4_-_8429458_23-P1P2	GCCGCCTGTCAGGGAACCGA	ANGPTL4
174	ANGPTL4_+_8429254_23-P1P2	GTGAGCGCTCAGTAGCACGG	ANGPTL4
170	ANGPTL4_+_8429468_23-P1P2	GGCTCTCAGGGGCTAACGGG	ANGPTL4
171	ANGPTL4_+_8429498_23-P1P2	GCAGGCTGTGAAGGACCTCA	ANGPTL4
176	ANGPTL5_-_101778296_23-P1P2	GTATTTCATTGAAAAGTTGT	ANGPTL5
178	ANGPTL5_-_101778735_23-P1P2	GGTCTTCAGTTAAAAACCTC	ANGPTL5
179	ANGPTL5_+_101778191_23-P1P2	GTCAAATATTGTCCTGTGAG	ANGPTL5
175	ANGPTL5_+_101778356_23-P1P2	GCTGAGGAAACTATAAACTG	ANGPTL5
177	ANGPTL5_+_101778543_23-P1P2	GAACTGTGTACATCATTCTA	ANGPTL5
184	ANGPTL6_-_10213192_23-P1P2	GCCCCAAGCCAAGCTGTGGT	ANGPTL6
183	ANGPTL6_-_10213343_23-P1P2	GGGCCTCTGAGCTAGAGACG	ANGPTL6
182	ANGPTL6_-_10213591_23-P1P2	GACTGCAGAGCCCAGAGCGT	ANGPTL6
181	ANGPTL6_-_10213594_23-P1P2	GGCAGAGCCCAGAGCGTGGG	ANGPTL6
180	ANGPTL6_+_10213128_23-P1P2	GCCCAGGCTGAGAGTGTAAA	ANGPTL6
186	ANGPTL7_-_11249433_23-P1P2	GGGCTTGGAAGGAAAGCTAT	ANGPTL7
188	ANGPTL7_-_11249478_23-P1P2	GGAGACTCAAGCTTTGAGAA	ANGPTL7
189	ANGPTL7_-_11249917_23-P1P2	GCAGCAAGCGCATGGAGTCG	ANGPTL7
185	ANGPTL7_+_11249437_23-P1P2	GTCTGACAGGGGAGCTGAAT	ANGPTL7
187	ANGPTL7_+_11249448_23-P1P2	GAAGCTTGAGTCTCTGACAG	ANGPTL7
224	ANKRD1_+_92680756_23-P1P2	GGTACTGAAAGTAGAGGAAC	ANKRD1
222	ANKRD1_+_92680777_23-P1P2	GACTCCTTCAGCCAACATGA	ANKRD1
220	ANKRD1_+_92680828_23-P1P2	GCCCAGCAGGGCCAACTCCA	ANKRD1
221	ANKRD1_+_92680850_23-P1P2	GTAAGCTGACCGGTGTGGAG	ANKRD1
223	ANKRD1_+_92680855_23-P1P2	GCTATATAAGCTGACCGGTG	ANKRD1
228	ANKRD10_-_111567331_23-P1P2	GTGGCCTAGAGGACGCGTCG	ANKRD10
227	ANKRD10_-_111567397_23-P1P2	GCGCCGCGGTCGCGTCCCAC	ANKRD10
226	ANKRD10_-_111567425_23-P1P2	GAGCGGAGCGCGCACAGAgg	ANKRD10
229	ANKRD10_+_111566984_23-P1P2	GCTGAGGTGCGGGGGACGTG	ANKRD10
225	ANKRD10_+_111567378_23-P1P2	GAGCCTGTGGGACGCGACCG	ANKRD10
234	ANKRD11_-_89556641_23-P1P2	GACCACCGCCCCCAGACCAG	ANKRD11
230	ANKRD11_-_89556765_23-P1P2	GGgcccgagcggcaaggcgg	ANKRD11
231	ANKRD11_-_89556960_23-P1P2	GTCCATCGCGCACCGTCTCA	ANKRD11
232	ANKRD11_-_89556963_23-P1P2	GATCGCGCACCGTCTCAGGG	ANKRD11
233	ANKRD11_+_89556932_23-P1P2	GACGGTGCGCGATGGACCGA	ANKRD11
236	ANKRD12_-_9136808_23-P1P2	GCGCTGTCCTGGGAGCGAGG	ANKRD12
237	ANKRD12_-_9136835_23-P1P2	GGTGAGAGACGGACCGAGAC	ANKRD12
239	ANKRD12_-_9137002_23-P1P2	GGGCGTGGCGACAGGAAAGG	ANKRD12
238	ANKRD12_+_9136832_23-P1P2	GCCGGGCTTGAAAACATCTC	ANKRD12
235	ANKRD12_+_9137050_23-P1P2	GGGAGCAGCGCAGAACTGAG	ANKRD12
244	ANKRD13A_+_110436941_23-P1P2	GCCATTGGCTCTGAAGTCAG	ANKRD13A
243	ANKRD13A_+_110437230_23-P1P2	GGCTCGCGGACAGACTTCTG	ANKRD13A
240	ANKRD13A_+_110437526_23-P1P2	GTCCAGACTAGGAGGTGCAG	ANKRD13A
241	ANKRD13A_+_110437616_23-P1P2	GGATTCCCCGAAGTCCCCAC	ANKRD13A
242	ANKRD13A_+_110437696_23-P1P2	GCACACCTGCAAAGTGGAAG	ANKRD13A
248	ANKRD13B_-_27920679_23-P1P2	GCCGCCAGGAAGGGGCCCGA	ANKRD13B
247	ANKRD13B_+_27920164_23-P1P2	GCGCGGGATACGGGGATGTG	ANKRD13B
245	ANKRD13B_+_27920172_23-P1P2	GGCGGCCGGCGCGGGATACG	ANKRD13B
246	ANKRD13B_+_27920377_23-P1P2	GGGAGGGAGCGGGCACTCGG	ANKRD13B
249	ANKRD13B_+_27920687_23-P1P2	GGCCACACGAGGTAGTGCAG	ANKRD13B
254	ANKRD13C_-_70819993_23-P1P2	GCTGGTAAAGGTACCGCCGA	ANKRD13C
250	ANKRD13C_-_70820382_23-P1P2	GTGCCTTACACCGAAAAACA	ANKRD13C
252	ANKRD13C_+_70820316_23-P1P2	GACTGAGATCCTGGTGTCGT	ANKRD13C
253	ANKRD13C_+_70820325_23-P1P2	GGACGGCGAGACTGAGATCC	ANKRD13C
251	ANKRD13C_+_70820351_23-P1P2	GCGGTGTAAGGCAGCGACGG	ANKRD13C
258	ANKRD13D_-_67056225_23-P1P2	GGACACCGGCCAGGTCCCAG	ANKRD13D
257	ANKRD13D_-_67056373_23-P1P2	GACCTGGGGTAGGAAGACCG	ANKRD13D
256	ANKRD13D_+_67056009_23-P1P2	GTGGCTGCCAGCGTCAGGAG	ANKRD13D
259	ANKRD13D_+_67056131_23-P1P2	GTAGGAGTTCGGGGAGAGAG	ANKRD13D
255	ANKRD13D_+_67056813_23-P1P2	GGCGGCCCCCGCAGCAGTAg	ANKRD13D
261	ANKRD16_-_5931399_23-P1P2	GGGAGAAGCCGAGGGCGAGT	ANKRD16
263	ANKRD16_-_5931445_23-P1P2	GGCCCCGCGCGCCCCGAACC	ANKRD16
264	ANKRD16_+_5931454_23-P1P2	GACAAAGCCGGGGGCGTGAG	ANKRD16
262	ANKRD16_+_5931463_23-P1P2	GCTGCCGGGGACAAAGCCGG	ANKRD16
260	ANKRD16_+_5931865_23-P1P2	GCAGGAACGCCGGCCCCCAG	ANKRD16
269	ANKRD17_-_74124477_23-P1P2	GCTGGGGCCGACACAGCAAT	ANKRD17
265	ANKRD17_+_74124315_23-P1P2	Ggaagggagccccccggcgg	ANKRD17
268	ANKRD17_+_74124318_23-P1P2	Gggagaagggagccccccgg	ANKRD17
267	ANKRD17_+_74124492_23-P1P2	Ggtagaggtgaccgaggcgg	ANKRD17
266	ANKRD17_+_74124498_23-P1P2	Ggcggcagtagaggtgaccg	ANKRD17
274	ANKRD18A_-_38576797_23-ENST00000564591_1_ENST00000566717_2	GCTTAGTGAAAAAAACTAAC	ANKRD18A
270	ANKRD18A_-_38577100_23-ENST00000564591_1_ENST00000566717_2	GGCTTTCACTGCTCCTGCAA	ANKRD18A
271	ANKRD18A_+_38576705_23-ENST00000564591_1_ENST00000566717_2	GTGTCAGAATTTCCCTAAAT	ANKRD18A
273	ANKRD18A_+_38576953_23-ENST00000564591_1_ENST00000566717_2	GATGGCTTCAGGAGATCAGT	ANKRD18A
272	ANKRD18A_+_38577104_23-ENST00000564591_1_ENST00000566717_2	GACTGAATTAGAAGAATTTA	ANKRD18A
275	ANKRD18B_-_33524270_23-P1P2	GCTGGGCTCACTCTATCGAG	ANKRD18B
277	ANKRD18B_-_33524274_23-P1P2	GGCTCACTCTATCGAGAGGT	ANKRD18B
276	ANKRD18B_-_33524277_23-P1P2	GCACTCTATCGAGAGGTCGG	ANKRD18B
279	ANKRD18B_-_33524388_23-P1P2	GTAGGGGTGGATCGCTGGGT	ANKRD18B
278	ANKRD18B_-_33524757_23-P1P2	GGGTTTCCCCGCACCGCCTG	ANKRD18B
280	ANXA1_-_75766840_23-P1P2	GTGCAAGAAGGTAGAGATAA	ANXA1
283	ANXA1_-_75767141_23-P1P2	GGAAGAATGTGCTTTCCCTC	ANXA1
282	ANXA1_+_75766764_23-P1P2	GCACACTGGCAGTGGAGACT	ANXA1
284	ANXA1_+_75766772_23-P1P2	GGAAGATTTCACACTGGCAG	ANXA1
281	ANXA1_+_75766778_23-P1P2	GTTCTCTGAAGATTTCACAC	ANXA1
288	ANXA10_-_169013780_23-P1P2	GAGTGAACCTTAATTCTTTC	ANXA10
286	ANXA10_-_169014190_23-P1P2	GTAAGAATCCATTTAATTAG	ANXA10
285	ANXA10_+_169013714_23-P1P2	GCACTGTTCACCTCAGACTC	ANXA10
289	ANXA10_+_169013765_23-P1P2	GGTGAAGCCAGAAAGAATTA	ANXA10
287	ANXA10_+_169013826_23-P1P2	GGATGGTAATTGTTAACCTC	ANXA10
293	ANXA11_-_81964867_23-P1P2	GGCACCCCGACCACACATGA	ANXA11
294	ANXA11_-_81964897_23-P1P2	GCAGACGCCGAGGCTGATCT	ANXA11
290	ANXA11_-_81964900_23-P1P2	GACGCCGAGGCTGATCTAGG	ANXA11
291	ANXA11_-_81965250_23-P1P2	GCGGGGCACTCGGGGCACTG	ANXA11
292	ANXA11_-_81965296_23-P1P2	GCGCCGGGCGGAAAACTCCG	ANXA11
297	ANXA13_-_124749544_23-P1P2	GAATTAAAACCAATTCCCAA	ANXA13
298	ANXA13_+_124749438_23-P1P2	GTATGGTTACCCTTTAATAT	ANXA13
295	ANXA13_+_124749624_23-P1P2	GTGTTGTAAACTTTGCCTGT	ANXA13
296	ANXA13_+_124749652_23-P1P2	GCAAGAGATATTATGTCCGG	ANXA13
299	ANXA13_+_124749655_23-P1P2	GACACAAGAGATATTATGTC	ANXA13
303	ANXA3_-_79473131_23-P1P2	GGCGAGTGCAGCTCGACCCT	ANXA3
304	ANXA3_-_79473265_23-P1P2	GAAAGTGCCGTGCCATGGGT	ANXA3
300	ANXA3_+_79472940_23-P1P2	GGAGCGAAGGTGTCAGCCGC	ANXA3
301	ANXA3_+_79473255_23-P1P2	GGACCTGGGTGACCCACCCA	ANXA3
302	ANXA3_+_79473355_23-P1P2	GGGAGGCCGAGATGGCTAAG	ANXA3
305	AP5S1_-_3801224_23-P1P2	GTTGCTCTCCTGCCACGGAG	AP5S1
308	AP5S1_-_3801236_23-P1P2	GCACGGAGGGGAGCGCTTGG	AP5S1
309	AP5S1_-_3801397_23-P1P2	GTTGCGCCTCAAGGTTACGG	AP5S1
306	AP5S1_+_3801197_23-P1P2	GCGTGGCAGGAGAGCAATGG	AP5S1
307	AP5S1_+_3801601_23-P1P2	GCGGCGGGTACACAGTCAGT	AP5S1
314	AP5Z1_-_4814801_23-P1P2	Gggatgggtgctcaataaat	AP5Z1
313	AP5Z1_-_4815278_23-P1P2	GCGGTCCCGGAAGTTGACCG	AP5Z1
311	AP5Z1_-_4815293_23-P1P2	GACCGGGGTGCGGAGCTCCT	AP5Z1
312	AP5Z1_-_4815338_23-P1P2	GGTTCGTGCGCGTCTGGTGG	AP5Z1
310	AP5Z1_+_4815302_23-P1P2	GCACGAACCTCGGAAACTCC	AP5Z1
316	APAF1_-_99039071_23-P1P2	GTGACTGCTCCGCTGTCCAG	APAF1
318	APAF1_-_99039085_23-P1P2	GTCCAGAGGCGGAGAAGAAG	APAF1
315	APAF1_-_99039433_23-P1P2	GCCGGGGCTGCAGAGATCCA	APAF1
317	APAF1_-_99039437_23-P1P2	GGGCTGCAGAGATCCAGGGG	APAF1
319	APAF1_+_99039058_23-P1P2	GCTTCTCCGCCTCTGGACAG	APAF1
322	APBB1_-_6439826_23-P1P2	GCGCTGAGGGCAACAGAATG	APBB1
320	APBB1_-_6440248_23-P1P2	GCCCCGGGCCCAGATGACGG	APBB1
321	APBB1_-_6440251_23-P1P2	GCGGGCCCAGATGACGGAGG	APBB1
323	APBB1_-_6440692_23-P1P2	GcgcgcggggAAGGATTCCC	APBB1
324	APBB1_+_6439889_23-P1P2	GAGGTCCGGGAAGGGGACGT	APBB1
329	APBB1IP_-_26727649_23-P1P2	GTCTGCGCGCTGCGTGGGAA	APBB1IP
328	APBB1IP_-_26727782_23-P1P2	GGCGCCCCGCAGAGCAGTCG	APBB1IP
325	APBB1IP_+_26727301_23-P1P2	GTCGACGCAAGAGGGACTAA	APBB1IP
326	APBB1IP_+_26727667_23-P1P2	GCCAGGTCGCTGCCCCGGGG	APBB1IP
327	APBB1IP_+_26727971_23-P1P2	GTCGCGAGCCGGGTCCAGAG	APBB1IP
386	APC_-_112043228_23-P2	GCCCACCTCCCACAAGATGG	APC
385	APC_-_112043247_23-P2	GCGGAGGGCAAGTAGCAAGG	APC
383	APC_-_112073576_23-P1	GGTATTGGTGCAGCCCGCCA	APC
380	APC_-_112073585_23-P1	GCAGCCCGCCAGGGTGTCAC	APC
382	APC_-_112073614_23-P1	GATGGAGGTGCTGCCGGACT	APC
381	APC_-_112073622_23-P1	GGCTGCCGGACTCGGAAATG	APC
388	APC_+_112043273_23-P2	GGCAGGTCCCCCCCGAGCAG	APC
387	APC_+_112043639_23-P2	GACCGTAGGGTCCCGAGCAG	APC
389	APC_+_112043652_23-P2	GAGTCGGGCCGAGCACCGTA	APC
384	APC_+_112073567_23-P1	GTCTCCAGTGACACCCTGGC	APC
397	APC2_-_1446291_23-P2	GgggcggccgcggcTCCATG	APC2
395	APC2_-_1446345_23-P2	GCTTCTTCGGGGACCAGGTA	APC2
399	APC2_-_1446474_23-P2	GGCGGAGGCTGCAGAGTCGG	APC2
390	APC2_-_1450147_23-P1	GTCTCGCCCAGCGCTAGGAG	APC2
392	APC2_-_1450537_23-P1	GTGCGCACACACCCACTCAC	APC2
394	APC2_-_1450562_23-P1	GCACCATCCGGACCTCCCTG	APC2
391	APC2_-_1450572_23-P1	GACCTCCCTGAGGTGATCGG	APC2
398	APC2_+_1446359_23-P2	GGGCCCGGAGCCCTCCCCAA	APC2
396	APC2_+_1446627_23-P2	GGCAGTGAGGAGGGGTCCGA	APC2
393	APC2_+_1450166_23-P1	GGGCGGACAAAGCCCGGTCC	APC2
401	APCDD1_-_10454694_23-P1P2	GCTCAGAGCGGCGCACgcgg	APCDD1
404	APCDD1_-_10455050_23-P1P2	GCTTCACGGTGAGTTCCCGA	APCDD1
403	APCDD1_-_10455126_23-P1P2	GAGGCGTCGGGTCTGGATCG	APCDD1
400	APCDD1_+_10454664_23-P1P2	GGCGCCGCTCTGAGCTGCAG	APCDD1
402	APCDD1_+_10455021_23-P1P2	GAACTCACCGTGAAGCAGGA	APCDD1
405	APCDD1L_-_57089971_23-P1P2	GAGCGGAGCTGCGCACTCAT	APCDD1L
406	APCDD1L_-_57090166_23-P1P2	GCAAGCTCTGGTCCCGGCCA	APCDD1L
407	APCDD1L_+_57090000_23-P1P2	GGGTGTGCGCGCCTCGCCGG	APCDD1L
409	APCDD1L_+_57090384_23-P1P2	GCATTTACAGACAGAGGCCG	APCDD1L
408	APCDD1L_+_57090390_23-P1P2	GCGGCCTCATTTACAGACAG	APCDD1L
413	APCS_-_159557617_23-P1P2	GTGAATAACCTGAAGTCTAA	APCS
414	APCS_-_159557638_23-P1P2	GGCATGAATATCAGACGCTA	APCS
410	APCS_+_159557645_23-P1P2	GAGGGTAGCAGACAACACAG	APCS
411	APCS_+_159557663_23-P1P2	GGAAGCAGTGACCAGGATGA	APCS
412	APCS_+_159557720_23-P1P2	GGGACAGAGATCCAAAGCAG	APCS
9830	APEX1_-_20923425_23-P1P2	GGAGGAGCTAGGCTGCCATC	APEX1
9831	APEX1_-_20923789_23-P1P2	GACGCGGTACAGCTGCCCAA	APEX1
9834	APEX1_-_20923862_23-P1P2	GACGGGGATGAGCTCAGGAC	APEX1
9833	APEX1_-_20923868_23-P1P2	GATGAGCTCAGGACAGGTAA	APEX1
9832	APEX1_+_20923418_23-P1P2	GCGTATCTGCACCGGCCCGA	APEX1
9837	APEX2_-_55026797_23-P1P2	GGCCTGGCCAACTTCTGAAC	APEX2
9835	APEX2_-_55026823_23-P1P2	GAGTTCGCTCGCGCCTAGGT	APEX2
9836	APEX2_-_55026828_23-P1P2	GGCTCGCGCCTAGGTTGGCG	APEX2
9838	APEX2_+_55026814_23-P1P2	GTCCCAGCCCGCGCCAACCT	APEX2
9839	APEX2_+_55026846_23-P1P2	GCCACGCGCAACATCTTAAA	APEX2
451	APITD1_-_10490853_23-P1P2	GTGGGGAGGAAGCGGTTCTA	APITD1
452	APITD1_-_10491255_23-P1P2	GCATCAGCGCCGGGCATATG	APITD1
454	APITD1_-_10491264_23-P1P2	GCGGGCATATGGGGCGTCAG	APITD1
453	APITD1_+_10491219_23-P1P2	GGCTGATGAAAGGAACGAAT	APITD1
450	APITD1_+_10491229_23-P1P2	GTATGCCCGGCGCTGATGAA	APITD1
456	APITD1-CORT_-_10490853_23-P1P2	GTGGGGAGGAAGCGGTTCTA	APITD1-CORT
457	APITD1-CORT_-_10491255_23-P1P2	GCATCAGCGCCGGGCATATG	APITD1-CORT
459	APITD1-CORT_-_10491264_23-P1P2	GCGGGCATATGGGGCGTCAG	APITD1-CORT
458	APITD1-CORT_+_10491219_23-P1P2	GGCTGATGAAAGGAACGAAT	APITD1-CORT
455	APITD1-CORT_+_10491229_23-P1P2	GTATGCCCGGCGCTGATGAA	APITD1-CORT
9844	APLF_-_68694721_23-P1P2	GGCTGGGGCCGGGCTCTGAG	APLF
9841	APLF_-_68694726_23-P1P2	GGGCCGGGCTCTGAGAGGAC	APLF
9843	APLF_-_68694969_23-P1P2	GCGCTGCTGGGAGTAAGTGT	APLF
9840	APLF_+_68694742_23-P1P2	GCACCGAGGGAGGGCCTCAA	APLF
9842	APLF_+_68694755_23-P1P2	GCCCTGGGAAAAAACACCGA	APLF
469	APOBEC2_-_41021234_23-P1P2	GCAGGGTAAGCCTCAGATGT	APOBEC2
468	APOBEC2_-_41021351_23-P1P2	GGCAGTGAGAGTGCACCAGT	APOBEC2
467	APOBEC2_-_41021362_23-P1P2	GGCACCAGTGGGCCCGGCAG	APOBEC2
465	APOBEC2_+_41021194_23-P1P2	GCTGTGACAATCTCAAAGGG	APOBEC2
466	APOBEC2_+_41021475_23-P1P2	GTACCAGGAGGCCTGAAGGG	APOBEC2
472	APOBEC3A_-_39353659_23-P1P2	GCTTGAGCAAGTCGCAAGAG	APOBEC3A
471	APOBEC3A_-_39353663_23-P1P2	GAGCAAGTCGCAAGAGCGGG	APOBEC3A
470	APOBEC3A_-_39353686_23-P1P2	GCACAGACCAGGAACCGAGA	APOBEC3A
473	APOBEC3A_-_39354013_23-P1P2	GCCAGTGAAGACGGTCAGAG	APOBEC3A
474	APOBEC3A_+_39354066_23-P1P2	GTAGGCCAAGTCCAGATACA	APOBEC3A
477	APOBEC3A_B_-_39353659_23-P1P2	GCTTGAGCAAGTCGCAAGAG	APOBEC3A_B
476	APOBEC3A_B_-_39353663_23-P1P2	GAGCAAGTCGCAAGAGCGGG	APOBEC3A_B
475	APOBEC3A_B_-_39353686_23-P1P2	GCACAGACCAGGAACCGAGA	APOBEC3A_B
478	APOBEC3A_B_-_39354013_23-P1P2	GCCAGTGAAGACGGTCAGAG	APOBEC3A_B
479	APOBEC3A_B_+_39354066_23-P1P2	GTAGGCCAAGTCCAGATACA	APOBEC3A_B
481	APOBEC3C_-_39410336_23-P1P2	GCAGCGCTTCAGAAAAGAGT	APOBEC3C
482	APOBEC3C_-_39410342_23-P1P2	GTTCAGAAAAGAGTGGGACA	APOBEC3C
483	APOBEC3C_+_39410387_23-P1P2	GTGGCGGACAAAGCGTGCAG	APOBEC3C
484	APOBEC3C_+_39410601_23-P1P2	GGAGTCTCAGCAGGCGGACT	APOBEC3C
480	APOBEC3C_+_39410687_23-P1P2	GCAGAGCTCCCAGGAATAGT	APOBEC3C
486	APOBEC3D_-_39410336_23-P1P2	GCAGCGCTTCAGAAAAGAGT	APOBEC3D
487	APOBEC3D_-_39410342_23-P1P2	GTTCAGAAAAGAGTGGGACA	APOBEC3D
488	APOBEC3D_+_39410387_23-P1P2	GTGGCGGACAAAGCGTGCAG	APOBEC3D
489	APOBEC3D_+_39410601_23-P1P2	GGAGTCTCAGCAGGCGGACT	APOBEC3D
485	APOBEC3D_+_39410687_23-P1P2	GCAGAGCTCCCAGGAATAGT	APOBEC3D
490	APOBEC3F_-_39436896_23-P1P2	GGGAGGGCTGTCCTGAAACC	APOBEC3F
493	APOBEC3F_-_39437244_23-P1P2	GCCCCCGCCACCGAAAGTCA	APOBEC3F
492	APOBEC3F_+_39437128_23-P1P2	GCAGAGCAGGAAAAAGAGCC	APOBEC3F
494	APOBEC3F_+_39437229_23-P1P2	GGCCCTGCCATGACTTTCGG	APOBEC3F
491	APOBEC3F_+_39437279_23-P1P2	GAATGGCGGAAAGAACACAG	APOBEC3F
499	APOBEC3G_-_39473646_23-P1P2	GCCCCTGAAAGTCATGGCTG	APOBEC3G
498	APOBEC3G_-_39473746_23-P1P2	GCCAAAGGATGAGTAGAGCA	APOBEC3G
496	APOBEC3G_+_39473517_23-P1P2	GAGGAGCCTGGCTGGGAGTA	APOBEC3G
495	APOBEC3G_+_39473587_23-P1P2	GACCTGGGCTGGGACAGATG	APOBEC3G
497	APOBEC3G_+_39473688_23-P1P2	GTCCAGAGTTCAGGAATGGC	APOBEC3G
500	APOBEC3H_-_39493307_23-P1P2	GTAGTGCCTCAGACAAGCAG	APOBEC3H
502	APOBEC3H_+_39493291_23-P1P2	GACTTGCCCCTGCTTGTCTG	APOBEC3H
501	APOBEC3H_+_39493488_23-P1P2	GCAGGGCAAAGAGCCTGGGT	APOBEC3H
503	APOBEC3H_+_39493492_23-P1P2	GACAGCAGGGCAAAGAGCCT	APOBEC3H
504	APOBEC3H_+_39493619_23-P1P2	GGAGAGCACCCTCCCAAGGT	APOBEC3H
6099	APOLD1_-_12938611_23-P1P2	GTCAGATTTTACTTTCCTGG	APOLD1
6095	APOLD1_-_12938628_23-P1P2	GGGAGGCAGACAGAAGTGAA	APOLD1
6098	APOLD1_-_12938658_23-P1P2	GGAACCCTGAGGCATATATT	APOLD1
6096	APOLD1_-_12938948_23-P1P2	GGTACAGTGGACATGAAGGT	APOLD1
6097	APOLD1_-_12939037_23-P1P2	GTCTTCAGTTGGCTTCAACG	APOLD1
9847	APTX_-_33001417_23-P1	GCAGCCCAAGGTAGTAACAG	APTX
9848	APTX_-_33001518_23-P1	GTCGGCCGAACGCTCACCCG	APTX
9845	APTX_-_33001547_23-P1	GCCCAGCCAGCAGAAGAGAT	APTX
9850	APTX_-_33024659_23-P2	GCACGAATCAGCGAGGTCCA	APTX
9854	APTX_-_33025045_23-P2	GCGGAGACTTCCGCACTCTC	APTX
9853	APTX_-_33025057_23-P2	GCACTCTCAGGCTCGCTGAG	APTX
9846	APTX_+_33001241_23-P1	GCGGCCCAGCTTGTCGGGAA	APTX
9849	APTX_+_33001563_23-P1	GGTCCGTCTCCGACTTCTGG	APTX
9851	APTX_+_33025069_23-P2	GCGGCGCTCGTGGAATCTTC	APTX
9852	APTX_+_33025113_23-P2	GCTGCGCCGAAAGGCCTTGT	APTX
506	AREG_-_75311544_23-P1P2	GAGAGGGACTTAGAGTATCC	AREG
508	AREG_+_75311472_23-P1P2	GAGATGGAGAATTAGGCAGG	AREG
509	AREG_+_75311475_23-P1P2	GCAGAGATGGAGAATTAGGC	AREG
505	AREG_+_75311479_23-P1P2	GTAGACAGAGATGGAGAATT	AREG
507	AREG_+_75311516_23-P1P2	GACTCTAAGTCCCTCTAGGA	AREG
3371	ARID3A_-_926022_23-P1P2	GGgggcgccTCTTACCAATC	ARID3A
3374	ARID3A_-_926025_23-P1P2	GgcgccTCTTACCAATCGGG	ARID3A
3372	ARID3A_-_926067_23-P1P2	GGGCTGGCGGCTCGGTGAGT	ARID3A
3373	ARID3A_-_926435_23-P1P2	GGGCGAGCAGGGGCGATCGG	ARID3A
3370	ARID3A_+_926082_23-P1P2	GGCTCCCGGCCCCCGACCCA	ARID3A
3376	ARID3B_-_74833936_23-P1P2	GGTGGGCGCGCAGATAGGTG	ARID3B
3378	ARID3B_-_74834011_23-P1P2	GAATGATAGGGCTGAATGGG	ARID3B
3375	ARID3B_-_74834061_23-P1P2	GCAGGGGTGACCGGGAAGGT	ARID3B
3377	ARID3B_-_74834100_23-P1P2	GGCCCGGGGCCAAAAGAATC	ARID3B
3379	ARID3B_+_74833663_23-P1P2	GCCCGGGCCACTTACCTGTG	ARID3B
3382	ARID3C_-_34628145_23-P1P2	GCAGAGCCCCCCAACACAGG	ARID3C
3380	ARID3C_-_34628471_23-P1P2	Ggagggaccaagatggagag	ARID3C
3383	ARID3C_-_34628531_23-P1P2	Gtggagagagatagaatatt	ARID3C
3381	ARID3C_-_34628544_23-P1P2	Gaatattgggtagagagaca	ARID3C
3384	ARID3C_-_34628547_23-P1P2	Gattgggtagagagacaggg	ARID3C
7167	ARPP21_-_35683772_23-ENST00000187397_4	GGTTAGAGCATGCTCCACTG	ARPP21
7168	ARPP21_-_35683895_23-ENST00000187397_4	GGATACTGGACAAGGATATT	ARPP21
7165	ARPP21_-_35683917_23-ENST00000187397_4	GAAAGGTAAAGGCTGACCAT	ARPP21
7166	ARPP21_-_35683967_23-ENST00000187397_4	GTATCATATGAATGGAAATA	ARPP21
7169	ARPP21_+_35683617_23-ENST00000187397_4	GTCTGAGCTAAATACTGCAA	ARPP21
510	ARRB2_-_4613971_23-P1P2	GATCTTGGCAGCGGGCGAGG	ARRB2
512	ARRB2_-_4614022_23-P1P2	GGCGGGCGCGCGCACCATGG	ARRB2
513	ARRB2_-_4614383_23-P1P2	GCGAGGGGTCGTGTACGGGG	ARRB2
514	ARRB2_+_4614391_23-P1P2	GGAGTGGATCCCCCCCGTCC	ARRB2
511	ARRB2_+_4614473_23-P1P2	GCGGCCCTCGGGACAGGTGT	ARRB2
519	ASCC1_-_73975523_23-P1P2	GACTGCTCGGAAGGAAAGAG	ASCC1
515	ASCC1_-_73975665_23-P1P2	GGGCGGCTGCAGGTAAACCA	ASCC1
516	ASCC1_-_73975670_23-P1P2	GCTGCAGGTAAACCAAGGTA	ASCC1
518	ASCC1_-_73975678_23-P1P2	GAAACCAAGGTAGGGCGAGG	ASCC1
517	ASCC1_-_73975994_23-P1P2	GCTAGAAAAATGGAGAAGGT	ASCC1
522	ASCC2_-_30234022_23-P1P2	GCTGGCGGCCAAGTCTCGAG	ASCC2
523	ASCC2_+_30234208_23-P1P2	GCTGTCACCGTGGTcggcgg	ASCC2
520	ASCC2_+_30234211_23-P1P2	GGAGCTGTCACCGTGGTcgg	ASCC2
521	ASCC2_+_30234214_23-P1P2	GAGGGAGCTGTCACCGTGGT	ASCC2
524	ASCC2_+_30234232_23-P1P2	GCCGGAAGTGCGGGCGCTCA	ASCC2
529	ASCC3_-_101328801_23-P1P2	GTGCCACTGAAAAGGATGAC	ASCC3
526	ASCC3_-_101329188_23-P1P2	GACGCAAAGACGCACAGACC	ASCC3
527	ASCC3_-_101329193_23-P1P2	GAAGACGCACAGACCCGGCG	ASCC3
525	ASCC3_-_101329197_23-P1P2	GCGCACAGACCCGGCGAGGA	ASCC3
528	ASCC3_+_101329219_23-P1P2	GCAGCGGGGCGGTGACGTGT	ASCC3
9857	ASF1A_-_119215340_23-P1P2	GCTCGGGTGCAGCCAATCGA	ASF1A
9859	ASF1A_-_119215390_23-P1P2	GGGCTGTAGTTTAGTGAAAT	ASF1A
9858	ASF1A_-_119215510_23-P1P2	GGGGTCTGCGCTCTCCCGAG	ASF1A
9856	ASF1A_-_119215607_23-P1P2	GGTTCAGGTGAACAATGTAG	ASF1A
9855	ASF1A_+_119215456_23-P1P2	GCCGGCCAGACGTCGTGCAG	ASF1A
531	ASH2L_-_37963059_23-P1P2	GATTCTCGCGAGAAGTCCAG	ASH2L
534	ASH2L_-_37963062_23-P1P2	GCTCGCGAGAAGTCCAGGGG	ASH2L
533	ASH2L_-_37963450_23-P1P2	GCCCCTTCCGCACCTTTCAC	ASH2L
530	ASH2L_-_37963465_23-P1P2	GTCACGGGCGGTGGGAGCTG	ASH2L
532	ASH2L_+_37963435_23-P1P2	GCCACCGCCCGTGAAAGGTG	ASH2L
535	ASTE1_-_130745241_23-P1P2	GGTTGCATAGAGCTGCATAG	ASTE1
538	ASTE1_-_130745246_23-P1P2	GATAGAGCTGCATAGGGGAA	ASTE1
537	ASTE1_-_130745563_23-P1P2	GGGCGCTAAGTAGCTAAAGA	ASTE1
536	ASTE1_+_130745613_23-P1P2	GGAAAGCAGAGGAGGACCGG	ASTE1
539	ASTE1_+_130745639_23-P1P2	GAGTGTTCGCCGACCCAAGT	ASTE1
554	ATAD5_-_29159050_23-P1P2	GAGCTCTGTGGTCCGATCTG	ATAD5
551	ATAD5_+_29159022_23-P1P2	GTCGGACCACAGAGCTTCGG	ATAD5
552	ATAD5_+_29159040_23-P1P2	GAAGCAAGCGGACCGCAGAT	ATAD5
550	ATAD5_+_29159165_23-P1P2	GCCGAATCGAACACGGAAAG	ATAD5
553	ATAD5_+_29159404_23-P1P2	GTCTCGCAGTCCTTCACGGG	ATAD5
558	ATF1_-_51157911_23-P1P2	GGCCCTGACTGCCGAGGAAA	ATF1
555	ATF1_-_51158152_23-P1P2	Gggggaaggacgcgggaacg	ATF1
556	ATF1_+_51157878_23-P1P2	GCAGTCAGGGCCGCTACTGG	ATF1
559	ATF1_+_51157881_23-P1P2	GCGGCAGTCAGGGCCGCTAC	ATF1
557	ATF1_+_51158291_23-P1P2	GAGGAGACGCACGACTGGAA	ATF1
9862	ATF2_-_176032440_23-P1P2	GCTCTGAACTGACCCAAGTA	ATF2
9861	ATF2_-_176032472_23-P1P2	GTCGGAGGGAGGGGTCTAAG	ATF2
9863	ATF2_-_176032680_23-P1P2	GCGAGGTGATGGGAAACGGG	ATF2
9860	ATF2_+_176032497_23-P1P2	GCCTCTCGCGCGCTTTCCTA	ATF2
9864	ATF2_+_176032892_23-P1P2	GAGAGAGGACGGAAGCCTGT	ATF2
565	ATF7IP_-_14518605_23-P1	GGCGCGTGCAAGGGAGAAGC	ATF7IP
566	ATF7IP_-_14518679_23-P1	GTGAAGCGCGCGAAAAGCTG	ATF7IP
567	ATF7IP_-_14518682_23-P1	GAGCGCGCGAAAAGCTGAGG	ATF7IP
568	ATF7IP_-_14518693_23-P1	GAGCTGAGGCGGCAACGTCG	ATF7IP
569	ATF7IP_-_14518719_23-P1	GCTGCGCGGGACGGCTCTGT	ATF7IP
572	ATF7IP_-_14538285_23-P2	GCTAGTCTTTGTAGCTGCTT	ATF7IP
570	ATF7IP_-_14538334_23-P2	GTCACATGCATCAGGACCAG	ATF7IP
573	ATF7IP_-_14538504_23-P2	GAAACAGTACATAGCATGGT	ATF7IP
574	ATF7IP_+_14538328_23-P2	GAGTAATTGGTTCTTACCTC	ATF7IP
571	ATF7IP_+_14538571_23-P2	GGGCCAGAAATGCACTACTA	ATF7IP
576	ATF7IP2_-_10479924_23-P1P2	GGCCGGACCAGCATTGTTAA	ATF7IP2
575	ATF7IP2_-_10479940_23-P1P2	GTAACGGCTGCGGTTCGAAG	ATF7IP2
578	ATF7IP2_-_10479958_23-P1P2	GGTGGCTGTGGGTATTGCTG	ATF7IP2
577	ATF7IP2_-_10480285_23-P1P2	GTAGGGACTGCGGAGGGAAG	ATF7IP2
579	ATF7IP2_+_10480166_23-P1P2	GGCGCCCGTCCGCCCCTCAG	ATF7IP2
9865	ATM_-_108093795_23-P1P2	GTTGAACCGGAAGCGGGAGT	ATM
9866	ATM_-_108093813_23-P1P2	GTAGGTAGCTGCGTGGCTAA	ATM
9868	ATM_-_108093829_23-P1P2	GTAACGGAGAAAAGAAGCCG	ATM
9869	ATM_-_108093839_23-P1P2	GAAGAAGCCGTGGCCGCGGG	ATM
9867	ATM_+_108094013_23-P1P2	GGAGGAGTCAAGGGCCACTC	ATM
583	ATMIN_+_81069441_23-P1P2	Ggccgcccggcccagttcgt	ATMIN
582	ATMIN_+_81069661_23-P1P2	GGGATCAGCTcccccgccgg	ATMIN
580	ATMIN_+_81069685_23-P1P2	GGGGACAGCTCGCTCACCGA	ATMIN
581	ATMIN_+_81069889_23-P1P2	GCAGGGCGCTCGTCCCCCCG	ATMIN
584	ATMIN_+_81069949_23-P1P2	GCGAGAGCCGCCTCCGGCCG	ATMIN
5993	ATPIF1_-_28562662_23-P1P2	GAACGAGAGACTGCTTGCTG	ATPIF1
5992	ATPIF1_-_28562677_23-P1P2	GGCTGCGGCAGAGACGCCAG	ATPIF1
5991	ATPIF1_-_28562775_23-P1P2	Gcaagcccgaggcttcggct	ATPIF1
5990	ATPIF1_-_28562890_23-P1P2	GAGTCCGAGAATGTCGACCG	ATPIF1
5994	ATPIF1_+_28563112_23-P1P2	GGCAACGGTCGGGACATCAA	ATPIF1
9874	ATR_-_142297227_23-P1P2	GGGAAGCAAACTCTCGATCG	ATR
9873	ATR_-_142297369_23-P1P2	GCCACGGAGCATCTCCACAA	ATR
9871	ATR_-_142297649_23-P1P2	GGCCCGACGGAGCCGTGTGG	ATR
9870	ATR_+_142297571_23-P1P2	GCCGGGAACCCGCGTTGGCG	ATR
9872	ATR_+_142297576_23-P1P2	GAGACGCCGGGAACCCGCGT	ATR
595	ATRAID_-_27435226_23-P1P2	GCGCGAGCAGCGGAGCACCA	ATRAID
596	ATRAID_-_27435232_23-P1P2	GCAGCGGAGCACCAAGGGAA	ATRAID
599	ATRAID_+_27434874_23-P1P2	GCCGCCCTCAGTAAACATGG	ATRAID
598	ATRAID_+_27435242_23-P1P2	GTAAGACTACCCGGGTCGTG	ATRAID
597	ATRAID_+_27435250_23-P1P2	GCAGGGTCGTAAGACTACCC	ATRAID
9875	ATRIP_-_48488160_23-P1P2	GCACTCGCGGCGGAGGCAAG	ATRIP
9877	ATRIP_-_48488199_23-P1P2	GGTCCAGTTCTCCGGCCTGG	ATRIP
9878	ATRIP_-_48488217_23-P1P2	GGCGGCAGGCAAGTCTAGCT	ATRIP
9876	ATRIP_-_48488235_23-P1P2	GTCGGCGCTGTCGGATACTT	ATRIP
9879	ATRIP_+_48488418_23-P1P2	GTCAAGCTCCTCCAGGTCGT	ATRIP
602	ATRN_-_3451695_23-P1P2	GCCCGCACGGCCAGGCGAAG	ATRN
601	ATRN_-_3452079_23-P1P2	GACCGGCCCTGTGTCAACGG	ATRN
603	ATRN_-_3452100_23-P1P2	GGTCGCTGCAACCCTGGCAC	ATRN
604	ATRN_-_3452130_23-P1P2	GTCTGCCCCGCCGGCTGGGT	ATRN
600	ATRN_-_3452205_23-P1P2	GGAGGGTCGGGTCCAACCAG	ATRN
606	ATRNL1_-_116853323_23-P1P2	GGATGCCCGAGTGCGACTGG	ATRNL1
607	ATRNL1_-_116853522_23-P1P2	GCGGGGAAGATGGAGACTGG	ATRNL1
608	ATRNL1_+_116853173_23-P1P2	GCTGAGGGGACCTGACCGGG	ATRNL1
605	ATRNL1_+_116853176_23-P1P2	GCTCCTGAGGGGACCTGACC	ATRNL1
609	ATRNL1_+_116853187_23-P1P2	GTGCGCCCGGCGCTCCTGAG	ATRNL1
9880	ATRX_-_77041440_23-P1P2	GTGCCTGGGCCCAGACCGCT	ATRX
9883	ATRX_-_77041455_23-P1P2	GCGCTGGGGCCCATGAGACG	ATRX
9884	ATRX_+_77041287_23-P1P2	GCGGCGCAAGGCTCCGACgg	ATRX
9881	ATRX_+_77041530_23-P1P2	GGGCGCGGGGGAGCGCAGAT	ATRX
9882	ATRX_+_77041684_23-P1P2	GGAGCCTCGGCCCAACAAAA	ATRX
9888	ATXN3_-_92572475_23-P1P2	GGCCAGGATTAGGGTAGGAG	ATXN3
9889	ATXN3_-_92572518_23-P1P2	GTGACTCTAGCTAGACCCTA	ATXN3
9886	ATXN3_-_92572804_23-P1P2	GCCCCACCCAGCCCTCCGAG	ATXN3
9887	ATXN3_-_92572863_23-P1P2	GGACAGCTCCCCACCGAACG	ATXN3
9885	ATXN3_+_92572912_23-P1P2	GggttcggcgtggggGCCGT	ATXN3
653	ATXN3L_-_13337838_23-P1P2	GACCTGAATGGAGAAGAAAC	ATXN3L
650	ATXN3L_-_13338112_23-P1P2	GGATGTTGTATGCCCAGCTA	ATXN3L
652	ATXN3L_+_13338064_23-P1P2	GGCATACCTACAGAAACTCA	ATXN3L
654	ATXN3L_+_13338085_23-P1P2	GCTGGGCATACAACATCTTC	ATXN3L
651	ATXN3L_+_13338102_23-P1P2	GCCAGGTAACTGCCATAGCT	ATXN3L
658	AXIN2_-_63556016_23-P1	GGCGCGGCCCACGGAGAAGT	AXIN2
655	AXIN2_-_63556400_23-P1	GGGAGGGACGCGAGGGACAC	AXIN2
659	AXIN2_-_63556415_23-P1	GACACGGGCGCCCCGGACTT	AXIN2
663	AXIN2_-_63557355_23-P2	GGCGCACGGTCCTGAAAGGG	AXIN2
661	AXIN2_-_63557635_23-P2	GcgAAATCCATCGCTCTGAG	AXIN2
657	AXIN2_+_63556021_23-P1	GCCGGGTAGCGCGGTGCCAA	AXIN2
656	AXIN2_+_63556403_23-P1	GCAGGACCGGCCCAAGTCCG	AXIN2
664	AXIN2_+_63557648_23-P2	GCAGTAACAGCCCGAGAGCC	AXIN2
662	AXIN2_+_63557675_23-P2	GCTGCGCTTTGATAAGGTCC	AXIN2
660	AXIN2_+_63557681_23-P2	GAGCCGGCTGCGCTTTGATA	AXIN2
669	AZGP1_-_99573392_23-P1P2	GTTATTTCGGGCCAGCGCAG	AZGP1
667	AZGP1_+_99573256_23-P1P2	GGGAGTAGGAACCATATGCC	AZGP1
665	AZGP1_+_99573270_23-P1P2	GTAGACAGTCAGGACGGAGT	AZGP1
666	AZGP1_+_99573276_23-P1P2	GTTGGGGTAGACAGTCAGGA	AZGP1
668	AZGP1_+_99573447_23-P1P2	GCCTGGCATACGGCAGGAAT	AZGP1
671	BABAM1_-_17378278_23-P1P2	GCTTCCGGCTGTAAAGATGG	BABAM1
672	BABAM1_-_17378297_23-P1P2	GCGGCTTCCTAGTGAGTCGG	BABAM1
673	BABAM1_-_17378310_23-P1P2	GAGTCGGCGGCTGATTTAGA	BABAM1
670	BABAM1_-_17378340_23-P1P2	GGCTACGGTGAGCCGAAGGT	BABAM1
674	BABAM1_+_17378282_23-P1P2	GAATCAGCCGCCGACTCACT	BABAM1
678	BACH1_-_30671281_23-P1P2	GGCGCCTCAGCTCTGGTGAG	BACH1
675	BACH1_-_30671373_23-P1P2	GCGGCGGACAGGTCCAGTGA	BACH1
676	BACH1_-_30671379_23-P1P2	GACAGGTCCAGTGAAggcgc	BACH1
677	BACH1_+_30671691_23-P1P2	GGGCGGCGGAGGACAATACG	BACH1
679	BACH1_+_30671725_23-P1P2	GGCTGAGTAGACGCGAGGCT	BACH1
683	BAD_+_64051936_23-P1P2	GGGCCTGGGGGCGCTACGGT	BAD
684	BAD_+_64052039_23-P1P2	GGGTCCACCGGGGTTCTGAG	BAD
682	BAD_+_64052075_23-P1P2	GACCTGTGCGCCGTCACCAC	BAD
680	BAD_+_64052108_23-P1P2	GGGTCAGGGGCCTCGAGATC	BAD
681	BAD_+_64052144_23-P1P2	GCGGAGCCCGGGGTGCTGGA	BAD
694	BAG6_-_31619771_23-P1P2	GGAGCTGGAGGACGAGAGGT	BAG6
692	BAG6_+_31619965_23-P1P2	GTGAGTTAGGAGGGTTCGAT	BAG6
691	BAG6_+_31620398_23-P1P2	GGTCCCCCGGGCGACAGCGG	BAG6
690	BAG6_+_31620401_23-P1P2	GACGGTCCCCCGGGCGACAG	BAG6
693	BAG6_+_31620410_23-P1P2	GAGGCGTAGTACGGTCCCCC	BAG6
697	BAK1_-_33547604_23-P1P2	GTACAGTTCTCCGGCATCCA	BAK1
699	BAK1_-_33547674_23-P1P2	GAGGATCAGGTCCCCAGCCG	BAK1
696	BAK1_-_33548010_23-P1P2	GGTGATCATAGAGGTGCCAG	BAK1
695	BAK1_+_33548004_23-P1P2	GGATTGGAGCCGGGTGCCGC	BAK1
698	BAK1_+_33548020_23-P1P2	GTCCTCTAGAGGGAGCTGAT	BAK1
704	BANF1_-_65769955_23-P1P2	GTCTTGAAGCGACCCGGAAG	BANF1
702	BANF1_-_65770396_23-P1P2	GGTTCAGCCAAGGTCACAGA	BANF1
701	BANF1_+_65769753_23-P1P2	GTGAGGGAGATAGGCCTCCA	BANF1
700	BANF1_+_65770320_23-P1P2	GGGCGTGGAAAGCTAACCAA	BANF1
703	BANF1_+_65770416_23-P1P2	GTGCCCAGAGTCCGTAGCCA	BANF1
708	BARD1_-_215674348_23-P1P2	GCGGGAAGCAAGGAAGCCTC	BARD1
707	BARD1_-_215674358_23-P1P2	GGGAAGCCTCGGGAAACCAC	BARD1
706	BARD1_+_215674263_23-P1P2	GTAATCGGCAGCCGAGGAAC	BARD1
709	BARD1_+_215674388_23-P1P2	GCCCAGACGCGGGAAGAGCT	BARD1
705	BARD1_+_215674399_23-P1P2	GCGGCCCGCCGTCCCAGACG	BARD1
711	BATF_-_75988864_23-P1P2	GCCCTCTGCACCCCAGAGTG	BATF
710	BATF_-_75988876_23-P1P2	GCAGAGTGAGGAGGACGCAG	BATF
713	BATF_-_75988883_23-P1P2	GAGGAGGACGCAGGGGTCAG	BATF
714	BATF_-_75989205_23-P1P2	GAGGAAGTGGCTCGTTGCAC	BATF
712	BATF_+_75988828_23-P1P2	GCAGAGGGACTGCTCCCCAA	BATF
562	BATF2_-_64764380_23-P1P2	GCAGCCCATTGCCCCCACAG	BATF2
563	BATF2_-_64764396_23-P1P2	GCAGAGGTGCATGGCTTAGG	BATF2
564	BATF2_-_64764399_23-P1P2	GAGGTGCATGGCTTAGGCGG	BATF2
561	BATF2_-_64764460_23-P1P2	GCTCTGGAGGCCTAAGGAAG	BATF2
560	BATF2_+_64764369_23-P1P2	GAAGCCATGCACCTCTGTGG	BATF2
716	BATF3_-_212872832_23-P1P2	GGGACACTGTGCGCACGACA	BATF3
717	BATF3_+_212872869_23-P1P2	GCCGGAGACAAGCAGAGGTA	BATF3
715	BATF3_+_212872874_23-P1P2	GTGCGGCCGGAGACAAGCAG	BATF3
718	BATF3_+_212873228_23-P1P2	GGAGAGCGGGAAGCCTGAGG	BATF3
719	BATF3_+_212873270_23-P1P2	GACTGGCGCGCGGGGACACT	BATF3
723	BAX_-_49458192_23-P1P2	Gcgggagcggcggtgatgga	BAX
722	BAX_-_49458323_23-P1P2	GGCGATCTCCAAGCACTGAG	BAX
721	BAX_+_49458268_23-P1P2	GCGGTAGGAAGGATCCCGGA	BAX
720	BAX_+_49458332_23-P1P2	GGGCTGGCAGCGCCCGATCC	BAX
724	BAX_+_49458505_23-P1P2	GCCCCTCCCACCAGTGCCAG	BAX
728	BAZ1A_-_35344106_23-P1P2	GCTGCCGCCGCCTCACAATG	BAZ1A
727	BAZ1A_+_35344068_23-P1P2	GGGCAGGACGAGAGGAGGTA	BAZ1A
726	BAZ1A_+_35344505_23-P1P2	GCCGAGAGGCGGGGAAGTGG	BAZ1A
729	BAZ1A_+_35344514_23-P1P2	GCCAGGAGCTCCGAGAGGCG	BAZ1A
725	BAZ1A_+_35344519_23-P1P2	GACTTCCCAGGAGCTCCGAG	BAZ1A
9891	BAZ1B_-_72936232_23-P1P2	GCGGGCAACGGCTTCACCAG	BAZ1B
9894	BAZ1B_-_72936238_23-P1P2	GACGGCTTCACCAGCGGGAA	BAZ1B
9890	BAZ1B_-_72936561_23-P1P2	GTCCTCCTCAGCAGCACCGG	BAZ1B
9892	BAZ1B_+_72936205_23-P1P2	GGTGAAGCCGTTGCCCGGAG	BAZ1B
9893	BAZ1B_+_72936507_23-P1P2	GCGGCCGCCGGGACCCGAAG	BAZ1B
730	BAZ2A_-_57023996_23-P1	GCGCGCTCCGGGCGCCAGAA	BAZ2A
732	BAZ2A_-_57024000_23-P1	GCTCCGGGCGCCAGAACGGG	BAZ2A
734	BAZ2A_-_57024103_23-P1	GGAGCCAACATGGCCGGCGG	BAZ2A
738	BAZ2A_-_57029709_23-P2	GGCAGGGGCAATCCTCCACG	BAZ2A
735	BAZ2A_-_57030140_23-P2	GCACAGCCTGAACTGCTGTA	BAZ2A
731	BAZ2A_+_57023850_23-P1	GGGAGCCCCGCTTTCATCCG	BAZ2A
733	BAZ2A_+_57024085_23-P1	GCCTCCCCCGCCGGCCATGT	BAZ2A
736	BAZ2A_+_57029780_23-P2	GACCACGGGATCCTGAGTAT	BAZ2A
737	BAZ2A_+_57029894_23-P2	GTCCCTGGCTGACTCAGCAG	BAZ2A
739	BAZ2A_+_57029964_23-P2	GAGCTGTGCCAGCCTGACAT	BAZ2A
743	BBC3_-_47734192_23-P1P2	GGCGCGCACACTCACCCCGG	BBC3
744	BBC3_-_47734401_23-P1P2	Gtggccgctgctgggatcgc	BBC3
741	BBC3_+_47734011_23-P1P2	GAGGGTCGCCGGGTGAGAGG	BBC3
742	BBC3_+_47734372_23-P1P2	Gcccagcagcggccacgacg	BBC3
740	BBC3_+_47734383_23-P1P2	Ggcaccagcgatcccagcag	BBC3
745	BCCIP_-_127512165_23-P1P2	GCGGCGTGCCGTGGAAAGTG	BCCIP
747	BCCIP_+_127512133_23-P1P2	GACGGCACGCCGCTTAGACC	BCCIP
746	BCCIP_+_127512151_23-P1P2	GTGCGGAACCCCACTTTCCA	BCCIP
749	BCCIP_+_127512184_23-P1P2	GtcctcgtcGCGCTGGACTG	BCCIP
748	BCCIP_+_127512580_23-P1P2	GGTGGCCGATTCAGGATCTG	BCCIP
750	BCL11B_-_99737696_23-P1P2	GCCTCCTCCTCTGCCCGGGT	BCL11B
753	BCL11B_-_99738038_23-P1P2	GCTTTCTTTCAGGGTCTGGT	BCL11B
751	BCL11B_+_99737681_23-P1P2	GaaaaCACCAACCCGGGCAG	BCL11B
752	BCL11B_+_99737879_23-P1P2	GAAAGAAACCAGCCAGTCCG	BCL11B
754	BCL11B_+_99738010_23-P1P2	GGACCCTGAAAGAAAGTGTC	BCL11B
757	BCL2_-_60986934_23-P1P2	GAAAGCTGCTGGATAAATGA	BCL2
758	BCL2_-_60987168_23-P1P2	GTCCTCCTGGTCCTGCGCGG	BCL2
759	BCL2_+_60987122_23-P1P2	GGAAAGGGTGCGCAGCCCGG	BCL2
755	BCL2_+_60987148_23-P1P2	GGCCGCCGCGCAGGACCAGG	BCL2
756	BCL2_+_60987184_23-P1P2	GGCGCGGCGGGAGCTCCGGG	BCL2
764	BCL2A1_-_80263273_23-P1P2	GAGTGTTCTGGCAGTGTCTA	BCL2A1
761	BCL2A1_-_80263494_23-P1P2	GGGAGAGCAAAGTCTTGAGC	BCL2A1
760	BCL2A1_+_80263112_23-P1P2	GCCGGATGTGGATACCTATA	BCL2A1
762	BCL2A1_+_80263124_23-P1P2	GCAGCAAATTGCCCCGGATG	BCL2A1
763	BCL2A1_+_80263499_23-P1P2	GCATTGCCTCAACAGCTTCA	BCL2A1
766	BCL2L1_-_30310581_23-P1	GCCGGAGGGATCATGCGACC	BCL2L1
767	BCL2L1_-_30310610_23-P1	GGGAGCCCAGAAGGCGACAC	BCL2L1
771	BCL2L1_-_30311293_23-P2	GCCTCTCCGGAGCCCAGGGT	BCL2L1
773	BCL2L1_-_30311524_23-P2	GCGGCTGTCACGCACAGGGG	BCL2L1
774	BCL2L1_-_30311669_23-P2	GACCTGGCTGCCGGCCTACC	BCL2L1
770	BCL2L1_-_30311731_23-P2	GGTTTCCCCTGAAGAGACAG	BCL2L1
768	BCL2L1_+_30310648_23-P1	GTCGATCCGGGCGATGGAGG	BCL2L1
769	BCL2L1_+_30310651_23-P1	GCCCTCGATCCGGGCGATGG	BCL2L1
765	BCL2L1_+_30310660_23-P1	GGAGCGGCCGCCCTCGATCC	BCL2L1
772	BCL2L1_+_30311683_23-P2	GCCGGCTTGTTCGGGAGAGA	BCL2L1
779	BCL2L10_-_52404672_23-P1P2	GCCGGGGCTGTCGGAGAGCA	BCL2L10
777	BCL2L10_-_52404704_23-P1P2	GCAGCGCCACCAGCTCGAAG	BCL2L10
775	BCL2L10_-_52404713_23-P1P2	GCAGCTCGAAGCGGTTCCCG	BCL2L10
776	BCL2L10_+_52404707_23-P1P2	GCGCCTACCTCGGCTACCCC	BCL2L10
778	BCL2L10_+_52404930_23-P1P2	GAGGCCCGGCCCCCCAGCAG	BCL2L10
781	BCL2L11_-_111878528_23-P1	GCGCCTGGTCTGCAGTTTGT	BCL2L11
780	BCL2L11_-_111878832_23-P1	GACTAGCGCTGGAGCCCGAA	BCL2L11
784	BCL2L11_-_111878913_23-P1	GTTGTCGCCGGCGGGAGGTG	BCL2L11
782	BCL2L11_-_111878923_23-P1	GCGGGAGGTGGGGATCCGTG	BCL2L11
785	BCL2L11_-_111880243_23-P2	Gaggcggaggatgttcccgg	BCL2L11
789	BCL2L11_-_111880300_23-P2	Gtgcggagccctcggctgcc	BCL2L11
787	BCL2L11_-_111880488_23-P2	GCCGGACGCTGCGCTCTGAA	BCL2L11
788	BCL2L11_-_111880492_23-P2	GACGCTGCGCTCTGAAGGGA	BCL2L11
783	BCL2L11_+_111878916_23-P1	GAGAGGGAACCCGATCCACA	BCL2L11
786	BCL2L11_+_111880656_23-P2	GCTCTGAGGTGCACACCGTG	BCL2L11
792	BCL2L12_-_50169277_23-P1P2	GGTTTGTACGAGTTCAGTGG	BCL2L12
790	BCL2L12_-_50169295_23-P1P2	GGAGGAGACCGCAAGTTGAG	BCL2L12
791	BCL2L12_-_50169298_23-P1P2	GGAGACCGCAAGTTGAGTGG	BCL2L12
793	BCL2L12_-_50169301_23-P1P2	GACCGCAAGTTGAGTGGAGG	BCL2L12
794	BCL2L12_-_50169648_23-P1P2	Gtgggagacctaagggtctg	BCL2L12
799	BCL2L13_-_18121541_23-P1P2	GTCACCCTCCAACATGGCGG	BCL2L13
795	BCL2L13_-_18121554_23-P1P2	GTGGCGGCGGCGGTAGATTA	BCL2L13
798	BCL2L13_-_18121565_23-P1P2	GGTAGATTAGGGCCGCGGGT	BCL2L13
797	BCL2L13_+_18121555_23-P1P2	GCGGTGAGTGCTCCGACCCG	BCL2L13
796	BCL2L13_+_18121577_23-P1P2	GTTCCGACAGGGTCCCCCAG	BCL2L13
808	BCL2L14_-_12203098_23-P2	GACACTCAGGGCCAAGGGTA	BCL2L14
806	BCL2L14_-_12203178_23-P2	GGAGGCCACGACTAATGCCC	BCL2L14
809	BCL2L14_-_12203188_23-P2	GCTAATGCCCTGGCATGCAA	BCL2L14
807	BCL2L14_-_12203197_23-P2	GTGGCATGCAAAGGCTGGAC	BCL2L14
801	BCL2L14_-_12223919_23-P1	GGAAGAAAGTTTAGAGCCTG	BCL2L14
800	BCL2L14_-_12224084_23-P1	GCAGACCAGGTAACACCAGG	BCL2L14
805	BCL2L14_+_12202829_23-P2	Gttctgccaggcgagtccag	BCL2L14
802	BCL2L14_+_12223913_23-P1	GTCAGGTAGTTTAGAGCCCC	BCL2L14
804	BCL2L14_+_12224087_23-P1	GAAAGGCTGAGGATGAAGAC	BCL2L14
803	BCL2L14_+_12224098_23-P1	GTGTCCTCCTGCAAAGGCTG	BCL2L14
812	BCL2L15_-_114429857_23-P1P2	GGACCTGCAATCACCGCCTA	BCL2L15
814	BCL2L15_-_114429925_23-P1P2	GGCTGGCAACCTGCAATGTT	BCL2L15
810	BCL2L15_-_114430171_23-P1P2	GACACAGCTGCTCAGAAAGG	BCL2L15
811	BCL2L15_-_114430206_23-P1P2	GGATTACCTACTTGGAACTG	BCL2L15
813	BCL2L15_+_114430094_23-P1P2	GCATGTCAGGAAACTACAAG	BCL2L15
819	BCL2L2_-_23776081_23-P1P2	GCCTGCACCAGGAAACGGCC	BCL2L2
815	BCL2L2_-_23776088_23-P1P2	GCAGGAAACGGCCCGGATCC	BCL2L2
818	BCL2L2_-_23776094_23-P1P2	GACGGCCCGGATCCCGGCAG	BCL2L2
816	BCL2L2_+_23776100_23-P1P2	GGCCAGGTTAGGGATCTCAC	BCL2L2
817	BCL2L2_+_23776475_23-P1P2	GGACACTCACCCAGCCGGGA	BCL2L2
821	BCL2L2-PABPN1_-_23776088_23-P1P2	GCAGGAAACGGCCCGGATCC	BCL2L2-PABPN1
823	BCL2L2-PABPN1_-_23776094_23-P1P2	GACGGCCCGGATCCCGGCAG	BCL2L2-PABPN1
824	BCL2L2-PABPN1_-_23776217_23-P1P2	GCCGGGAATAGAGATGGTGT	BCL2L2-PABPN1
820	BCL2L2-PABPN1_+_23776100_23-P1P2	GGCCAGGTTAGGGATCTCAC	BCL2L2-PABPN1
822	BCL2L2-PABPN1_+_23776475_23-P1P2	GGACACTCACCCAGCCGGGA	BCL2L2-PABPN1
828	BCL3_-_45252353_23-P1P2	GTGGGATCCACACAGAGCAT	BCL3
827	BCL3_+_45251990_23-P1P2	GGCTCGGCTGCACGGGAGGG	BCL3
825	BCL3_+_45251993_23-P1P2	GTGGGCTCGGCTGCACGGGA	BCL3
826	BCL3_+_45252011_23-P1P2	GCGGCGGCCGGAGAGCGGCT	BCL3
829	BCL3_+_45252050_23-P1P2	GTGGCCCCCGCGGGGCATCG	BCL3
833	BCL6_-_187462960_23-P1P2	GTCCTATGGTGGGAGAGACG	BCL6
830	BCL6_-_187462973_23-P1P2	GGAGACGTGGGACTAATCTT	BCL6
832	BCL6_-_187463123_23-P1P2	GTGATCATGagcagcggcgg	BCL6
831	BCL6_-_187463200_23-P1P2	GagcaacagcaATAATCACC	BCL6
834	BCL6_-_187463207_23-P1P2	GgcaATAATCACCTGGTGTC	BCL6
839	BCL6B_-_6926363_23-P1P2	GAAAGGAGCCGAGGCCAAGA	BCL6B
838	BCL6B_-_6926466_23-P1P2	GACTCCTGGGTCCCCCAAGA	BCL6B
837	BCL6B_-_6926629_23-P1P2	GGGCAGGCCGTGAGATCTCG	BCL6B
835	BCL6B_-_6926820_23-P1P2	GGGAGCGAGGGTGTCGTAGA	BCL6B
836	BCL6B_+_6926377_23-P1P2	GCGGCTTCTCTTCTTAAGGG	BCL6B
842	BCLAF1_-_136610528_23-P1P2	GCGGGCGCGCGCAGAGGTAC	BCLAF1
844	BCLAF1_-_136610904_23-P1P2	GCTCCGTTGCAACCACACAG	BCLAF1
840	BCLAF1_+_136610894_23-P1P2	GTCGGGAAATGGCCGCTGTG	BCLAF1
843	BCLAF1_+_136610935_23-P1P2	GCGCGTCGAAGGTAGCTCTA	BCLAF1
841	BCLAF1_+_136610946_23-P1P2	GAGACGTGCTAGCGCGTCGA	BCLAF1
849	BID_-_18256721_23-P1P2	GGCTGGAAAGACCACGGTGT	BID
846	BID_-_18257161_23-P1P2	GACTCACCACCCTCCAgccg	BID
848	BID_-_18257164_23-P1P2	GCACCACCCTCCAgccgcgg	BID
847	BID_-_18257200_23-P1P2	GggccgAGGCAGCGTCTCCC	BID
845	BID_+_18257195_23-P1P2	GCGACCGTGTCCGCGCGCCT	BID
862	BIRC5_-_76210377_23-P1P2	GTTTGAATCGCGGGACCCGT	BIRC5
864	BIRC5_-_76210383_23-P1P2	GTCGCGGGACCCGTTGGCAG	BIRC5
861	BIRC5_-_76210386_23-P1P2	GCGGGACCCGTTGGCAGAGG	BIRC5
860	BIRC5_+_76210404_23-P1P2	GCAGGCAGGGGGCAACGTCG	BIRC5
863	BIRC5_+_76210751_23-P1P2	GCAGCCTCGGCCATCTGCAA	BIRC5
866	BIVM-ERCC5_-_103459708_23-ENST00000602836_1	GCACCTGAAGAGAATCTACA	BIVM-ERCC5
865	BIVM-ERCC5_-_103459762_23-ENST00000602836_1	GGAGCACCCTTGGGTCCCAA	BIVM-ERCC5
868	BIVM-ERCC5_-_103459781_23-ENST00000602836_1	GAGGAGATGGTCATTATCCA	BIVM-ERCC5
867	BIVM-ERCC5_+_103459776_23-ENST00000602836_1	GGAGTCACTGGACAACTCCA	BIVM-ERCC5
869	BIVM-ERCC5_+_103459837_23-ENST00000602836_1	GGAGGTCGCCTGGTTGAGAA	BIVM-ERCC5
9898	BLM_-_91260596_23-P1P2	GTCCGGCGGGAAGTGAGCCA	BLM
9896	BLM_-_91260642_23-P1P2	GGCGCGGGAAGTTTGGATCC	BLM
9899	BLM_-_91260700_23-P1P2	GCGCGCGCGTAACTACGGGT	BLM
9895	BLM_+_91260645_23-P1P2	GCACGCAGACTCCTAGCGGA	BLM
9897	BLM_+_91260649_23-P1P2	GCTCGCACGCAGACTCCTAG	BLM
874	BLMH_-_28618475_23-P1P2	GTCTGGGCAAGTACGAACTG	BLMH
873	BLMH_-_28618656_23-P1P2	GCAGCGGGGAAACCCATAAG	BLMH
871	BLMH_+_28618916_23-P1P2	GGAGACAGGTCGGGCCCCCT	BLMH
870	BLMH_+_28618925_23-P1P2	GCGGGTGCGAGAGACAGGTC	BLMH
872	BLMH_+_28618930_23-P1P2	GCGCTCCGGGTGCGAGAGAC	BLMH
883	BMP4_-_54419666_23-P2	GAGAGAGTGGGAACGCGCCA	BMP4
881	BMP4_-_54419675_23-P2	GGAACGCGCCACGGAGACAC	BMP4
882	BMP4_-_54419696_23-P2	GGGGGCTCTCCCAGACAAGT	BMP4
884	BMP4_-_54420101_23-P2	GAGCAGTGCGTTGCTCGGGA	BMP4
880	BMP4_-_54420114_23-P2	GTCGGGATGGCACTACGGAA	BMP4
879	BMP4_-_54423062_23-P1	GCAAAGGTGAGAATCTCCCA	BMP4
877	BMP4_+_54423266_23-P1	GCCGCTACTGCAGGGACCTA	BMP4
876	BMP4_+_54423466_23-P1	GCCCGGAAGCTAGGTGAGTG	BMP4
878	BMP4_+_54423475_23-P1	GGGAGCCCGGCCCGGAAGCT	BMP4
875	BMP4_+_54423527_23-P1	Ggaggaaggaagatgcgaga	BMP4
889	BMP5_-_55740347_23-P1P2	GTGTTAATTCCACCTCCAGC	BMP5
888	BMP5_+_55740317_23-P1P2	GGGTGGAATTAACAGTAAGA	BMP5
885	BMP5_+_55740334_23-P1P2	GTATTTGTGCCTGCTGGAGG	BMP5
887	BMP5_+_55740337_23-P1P2	GGTATATTTGTGCCTGCTGG	BMP5
886	BMP5_+_55740358_23-P1P2	GGATCTCTCTTGAAGAGGGC	BMP5
894	BMP6_-_7726346_23-P1P2	GCGCAGCAGAAAGCCCACGT	BMP6
892	BMP6_-_7727568_23-P1P2	GTCGCGGAGAGCCCCCTCCC	BMP6
891	BMP6_+_7726337_23-P1P2	GTCCCCGCAGCGGCCAACGT	BMP6
893	BMP6_+_7726407_23-P1P2	GGGGCTAGTGCACCGAGCAg	BMP6
890	BMP6_+_7726766_23-P1P2	GGGCGACTGAGTGGGACCCG	BMP6
899	BMPR2_-_203241426_23-P1P2	GGCCGCCGGGAGGACTAGAA	BMPR2
895	BMPR2_+_203241081_23-P1P2	GCTCCGGGAGGCACTTCCAG	BMPR2
896	BMPR2_+_203241093_23-P1P2	GCACCCTGCGTCCCTCCGGG	BMPR2
898	BMPR2_+_203241440_23-P1P2	GCCGAGACGGCAGGCGGAGT	BMPR2
897	BMPR2_+_203241453_23-P1P2	GCGGTCCGGGCTCCCCGAGA	BMPR2
903	BOK_-_242498347_23-P1P2	GGAAGGGTCGAGGTCGTCGT	BOK
902	BOK_+_242498153_23-P1P2	GTCCCAGCTGGCGAGAGGCT	BOK
901	BOK_+_242498158_23-P1P2	GGCGACTCCCAGCTGGCGAG	BOK
904	BOK_+_242498165_23-P1P2	GGCAGCGCGCGACTCCCAGC	BOK
900	BOK_+_242498225_23-P1P2	GGGCTTCCCGCGCTCTTGGG	BOK
914	BOP1_-_145512657_23-P2	GCCCCAGGTGCAGTGAAGGA	BOP1
910	BOP1_-_145512830_23-P2	GCTGTGGCCCTCGTCATCAA	BOP1
907	BOP1_-_145514696_23-P1	GGCAGGATGCACAAATGGAA	BOP1
909	BOP1_-_145515104_23-P1	GGCCGCTTCCGACAGCGACC	BOP1
913	BOP1_+_145512466_23-P2	GTTTACTGCTTGGAATCCAG	BOP1
912	BOP1_+_145512842_23-P2	GATGACGAAGGCGACGAGGA	BOP1
911	BOP1_+_145512867_23-P2	GTCCGGCAGTGACAGCAGTG	BOP1
905	BOP1_+_145515036_23-P1	GTGGGGCATGGCGGGTTCGC	BOP1
908	BOP1_+_145515072_23-P1	GTCGGAAGCGGCTGTGCGGG	BOP1
906	BOP1_+_145515084_23-P1	GGCCCGGTCGCTGTCGGAAG	BOP1
917	BRAT1_-_2594707_23-P1P2	GCTGTCCCTCCCAGGATTAG	BRAT1
918	BRAT1_+_2594694_23-P1P2	GTGCAGCCACCACTAATCCT	BRAT1
916	BRAT1_+_2595076_23-P1P2	GGGTCGAGGTCGTGGTAGTG	BRAT1
919	BRAT1_+_2595106_23-P1P2	GACCGAGCGGTGAGGCGCGT	BRAT1
915	BRAT1_+_2595119_23-P1P2	GGGCGGAGGACGCAACCGAG	BRAT1
9901	BRCA1_-_41277328_23-P1P2	GGAAGGCCTCCTGAGCGCAG	BRCA1
9902	BRCA1_-_41277370_23-P1P2	GCACAGCCTGTCCCCCGTCC	BRCA1
9903	BRCA1_+_41277028_23-P1P2	GACTGGAATATGCCTTGAGG	BRCA1
9904	BRCA1_+_41277085_23-P1P2	GGCGCTGAGGATCAGGAAGG	BRCA1
9900	BRCA1_+_41277361_23-P1P2	GTCGCTGAGACTTCCTGGAC	BRCA1
9905	BRCA2_-_32889639_23-P1P2	GGGCGCGAGCTTCTGAAACT	BRCA2
9908	BRCA2_-_32889642_23-P1P2	GGCGAGCTTCTGAAACTAGG	BRCA2
9906	BRCA2_-_32889750_23-P1P2	GGAGGGGACAGATTTGTGAC	BRCA2
9907	BRCA2_+_32889673_23-P1P2	GGACACCCGAGGCGCAGCAG	BRCA2
9909	BRCA2_+_32889684_23-P1P2	GCCGCCGCAAAAGACACCCG	BRCA2
9912	BRCC3_-_154299779_23-P1P2	GGGACCAAGTGGGCCCGAGG	BRCC3
9910	BRCC3_-_154299791_23-P1P2	GCCCGAGGCGGACGTGAGAA	BRCC3
9914	BRCC3_-_154299805_23-P1P2	GGAGAAGGGTCGGGCCAAGA	BRCC3
9913	BRCC3_-_154300006_23-P1P2	GTGGGTGCCGGCAGCTCCCA	BRCC3
9911	BRCC3_+_154300154_23-P1P2	GCCCCAGGCTACAGGAGAAA	BRCC3
923	BRD4_-_15390745_23-ENST00000263377_2_ENST00000371835_4	GCACAGGTAGAAAGACGCCA	BRD4
920	BRD4_-_15390749_23-ENST00000263377_2_ENST00000371835_4	GGGTAGAAAGACGCCAGGGA	BRD4
922	BRD4_-_15390773_23-ENST00000263377_2_ENST00000371835_4	GGAAGCAGTCGCCAAGACGA	BRD4
924	BRD4_-_15390857_23-ENST00000263377_2_ENST00000371835_4	GCCTAGAAGAGCTCCACAGG	BRD4
921	BRD4_+_15391148_23-ENST00000263377_2_ENST00000371835_4	GTGATGGGTACAGCAAAGTG	BRD4
9919	BRE_-_28113650_23-P1P2	GAGGTCGGTGCGTCTGTCGG	BRE
9915	BRE_-_28113815_23-P1P2	GGACTCGCCTCCTCTTCCTA	BRE
9917	BRE_+_28113670_23-P1P2	GCGGTAACCGGCGACTACGT	BRE
9916	BRE_+_28113682_23-P1P2	GACTTAGTCCGATCGGTAAC	BRE
9918	BRE_+_28114019_23-P1P2	GGAATGACCACCCCACTCTA	BRE
9922	BRIP1_-_59940823_23-P1P2	GGGCCTTGTGTGCAGGACTG	BRIP1
9920	BRIP1_+_59940616_23-P1P2	GCGGAGGGAAGTCCACGGAA	BRIP1
9924	BRIP1_+_59940824_23-P1P2	GGGTCGAGGAAAGGTAACGG	BRIP1
9923	BRIP1_+_59940833_23-P1P2	GGGTCTGGTGGGTCGAGGAA	BRIP1
9921	BRIP1_+_59940838_23-P1P2	GTGAGGGGTCTGGTGGGTCG	BRIP1
934	BRSK1_-_55795395_23-P1P2	GGTCAGCGTGCCggagagaa	BRSK1
931	BRSK1_-_55795401_23-P1P2	GGTGCCggagagaaaggacg	BRSK1
930	BRSK1_-_55795404_23-P1P2	GCCggagagaaaggacgagg	BRSK1
933	BRSK1_-_55795754_23-P1P2	GGGCCCCCACCGGAGAGACG	BRSK1
932	BRSK1_-_55795805_23-P1P2	GCCGGTCGGGCCGGGACCAA	BRSK1
7834	BTAF1_-_93683578_23-P1P2	GGAGCGGAGCTGAGGGTACC	BTAF1
7831	BTAF1_+_93683575_23-P1P2	GGACCCGCACGACTTCAAAC	BTAF1
7830	BTAF1_+_93683606_23-P1P2	GTCCAAGACGGTAGCGGAGG	BTAF1
7832	BTAF1_+_93683612_23-P1P2	GCAGGGGTCCAAGACGGTAG	BTAF1
7833	BTAF1_+_93683628_23-P1P2	GCGCGGCGGCCGGTAAGCAG	BTAF1
9926	BTG2_-_203274644_23-P1P2	GCGCTGCCCGGGGAAAGTCC	BTG2
9929	BTG2_-_203274835_23-P1P2	GGGGCTGCGTGAGCGAGCAG	BTG2
9928	BTG2_-_203274971_23-P1P2	GCTGCGGCAGGGTGACCCAC	BTG2
9925	BTG2_+_203274694_23-P1P2	GTCAGTGAGAGGTCTCGGGT	BTG2
9927	BTG2_+_203275052_23-P1P2	GCGGCCGAGACCCGAGCACA	BTG2
9742	C10orf2_-_102747356_23-P1P2	GCTCACGTTGCCGGCGAAGT	C10orf2
9743	C10orf2_-_102747700_23-P1P2	GATAGAGGGTCATAGAGGTG	C10orf2
9744	C10orf2_+_102747498_23-P1P2	GCCTCACTGGGACCTCAACA	C10orf2
9740	C10orf2_+_102747850_23-P1P2	GACTCTGCAGAGCTCACTCT	C10orf2
9741	C10orf2_+_102747994_23-P1P2	GGGGGTAACAAGATACGGAG	C10orf2
9749	C10orf25_-_45495798_23-P1P2	Gaaggcggaggagctcccca	C10orf25
9748	C10orf25_-_45495816_23-P1P2	Gagggagtgggggaacacgg	C10orf25
9745	C10orf25_-_45496220_23-P1P2	GACAGCTCTTGAGGTCCCGG	C10orf25
9747	C10orf25_-_45496247_23-P1P2	GGGACGCCTTCCGAGTTGGG	C10orf25
9746	C10orf25_-_45496412_23-P1P2	GGCCCAGCGAGCCAGAGTGG	C10orf25
9682	C11orf30_-_76156091_23-P1P2	GCGCCATCTTGCCCCTTCAG	C11orf30
9680	C11orf30_-_76156176_23-P1P2	GCCCGAAAGGCCGGGCAGGT	C11orf30
9681	C11orf30_+_76156024_23-P1P2	GCCGCGCGCGGCCAGTCGGG	C11orf30
9684	C11orf30_+_76156112_23-P1P2	GGCCAAGACTAGGGGACACC	C11orf30
9683	C11orf30_+_76156121_23-P1P2	GGGCTCCTCCGCCAAGACTA	C11orf30
9762	C11orf82_-_82612810_23-P1P2	GGCCGGCGTGCTACTGAGTT	C11orf82
9764	C11orf82_-_82612839_23-P1P2	GGAGTCACTGTGCGTCGCCT	C11orf82
9761	C11orf82_+_82612790_23-P1P2	GGCCGAACTCAGTAGCACGC	C11orf82
9760	C11orf82_+_82612811_23-P1P2	GGACGCACAGTGACTCGGAC	C11orf82
9763	C11orf82_+_82612846_23-P1P2	GTCACCTGGGGGAGAAGACC	C11orf82
9800	C12orf5_-_4430394_23-P1P2	GGAGGTAGCCCGCAGTGCAG	C12orf5
9804	C12orf5_-_4430419_23-P1P2	GCGCGGCGCGGGGCCACCGA	C12orf5
9803	C12orf5_-_4430440_23-P1P2	GGGACGCGGCTCCGGGAACA	C12orf5
9801	C12orf5_+_4430410_23-P1P2	GCGGAGCCGCGTCCCGTCGG	C12orf5
9802	C12orf5_+_4430413_23-P1P2	GTCCCGGAGCCGCGTCCCGT	C12orf5
9793	C15orf60_-_73735502_23-P1P2	GCAGATTGGCAGGTCCCCGC	C15orf60
9791	C15orf60_-_73735535_23-P1P2	GGTGAGGCAGGACATGGCGG	C15orf60
9792	C15orf60_-_73735875_23-P1P2	GTAGCAGTAGGAGACATGGT	C15orf60
9790	C15orf60_+_73735547_23-P1P2	GCGGTAAGCCCGAGGCTCAA	C15orf60
9794	C15orf60_+_73735555_23-P1P2	GTTCTCCTCCGGTAAGCCCG	C15orf60
9770	C17orf70_-_79518910_23-P1P2	GTCGCTCTGAAGCAGTCCGG	C17orf70
9773	C17orf70_-_79518931_23-P1P2	GGCAGCAGGAGTGTGCGGGA	C17orf70
9774	C17orf70_-_79518982_23-P1P2	GGCCCGGGTGGTCCAGCGAC	C17orf70
9772	C17orf70_-_79519340_23-P1P2	GCCGCCAGGTAGCGGACCCG	C17orf70
9771	C17orf70_+_79518962_23-P1P2	GGCCTGTCGCTGGACCACCC	C17orf70
9932	C19orf40_-_33463200_23-P1P2	GCATGATCTCTAGACTGGGA	C19ORF40
9930	C19orf40_-_33463205_23-P1P2	GTCTCTAGACTGGGACGGTG	C19ORF40
9934	C19orf40_-_33463225_23-P1P2	GGGTTCCTGCCGGCTGTATT	C19ORF40
9931	C19orf40_-_33463237_23-P1P2	GCTGTATTCGGGCCTTGGAC	C19ORF40
9933	C19orf40_+_33463557_23-P1P2	GTGGCTGGAGACGGGATGTG	C19ORF40
9777	C1orf86_-_2125759_23-P1P2	GCAGACAGTGCGGAGATGAG	C1orf86
9779	C1orf86_-_2125768_23-P1P2	GCGGAGATGAGGGGTACTGG	C1orf86
9778	C1orf86_-_2125802_23-P1P2	GGTGGGTGGGTGGAAATATG	C1orf86
9776	C1orf86_+_2126199_23-P1P2	GgCTTGCGCTCACTTCCGCC	C1orf86
9775	C1orf86_+_2130134_23-P1P2	GCCATTTAGCCACATGGGAA	C1orf86
8254	C1QTNF1_-_77020654_23-P1P2	GCTGGTGGCCAGGGCGGGGA	C1QTNF1
8251	C1QTNF1_-_77020679_23-P1P2	GACACCTGGGCCGGGACGGA	C1QTNF1
8252	C1QTNF1_+_77020294_23-P1P2	GTCGAAAGTAAAGGAAGAGA	C1QTNF1
8250	C1QTNF1_+_77020328_23-P1P2	GAGGTCTCTGCGACCAGAAG	C1QTNF1
8253	C1QTNF1_+_77020420_23-P1P2	GACGGCAGTGCAGAAGAGGA	C1QTNF1
4819	C1QTNF2_-_159797363_23-P1P2	GTACGAAGGTAGAAGTCGAG	C1QTNF2
4817	C1QTNF2_-_159797569_23-P1P2	GTCCGGAGCAAAGAAGCTCT	C1QTNF2
4815	C1QTNF2_-_159797600_23-P1P2	GGCGTCCCGGCTTTCCTCAG	C1QTNF2
4816	C1QTNF2_-_159797622_23-P1P2	GCAGCAGCCGGGCAGAGCGT	C1QTNF2
4818	C1QTNF2_+_159797644_23-P1P2	GAGGCTCTCCCGCCCATGAC	C1QTNF2
8259	C1QTNF3_-_34043287_23-P1P2	GCAGCAGAGCTCCAGGAGCG	C1QTNF3
8255	C1QTNF3_-_34043313_23-P1P2	GCTCGGGCAGATGCCAGGAC	C1QTNF3
8257	C1QTNF3_+_34042965_23-P1P2	GGATGAGCTACCGCACCCCG	C1QTNF3
8258	C1QTNF3_+_34043032_23-P1P2	GGCGGAGCCATCCTAAAACT	C1QTNF3
8256	C1QTNF3_+_34043276_23-P1P2	GCCCGAGGAGACCACGCTCC	C1QTNF3
8262	C1QTNF4_-_47615924_23-P1P2	GTGGGGAGGCGTGAGGGAAA	C1QTNF4
8261	C1QTNF4_-_47615942_23-P1P2	GAGGGAAGGTCAGCTAGAGA	C1QTNF4
8264	C1QTNF4_-_47615967_23-P1P2	GCGAGCGAGAGCGAAGAGGC	C1QTNF4
8263	C1QTNF4_-_47615978_23-P1P2	GGAAGAGGCGGGGGAGAGAC	C1QTNF4
8260	C1QTNF4_+_47615517_23-P1P2	GGATGGAGGGAAGGTCTCGG	C1QTNF4
8268	C1QTNF5_-_119211192_23-P1	GAGTCGGGACCCAGAATCCT	C1QTNF5
8269	C1QTNF5_-_119211295_23-P1	GCCGAGCATCCGGAGAGCAC	C1QTNF5
8267	C1QTNF5_-_119211313_23-P1	GCAGGCAGGCGCGAGAGGGT	C1QTNF5
8270	C1QTNF5_-_119217335_23-P2	GGGCAGCCTCTACTACCCGA	C1QTNF5
8272	C1QTNF5_-_119217341_23-P2	GCTCTACTACCCGAGGGAAA	C1QTNF5
8271	C1QTNF5_-_119217366_23-P2	GCCAGGCTAGACCAGTTCTT	C1QTNF5
8266	C1QTNF5_+_119211511_23-P1	GCAGGACTGGGGTGACGGCA	C1QTNF5
8265	C1QTNF5_+_119211523_23-P1	GCAGGGAGCGAACCAGGACT	C1QTNF5
8274	C1QTNF5_+_119216954_23-P2	GCATCCCAGGGGGTGACCTG	C1QTNF5
8273	C1QTNF5_+_119216966_23-P2	GTGGCATGGTAACCATCCCA	C1QTNF5
8277	C1QTNF6_-_37583843_23-P1P2	GGATCACGAACTAGCTCTGG	C1QTNF6
8275	C1QTNF6_-_37583871_23-P1P2	GCCAGGCAGGGACCAAGTGT	C1QTNF6
8276	C1QTNF6_-_37583886_23-P1P2	GGTGTGGGAACCAAGTCATA	C1QTNF6
8279	C1QTNF6_-_37584235_23-P1P2	GGGCCTCCCCAGGCGACTCA	C1QTNF6
8278	C1QTNF6_+_37584201_23-P1P2	GGGGGAGGCCACAGGACACA	C1QTNF6
8283	C1QTNF7_-_15376228_23-ENST00000429690_1	GCTGCCACCGCTCAAAGCCT	C1QTNF7
8288	C1QTNF7_-_15429548_23-ENST00000444304_2	GACTCGATGAATGACTTCCA	C1QTNF7
8289	C1QTNF7_-_15429555_23-ENST00000444304_2	GGAATGACTTCCAGGGCCTT	C1QTNF7
8286	C1QTNF7_-_15429974_23-ENST00000444304_2	GGTTTTGGGGAGGACGATAT	C1QTNF7
8282	C1QTNF7_+_15376200_23-ENST00000429690_1	GTTTGAGCGGTGGCAGAGAG	C1QTNF7
8281	C1QTNF7_+_15376210_23-ENST00000429690_1	GTCTCCCAGGCTTTGAGCGG	C1QTNF7
8280	C1QTNF7_+_15376213_23-ENST00000429690_1	GCGTTCTCCCAGGCTTTGAG	C1QTNF7
8284	C1QTNF7_+_15376553_23-ENST00000429690_1	GCAGCAGAAGCAACCCCCAG	C1QTNF7
8285	C1QTNF7_+_15429512_23-ENST00000444304_2	GATCGAGTGAGGCTCAACTC	C1QTNF7
8287	C1QTNF7_+_15429711_23-ENST00000444304_2	GTACCTTGCTCTTAGATGGT	C1QTNF7
8290	C1QTNF8_-_1145773_23-P1P2	GCCTCTGGGATTGTAGCACA	C1QTNF8
8294	C1QTNF8_-_1145926_23-P1P2	GGAGCCCCCCTGGACTCCTC	C1QTNF8
8293	C1QTNF8_-_1146035_23-P1P2	GCCTGCCTGGCAGACAATCA	C1QTNF8
8292	C1QTNF8_+_1145910_23-P1P2	GCTCTGCCGGAGGAGTCCAG	C1QTNF8
8291	C1QTNF8_+_1145979_23-P1P2	GACGGCCGGGAACTCCGTGG	C1QTNF8
8300	C1QTNF9_-_24881366_23-ENST00000382071_2	GGGAGCTCCATGTAACCACT	C1QTNF9
8295	C1QTNF9_-_24883772_23-ENST00000332018_4	GCAGGTAAGTTCATCAGGAA	C1QTNF9
8296	C1QTNF9_-_24883940_23-ENST00000332018_4	GCTTGAGGAAGAGGCTAAAG	C1QTNF9
8299	C1QTNF9_-_24883995_23-ENST00000332018_4	GAACTCTGCAATTGGCTGGG	C1QTNF9
8303	C1QTNF9_+_24881351_23-ENST00000382071_2	GCGCCTACCCAGTGGTTACA	C1QTNF9
8302	C1QTNF9_+_24881359_23-ENST00000382071_2	GTTCTCCCACGCCTACCCAG	C1QTNF9
8304	C1QTNF9_+_24881764_23-ENST00000382071_2	GAGTGCAGCCCAAGGTTGGG	C1QTNF9
8301	C1QTNF9_+_24881767_23-ENST00000382071_2	GCCCAGTGCAGCCCAAGGTT	C1QTNF9
8297	C1QTNF9_+_24883698_23-ENST00000332018_4	GTGTGCAAACCAAGAATCAA	C1QTNF9
8298	C1QTNF9_+_24883795_23-ENST00000332018_4	GCGTTGTTTTAGGACCTAGA	C1QTNF9
8309	C1QTNF9B_-_24470845_23-ENST00000382137_3	Gtccagtgaatgttgctggg	C1QTNF9B
8306	C1QTNF9B_-_24471154_23-ENST00000382137_3	GTGACAGACTGAACTGAAAG	C1QTNF9B
8308	C1QTNF9B_+_24470825_23-ENST00000382137_3	Gtccacccagcaacattcac	C1QTNF9B
8307	C1QTNF9B_+_24471165_23-ENST00000382137_3	GCAACAAAGGTTTCTCCTCT	C1QTNF9B
8305	C1QTNF9B_+_24471178_23-ENST00000382137_3	GTCCAGGGCCCCAGCAACAA	C1QTNF9B
8313	C1QTNF9B_+_24476342_23-ENST00000382140_2	GCTGTGCTAATTTACAGTGT	C1QTNF9B
8314	C1QTNF9B_+_24476482_23-ENST00000382140_2	GTAATAAGTCATGAGAATAA	C1QTNF9B
8312	C1QTNF9B_+_24476522_23-ENST00000382140_2	GTAGAACACTACCACTGGCT	C1QTNF9B
8311	C1QTNF9B_+_24476527_23-ENST00000382140_2	GTCTGCTAGAACACTACCAC	C1QTNF9B
8310	C1QTNF9B_+_24476571_23-ENST00000382140_2	GATTCTCGAGGAGGCTGAAG	C1QTNF9B
8317	C1QTNF9B-AS1_-_24463067_23-P1P2	GTTCCCGGACCCGACACTCT	C1QTNF9B-AS1
8315	C1QTNF9B-AS1_+_24463192_23-P1P2	GGCGCGGCCAGCAACAATCA	C1QTNF9B-AS1
8318	C1QTNF9B-AS1_+_24463328_23-P1P2	GGCACCAGCTGGTCTCCCGT	C1QTNF9B-AS1
8316	C1QTNF9B-AS1_+_24463433_23-P1P2	GTGTGCGTCGGAAGGCTGGG	C1QTNF9B-AS1
8319	C1QTNF9B-AS1_+_24463484_23-P1P2	GGCAGGGCAGGGATCTGCGT	C1QTNF9B-AS1
938	C3AR1_-_8218898_23-P1P2	GAAACTGAGACAGTAGCTGA	C3AR1
939	C3AR1_-_8218971_23-P1P2	GACAGTGAAGTCATGAAGTA	C3AR1
936	C3AR1_+_8218907_23-P1P2	GAGGACTCGTGGAGACATCC	C3AR1
937	C3AR1_+_8218918_23-P1P2	GGGGGACCAGACAGGACTCG	C3AR1
935	C3AR1_+_8218937_23-P1P2	GCTTCACTGTGGCTAAGTGT	C3AR1
9767	C6orf211_-_151773683_23-P1P2	GCCGGGATCGCGGAAAGTGA	C6orf211
9768	C6orf211_-_151773721_23-P1P2	GTCTCTCAGGACAGGACGTG	C6orf211
9766	C6orf211_+_151773620_23-P1P2	GATCGCCGCAGAAACAGAGG	C6orf211
9769	C6orf211_+_151773623_23-P1P2	GTCAATCGCCGCAGAAACAG	C6orf211
9765	C6orf211_+_151773649_23-P1P2	GCGATCCCGGCCGCAAAGCT	C6orf211
943	C9orf142_-_139887288_23-P1P2	GGTAGCTGTAGTCCTCCCAT	C9orf142
944	C9orf142_+_139886893_23-P1P2	Gggcggcgacagcggatcca	C9orf142
940	C9orf142_+_139886913_23-P1P2	Gccggcggcagcgtgcagag	C9orf142
942	C9orf142_+_139886943_23-P1P2	GAGTAGCACAcgaagcgggg	C9orf142
941	C9orf142_+_139887260_23-P1P2	GGAGGACTACAGCTACAGGG	C9orf142
948	CACYBP_-_174969184_23-P1P2	GCCGCGATCTTGCGCAGGGT	CACYBP
946	CACYBP_-_174969189_23-P1P2	GATCTTGCGCAGGGTCGGTG	CACYBP
945	CACYBP_+_174969393_23-P1P2	GGCCCACGGAAACGGCGGTA	CACYBP
949	CACYBP_+_174969430_23-P1P2	GTGACTGGCGCGGGACCGGG	CACYBP
947	CACYBP_+_174969532_23-P1P2	GTCGAGCCCAGCAGGCGAGT	CACYBP
950	CALR_-_13049450_23-P1P2	GCTGCAGAGCCGCTGCCGGA	CALR
951	CALR_-_13049826_23-P1P2	GGACGTGTCAAACTAGAGGT	CALR
954	CALR_-_13050827_23-P1P2	GGTGAGAGCCTCGAGATGAT	CALR
953	CALR_+_13049424_23-P1P2	GCGGCAGCGGCTCTGCAGTA	CALR
952	CALR_+_13049478_23-P1P2	GGCAGCATGGCGGGCCGAGG	CALR
957	CALR3_-_16606632_23-ENST00000269881_3	GTGCCCAAATCGGGAGTCAT	CALR3
956	CALR3_-_16606688_23-ENST00000269881_3	GGGGGAAGGGGAAATAACAC	CALR3
955	CALR3_-_16607067_23-ENST00000269881_3	GTATGACCTGAGGGTCCCAT	CALR3
958	CALR3_+_16607051_23-ENST00000269881_3	GAGCGACCAATGGGACCCTC	CALR3
959	CALR3_+_16607061_23-ENST00000269881_3	GCCCGCGCCGCAGCGACCAA	CALR3
4550	CAMTA1_-_6845583_23-P1P2	GCGGGGTCCCGGTCGCGAGG	CAMTA1
4551	CAMTA1_-_6845708_23-P1P2	GcggccccgccggACATCCC	CAMTA1
4553	CAMTA1_-_6845971_23-P1P2	GCGCCTCCCCCACCCGGACC	CAMTA1
4554	CAMTA1_+_6845935_23-P1P2	GGGAGGCGCCGGCCCTCCGC	CAMTA1
4552	CAMTA1_+_6845955_23-P1P2	GGGATGCCCGGTCCGGGTGG	CAMTA1
4564	CAMTA2_-_4890543_23-P1P2	GACTCTGGGCGGCCCCCCGG	CAMTA2
4561	CAMTA2_-_4890571_23-P1P2	GGGTCCCAGGAGAACCTCCG	CAMTA2
4562	CAMTA2_-_4890575_23-P1P2	GCCAGGAGAACCTCCGAGGT	CAMTA2
4560	CAMTA2_-_4890964_23-P1P2	GCCCCAGCGCCGGCTGACAG	CAMTA2
4563	CAMTA2_+_4890704_23-P1P2	GTCACCGCAGGGCCCCACGG	CAMTA2
3986	CASKIN1_-_2246208_23-P1P2	GAGGGCACGGACCAAGGGTC	CASKIN1
3989	CASKIN1_-_2246490_23-P1P2	GTGAGCTCGGCGCGGCTCAG	CASKIN1
3987	CASKIN1_+_2246229_23-P1P2	GGACGTTGTCGGGTccccgg	CASKIN1
3988	CASKIN1_+_2246382_23-P1P2	GGGTGAAGGCGGAGGACGTA	CASKIN1
3985	CASKIN1_+_2246559_23-P1P2	GGAGCCCGAGgagggcgaag	CASKIN1
3990	CASKIN2_-_73511181_23-P1P2	GCGGAGCCCGCGGCCGACAC	CASKIN2
3993	CASKIN2_-_73511184_23-P1P2	GAGCCCGCGGCCGACACGGG	CASKIN2
3994	CASKIN2_-_73511306_23-P1P2	GggcccaCCGGGGAACAAAG	CASKIN2
3991	CASKIN2_-_73511543_23-P1P2	GTCCCTGGCACTCAGGACGG	CASKIN2
3992	CASKIN2_+_73511142_23-P1P2	GTCCGCGTGGGAGTGCCCCT	CASKIN2
962	CASP14_-_15160320_23-P1P2	GGCTTCTCAGGAGAAACCCC	CASP14
963	CASP14_+_15160279_23-P1P2	GGCCTGGTCTATGAATCGGG	CASP14
964	CASP14_+_15160282_23-P1P2	GGAAGCCTGGTCTATGAATC	CASP14
961	CASP14_+_15160314_23-P1P2	GGACAGTGTGGAATCTCCCG	CASP14
960	CASP14_+_15160708_23-P1P2	Gtccatcatggccaacagtg	CASP14
966	CASP16_-_3194319_23-P1P2	GTGCGAGAGGAGGGAGGTCC	CASP16
967	CASP16_-_3194325_23-P1P2	GAGGAGGGAGGTCCCGGTCC	CASP16
968	CASP16_+_3194281_23-P1P2	GTCGCAGCTCTCAAAGCCCA	CASP16
965	CASP16_+_3194336_23-P1P2	GGCCTGAGGGTGGATGTAAG	CASP16
969	CASP16_+_3194446_23-P1P2	GTTCCTCGAGGAAGCCCTAG	CASP16
971	CASP2_-_142985526_23-P1P2	GGGCTGTGGGCGGTGCGCAG	CASP2
973	CASP2_-_142985545_23-P1P2	GCGGAGAGCCCGGGAAAAGC	CASP2
974	CASP2_-_142985631_23-P1P2	GCAGGGGACGCAGGTAAGTA	CASP2
970	CASP2_+_142985490_23-P1P2	GCACAGCCCAAACAAACCGG	CASP2
972	CASP2_+_142985941_23-P1P2	GTCCCTCATAAGGGAGCCAG	CASP2
976	CASP3_-_185570519_23-P1P2	GGGCTGACGGCCCGGAGCGA	CASP3
979	CASP3_+_185570560_23-P1P2	GGCGGATGGGTGCTATTGTG	CASP3
977	CASP3_+_185570573_23-P1P2	GGACGCGGCTCCTAGCGGAT	CASP3
978	CASP3_+_185570578_23-P1P2	GGTGCAGACGCGGCTCCTAG	CASP3
975	CASP3_+_185570612_23-P1P2	GGGAGCACATCTCCCGGCGG	CASP3
980	CASP9_-_15850541_23-P1P2	GGGACCCGGCCGTGCAGCGC	CASP9
981	CASP9_+_15850674_23-P1P2	GCATGGACGAAGCGGATCGG	CASP9
984	CASP9_+_15850677_23-P1P2	GCGCCATGGACGAAGCGGAT	CASP9
983	CASP9_+_15850682_23-P1P2	GCTACTCGCCATGGACGAAG	CASP9
982	CASP9_+_15850704_23-P1P2	GggcggCCTGGAGTCTTAGT	CASP9
549	CASZ1_-_10856283_23-ENST00000377022_3	GACCCCGCCACCCCCTCAGT	CASZ1
546	CASZ1_-_10856303_23-ENST00000377022_3	GGGAGTAAGCGACCCCCAGG	CASZ1
548	CASZ1_-_10856661_23-ENST00000377022_3	GGGTGACTTTCCAAGTCCGG	CASZ1
547	CASZ1_+_10856271_23-ENST00000377022_3	GTCGCTTACTCCAACTGAGG	CASZ1
545	CASZ1_+_10856607_23-ENST00000377022_3	GCAAGTGCAGGTAAGAGACT	CASZ1
985	CBS_-_44495505_23-P1P2	GCCACACGGTCCGCCAAAAA	CBS
986	CBS_-_44495867_23-P1P2	GAGGGGAGCGAGTCTCGGTG	CBS
989	CBS_-_44495886_23-P1P2	GGGGCCGGATCTCACCTGGA	CBS
988	CBS_-_44495894_23-P1P2	GTCTCACCTGGACGGATACA	CBS
987	CBS_-_44495934_23-P1P2	GTGCCCCGACTGCGGCGAGG	CBS
992	CBX8_+_77770781_23-P1P2	GGTCAACATGGAGCTTTCAG	CBX8
993	CBX8_+_77770793_23-P1P2	GGGGAAGCGGCGAGTCAACA	CBX8
990	CBX8_+_77770815_23-P1P2	GTGCTCCTGGAAGCGGCCAA	CBX8
994	CBX8_+_77770864_23-P1P2	GCGTCAGCGGGAGAGTATTA	CBX8
991	CBX8_+_77770877_23-P1P2	GggaggagAACTGACGTCAG	CBX8
998	CCAR2_-_22462725_23-P1P2	GCAGCCGGTCGAGGAAACAA	CCAR2
995	CCAR2_+_22462326_23-P1P2	GCCAGGGCAGCGACACCGGG	CCAR2
996	CCAR2_+_22462560_23-P1P2	GGCCGCGGCGAGGCCACCAA	CCAR2
997	CCAR2_+_22462695_23-P1P2	GCCTCGACCGGCTGGTGGGA	CCAR2
999	CCAR2_+_22462735_23-P1P2	GACTGTGTGGGCCCTCTCCC	CCAR2
1001	CCDC13_-_42814328_23-P1P2	GGCGGTGCGAGAGGGCCCAG	CCDC13
1000	CCDC13_-_42814671_23-P1P2	GCTCTCCCCGGCACTTACAG	CCDC13
1003	CCDC13_+_42814654_23-P1P2	GGAGACCGCTGTAAGTGCCG	CCDC13
1002	CCDC13_+_42814687_23-P1P2	GAGCCGCCGCGGTCCTAGAA	CCDC13
1004	CCDC13_+_42814715_23-P1P2	GGCGTGTCGGCGTCCGGAGG	CCDC13
1014	CCDC130_-_13842605_23-P2	GAGCTGGCTTCAACCAGCGA	CCDC130
1012	CCDC130_-_13842657_23-P2	GTGGGAGTTAGGATCCGAGG	CCDC130
1011	CCDC130_-_13843099_23-P2	GCCCTCACTGGAGAATCCAG	CCDC130
1005	CCDC130_-_13858696_23-P1	GCGTCCTGGGGGCGCGGAGA	CCDC130
1009	CCDC130_-_13858734_23-P1	GGCTCTCAGCGCGCACTTCC	CCDC130
1008	CCDC130_-_13858745_23-P1	GGCACTTCCGGGCACGGTCA	CCDC130
1007	CCDC130_-_13858757_23-P1	GACGGTCAGGGCGTGACGTC	CCDC130
1006	CCDC130_-_13858764_23-P1	GGGGCGTGACGTCGGGAGGA	CCDC130
1010	CCDC130_+_13842618_23-P2	GCCCAGCTCGGCGAGGACCC	CCDC130
1013	CCDC130_+_13842688_23-P2	GAGGGCGCTCAGTACCACGT	CCDC130
1017	CCDC132_-_92861694_23-P1P2	GTCCACGTGACCACCCACTA	CCDC132
1019	CCDC132_+_92861682_23-P1P2	GACTAGGAAGCCATAGTGGG	CCDC132
1015	CCDC132_+_92861685_23-P1P2	GGACACTAGGAAGCCATAGT	CCDC132
1018	CCDC132_+_92862077_23-P1P2	GCTGGAAAGACGGCAAAAAG	CCDC132
1016	CCDC132_+_92862104_23-P1P2	GAGACCTTGCAAGGAAGCTC	CCDC132
1024	CCDC134_-_42197052_23-P1P2	GGAGCTCCGGGTGACGCATA	CCDC134
1023	CCDC134_-_42197071_23-P1P2	GCGGCAGGATCGGGATTGAG	CCDC134
1020	CCDC134_+_42196664_23-P1P2	GAACTGAAAGCGGGAGCAAA	CCDC134
1021	CCDC134_+_42196699_23-P1P2	GCTAGGCTCGAAGGTCCAAC	CCDC134
1022	CCDC134_+_42196747_23-P1P2	GTGGCCAGTCGGTGCAGGAA	CCDC134
1025	CCDC135_-_57728762_23-P1P2	GTAGAGCAGGCTGTCCTCGG	CCDC135
1027	CCDC135_-_57728769_23-P1P2	GGGCTGTCCTCGGAGGGGTG	CCDC135
1028	CCDC135_-_57728772_23-P1P2	GTGTCCTCGGAGGGGTGAGG	CCDC135
1026	CCDC135_-_57728789_23-P1P2	GGGAGGGAGCAAGGGACTTG	CCDC135
1029	CCDC135_+_57729152_23-P1P2	GGTGCTAGAAGGGATGGTGG	CCDC135
1033	CCDC136_-_128431960_23-P1P2	GGGTCCAGCGAGAGAATGGG	CCDC136
1031	CCDC136_+_128430854_23-P1P2	GGGCCAAGGACCCTCTTAGG	CCDC136
1032	CCDC136_+_128431864_23-P1P2	GGTAGGGTCTGCAGTCCCGA	CCDC136
1034	CCDC136_+_128431880_23-P1P2	GCGGGGCTGCAGGAGGTGTA	CCDC136
1030	CCDC136_+_128431897_23-P1P2	GCCGCGCTCAGGAGTCTCCG	CCDC136
1039	CCDC137_-_79633802_23-P1P2	GCCTCCCGGCGTGGAGATGG	CCDC137
1037	CCDC137_-_79633815_23-P1P2	GAGATGGCGGGAGCTGGTCG	CCDC137
1036	CCDC137_-_79633823_23-P1P2	GGGAGCTGGTCGCGGAGCAG	CCDC137
1035	CCDC137_-_79633832_23-P1P2	GCGCGGAGCAGCGGTGTCCA	CCDC137
1038	CCDC137_+_79634210_23-P1P2	GCACGGGACGCGAGGCCGAA	CCDC137
1042	CCDC138_-_109403290_23-P1P2	GCTGTGTGCTATGGAGCCGA	CCDC138
1040	CCDC138_-_109403307_23-P1P2	GGAGGGTCGTCAAGCCACCG	CCDC138
1044	CCDC138_-_109403323_23-P1P2	GCCGGGGCAGGATTTAGTAG	CCDC138
1041	CCDC138_+_109403247_23-P1P2	GCAACCGTACCAGTCTCCCC	CCDC138
1043	CCDC138_+_109403337_23-P1P2	GGCTGCCCCCGAGTCCGTAG	CCDC138
1145	CCDC34_-_27384700_23-P1P2	GTCAGCAGAGAAACCGGCGT	CCDC34
1148	CCDC34_-_27384706_23-P1P2	GGAGAAACCGGCGTAGGAAG	CCDC34
1146	CCDC34_-_27384744_23-P1P2	GGCGCCCCGCCGCCCACATC	CCDC34
1147	CCDC34_-_27384763_23-P1P2	GTGGCCCGCCAAGTTCAAAC	CCDC34
1149	CCDC34_+_27384735_23-P1P2	GGAACTTGGCGGGCCAGATG	CCDC34
1158	CCDC42_-_8648084_23-P1P2	GTTTGAGACTCCACAGAAGG	CCDC42
1157	CCDC42_-_8648095_23-P1P2	GACAGAAGGTGGCTGGAGAC	CCDC42
1155	CCDC42_-_8648100_23-P1P2	GAGGTGGCTGGAGACAGGTT	CCDC42
1156	CCDC42_-_8648123_23-P1P2	GGGCTCAGGACGATGTGCTG	CCDC42
1159	CCDC42_+_8648160_23-P1P2	GACGTGCCGGCCACAGAACC	CCDC42
1162	CCDC42B_-_113587542_23-P1P2	GGGCAACCAGAGCCTGCTGG	CCDC42B
1163	CCDC42B_-_113587599_23-P1P2	GCACGCTCCACAGAACCCCC	CCDC42B
1164	CCDC42B_-_113587770_23-P1P2	GAAGGAGGGCGGGAATGCGT	CCDC42B
1161	CCDC42B_+_113587572_23-P1P2	GGGTTCTGTGGAGCGTGGTG	CCDC42B
1160	CCDC42B_+_113587592_23-P1P2	GCAAGCTTAGGAGACCCTGG	CCDC42B
1234	CCDC6_-_61665803_23-P1P2	GAATCTGGGGAAGACTTGGG	CCDC6
1232	CCDC6_-_61666258_23-P1P2	GGGCCGGGCTGCGAATGAGT	CCDC6
1233	CCDC6_-_61666322_23-P1P2	GCCAGGGCGCAGACTCGGAG	CCDC6
1231	CCDC6_-_61666417_23-P1P2	GCTTGGGCAGTATTGCACTG	CCDC6
1230	CCDC6_+_61666146_23-P1P2	GCAGCGAGAGCGACACGGAC	CCDC6
1239	CCDC60_+_119772521_23-P1P2	GATCGCACTGCGGGGAAAGT	CCDC60
1237	CCDC60_+_119772546_23-P1P2	GCTAAGGCGGCCCCAACGAG	CCDC60
1236	CCDC60_+_119772559_23-P1P2	GGAGCGGCCGAGAACTAAGG	CCDC60
1235	CCDC60_+_119772562_23-P1P2	GCGAGAGCGGCCGAGAACTA	CCDC60
1238	CCDC60_+_119772575_23-P1P2	GGATCGCCATCCTCCGAGAG	CCDC60
1242	CCDC61_-_46498746_23-P1P2	GGTTGAACCGCTCGCGAGGA	CCDC61
1241	CCDC61_-_46498756_23-P1P2	GTCGCGAGGAGGGTTGCTAG	CCDC61
1240	CCDC61_-_46498762_23-P1P2	GGGAGGGTTGCTAGTGGAGA	CCDC61
1243	CCDC61_-_46499140_23-P1P2	GTGATTTGGGTGAAAGTCGT	CCDC61
1244	CCDC61_+_46498770_23-P1P2	GCGCGCAACCGCCACTCCCG	CCDC61
1245	CCDC62_-_123259020_23-P1P2	GGGCTGCGGCCCGGAAACCC	CCDC62
1248	CCDC62_-_123259202_23-P1P2	GCCACACCGGGCTTCTCCGG	CCDC62
1249	CCDC62_+_123258874_23-P1P2	GCTGGAAGGCCTGAAAGAAC	CCDC62
1246	CCDC62_+_123258943_23-P1P2	GGAAACTGGGGGCTCCCAAG	CCDC62
1247	CCDC62_+_123259214_23-P1P2	GAGGCTGCCGGAGGGTTCAT	CCDC62
1250	CCDC63_-_111284827_23-P1P2	GGCGCAGCAAGCAGTCCTCC	CCDC63
1252	CCDC63_-_111284836_23-P1P2	GGCAGTCCTCCCGGCACCGT	CCDC63
1254	CCDC63_-_111284860_23-P1P2	GGCGCAGTTGCAGCAGCCGT	CCDC63
1253	CCDC63_+_111284854_23-P1P2	GGCTCCGGCCGCTTGTCCGA	CCDC63
1251	CCDC63_+_111284903_23-P1P2	GgggcggcgAAACTTACCAG	CCDC63
1257	CCDC64_-_120427996_23-ENST00000397558_2	GGTGATCCGACAGAAGGAGA	CCDC64
1258	CCDC64_-_120428002_23-ENST00000397558_2	GCGACAGAAGGAGAAGGATC	CCDC64
1255	CCDC64_+_120427796_23-ENST00000397558_2	GGAGCCCCCGGGGAAGATGA	CCDC64
1256	CCDC64_+_120427959_23-ENST00000397558_2	GGATCACCGACAGCAGCTCG	CCDC64
1259	CCDC64_+_120428184_23-ENST00000397558_2	GAGGGTGAGCAACGAAGTGG	CCDC64
1263	CCDC64B_-_3078418_23-P1P2	GCGCAGCAGCTCCCGAGACA	CCDC64B
1262	CCDC64B_-_3078730_23-P1P2	GGCCTCGTCCCGGTCTGAGA	CCDC64B
1261	CCDC64B_+_3078746_23-P1P2	GCGGGCGCAGGAAGACCCTG	CCDC64B
1260	CCDC64B_+_3078780_23-P1P2	GCCTGCGGGAAGAGCTGCAG	CCDC64B
1264	CCDC64B_+_3078794_23-P1P2	GGCAGAGCTGCAGTCCCTGC	CCDC64B
1268	CCDC65_-_49297932_23-P1	GGACTAGACGCGTCTTACAG	CCDC65
1269	CCDC65_-_49297960_23-P1	GTCAGCCTCACTGATAGCCG	CCDC65
1270	CCDC65_-_49311928_23-P2	Gcatctgcctggtcttgtgt	CCDC65
1274	CCDC65_-_49312006_23-P2	GGATTGCTGGTAGAAGTGAA	CCDC65
1271	CCDC65_-_49312353_23-P2	GGGGCCTCATCACTGATCAT	CCDC65
1266	CCDC65_+_49297943_23-P1	GAGATCCCCGGCTATCAGTG	CCDC65
1265	CCDC65_+_49297955_23-P1	GCTCGAACAGGAGAGATCCC	CCDC65
1267	CCDC65_+_49297967_23-P1	GGAGATCTCAGCCCTCGAAC	CCDC65
1272	CCDC65_+_49312317_23-P2	GGAGGCCCAGGGGAAACAAG	CCDC65
1273	CCDC65_+_49312327_23-P2	GGATCAGTGATGAGGCCCAG	CCDC65
1279	CCDC66_-_56591207_23-P1P2	GTGGCGTAGCGCTTGCTGAG	CCDC66
1275	CCDC66_-_56591233_23-P1P2	GGGCAACCGACGTACACAAG	CCDC66
1276	CCDC66_-_56591262_23-P1P2	GGTTCTGTGGAGAGAGTGCG	CCDC66
1277	CCDC66_-_56591411_23-P1P2	GCAACCTGCGCCGCCGAGAG	CCDC66
1278	CCDC66_-_56591442_23-P1P2	GGTTCTCGGGTAGAAGATCG	CCDC66
1282	CCDC67_-_93063889_23-P1P2	GgggcgggAGGTGACATACG	CCDC67
1281	CCDC67_-_93063944_23-P1P2	GCGCGGCGCAGCGCAGGTAA	CCDC67
1284	CCDC67_-_93064024_23-P1P2	GGGGTCCTCGAGCGGGACAG	CCDC67
1283	CCDC67_+_93063897_23-P1P2	GCCCGAGAGGTCTGAGGCGA	CCDC67
1280	CCDC67_+_93063903_23-P1P2	GCGCTCGCCCGAGAGGTCTG	CCDC67
1289	CCDC68_-_52626190_23-P1P2	GCGCTGGAGTTCCTAGGTCA	CCDC68
1285	CCDC68_-_52626318_23-P1P2	GTGTGCGCCGGACTAAGTAG	CCDC68
1288	CCDC68_+_52626561_23-P1P2	GGCTGGGCGCCCCACAAGGT	CCDC68
1287	CCDC68_+_52626606_23-P1P2	GAGGTCCGATCGCCCAGGGG	CCDC68
1286	CCDC68_+_52626609_23-P1P2	GCCAAGGTCCGATCGCCCAG	CCDC68
1291	CCDC69_-_150603195_23-P1P2	GGCCCCAGACCGAAAGCAGA	CCDC69
1293	CCDC69_-_150603232_23-P1P2	GCACGACATCTCCCCACCCG	CCDC69
1290	CCDC69_-_150603582_23-P1P2	GCCAACTCCGGGGCCCCCAG	CCDC69
1292	CCDC69_-_150603596_23-P1P2	GCCCAGAGGAGCCTGCGATC	CCDC69
1294	CCDC69_+_150603526_23-P1P2	GGGAGCCCCCGGAGGAGGAT	CCDC69
1302	CCDC7_-_32735471_23-P1P2	GATGCAGGATGTAGGATCGA	CCDC7
1304	CCDC7_-_32735619_23-P1P2	GTCGTGGTGGCGGAAAGGGA	CCDC7
1303	CCDC7_+_32735097_23-P1P2	GGGCGGCAGCAAAGACCGCC	CCDC7
1301	CCDC7_+_32735424_23-P1P2	GAGCAGCACAACCGCCACGG	CCDC7
1300	CCDC7_+_32735509_23-P1P2	GTGTACAAAATAGAGGAGAG	CCDC7
1308	CCDC70_-_52436234_23-P1P2	GCTGTGAGTCAGGACTGAAA	CCDC70
1307	CCDC70_-_52436708_23-P1P2	Gttcctgaacacctatcctg	CCDC70
1305	CCDC70_-_52436775_23-P1P2	GGTTTCTAGTGGGACAGGAA	CCDC70
1309	CCDC70_+_52436192_23-P1P2	GGGATGGAGATGGCCAAGAA	CCDC70
1306	CCDC70_+_52436320_23-P1P2	GTAAGTCCTGTAGCCCTCAG	CCDC70
1314	CCDC71_-_49203411_23-P1P2	GCGCCACACAGGCAGACCGG	CCDC71
1310	CCDC71_-_49203701_23-P1P2	GGCCCGCGGCTCCAACCTAC	CCDC71
1313	CCDC71_+_49203704_23-P1P2	GGCGTCTTGGGTCCCCGCGG	CCDC71
1312	CCDC71_+_49203735_23-P1P2	GCATGTTGGAGCAGCGGAGG	CCDC71
1311	CCDC71_+_49203738_23-P1P2	GGGCCATGTTGGAGCAGCGG	CCDC71
1317	CCDC71L_+_106301043_23-P1P2	GTGCGCAGCAAGGACGTCTA	CCDC71L
1316	CCDC71L_+_106301251_23-P1P2	GGACTTTAGGGCAGAAGACG	CCDC71L
1319	CCDC71L_+_106301377_23-P1P2	GGGACGGCGGCGGCAGTAGT	CCDC71L
1318	CCDC71L_+_106301393_23-P1P2	GGAGCCAACGCGGACTGGGA	CCDC71L
1315	CCDC71L_+_106301403_23-P1P2	GCGCCGCCGCGGAGCCAACG	CCDC71L
1323	CCDC73_-_32816109_23-P1P2	GACCCTGCATGAAAAGATTA	CCDC73
1324	CCDC73_+_32816125_23-P1P2	GCAGTCACAAGCGTGTAGTT	CCDC73
1320	CCDC73_+_32816149_23-P1P2	GGCGCTTCGCTGAGGTAAGT	CCDC73
1322	CCDC73_+_32816157_23-P1P2	GCTAGAGGCGCGCTTCGCTG	CCDC73
1321	CCDC73_+_32816172_23-P1P2	GAAGGGCCAACAGGAGCTAG	CCDC73
1329	CCDC74A_+_132285420_23-P1P2	GGGCGCGAGGCGGTTGGCGG	CCDC74A
1327	CCDC74A_+_132285423_23-P1P2	GGAAGGCGCGAGGCGGTTGG	CCDC74A
1326	CCDC74A_+_132285426_23-P1P2	GACGGAAGGCGCGAGGCGGT	CCDC74A
1325	CCDC74A_+_132285430_23-P1P2	GGGCGACGGAAGGCGCGAGG	CCDC74A
1328	CCDC74A_+_132285698_23-P1P2	GGAACTGCAGGCTTTTCTCC	CCDC74A
1333	CCDC74B_-_130902413_23-P1P2	GGAACTGTAGGCTCTTCTCC	CCDC74B
1331	CCDC74B_-_130902678_23-P1P2	GCCGGGCGACGGAGGGCGCC	CCDC74B
1330	CCDC74B_-_130902685_23-P1P2	GACGGAGGGCGCCAGGCGTT	CCDC74B
1334	CCDC74B_+_130902627_23-P1P2	GGTGACGGGGCGCCAGGCTA	CCDC74B
1332	CCDC74B_+_130902674_23-P1P2	GCCCGCCCCCGCCAAACGCC	CCDC74B
1337	CCDC77_-_510835_23-P1	GTCAGTTGCGTTCCCTGACT	CCDC77
1338	CCDC77_-_510883_23-P1	GTTTCGGGTTTGGGGTGAAG	CCDC77
1336	CCDC77_-_511035_23-P1	GGTGCAAAGGGAGAGACCTC	CCDC77
1342	CCDC77_+_498517_23-P2	GGGCGTCGTGCAGCTGCGGA	CCDC77
1341	CCDC77_+_498521_23-P2	GCACAGGCGTCGTGCAGCTG	CCDC77
1344	CCDC77_+_498896_23-P2	GAAGCACGGGCGGTGAGGCG	CCDC77
1343	CCDC77_+_498901_23-P2	GTTACGAAGCACGGGCGGTG	CCDC77
1340	CCDC77_+_498933_23-P2	GGCTATAAACGCAGCAGGGT	CCDC77
1335	CCDC77_+_510825_23-P1	GACACTAAGACTCCGAGTCA	CCDC77
1339	CCDC77_+_511116_23-P1	GACACCGGAACGCATCTCCA	CCDC77
1347	CCDC78_-_776038_23-P1P2	GAAGCTGGTGGCCCACACTG	CCDC78
1346	CCDC78_-_776807_23-P1P2	GACCTCTGGCCTGAGAAGAG	CCDC78
1345	CCDC78_-_776828_23-P1P2	GGCGCAGACGTCCCCATCAG	CCDC78
1349	CCDC78_-_776851_23-P1P2	GCGGAGAACTCGGAAAcgac	CCDC78
1348	CCDC78_+_776438_23-P1P2	GACGCACTTAGCAGTGCCAG	CCDC78
1354	CCDC79_-_66834918_23-P1P2	GTCCTTGTGCAGAGCTTAGG	CCDC79
1352	CCDC79_-_66834928_23-P1P2	GGAGCTTAGGTGGCCCCTCC	CCDC79
1351	CCDC79_-_66834964_23-P1P2	GGGGCTCGCAAGTCCTGCGT	CCDC79
1353	CCDC79_+_66834920_23-P1P2	GGGTCAGAGAGGAGCCTGGA	CCDC79
1350	CCDC79_+_66834931_23-P1P2	GTTGCGAGCCCTGGTCAGAG	CCDC79
1054	CCDC88A_+_55646947_23-P1P2	GGGCGGAGAAGGCTGGAGCG	CCDC88A
1051	CCDC88A_+_55646954_23-P1P2	GCATAGAGGGCGGAGAAGGC	CCDC88A
1052	CCDC88A_+_55646958_23-P1P2	GTCTCCATAGAGGGCGGAGA	CCDC88A
1050	CCDC88A_+_55646968_23-P1P2	GTACTCCGGCTTCTCCATAG	CCDC88A
1053	CCDC88A_+_55646982_23-P1P2	GGGTTCTGAGGCCGTTACTC	CCDC88A
9685	CCL2_-_32582308_23-P1P2	GAGCAGCCAGAGGAACCGAG	CCL2
9686	CCL2_-_32582749_23-P1P2	GATCAGGGTAATCAAAGAGA	CCL2
9687	CCL2_-_32582795_23-P1P2	GACGCTGGAGACCCAGAATC	CCL2
9689	CCL2_+_32582414_23-P1P2	GGCGAGCCCTTGGGGAATGA	CCL2
9688	CCL2_+_32582522_23-P1P2	GAGCGTTAAAGCAAGACTGT	CCL2
9692	CCL20_-_228678548_23-P1	GCTATAAATAGGGCCATCCC	CCL20
9694	CCL20_-_228678778_23-P1	GTAGCCTTGAGCTCAACTGG	CCL20
9691	CCL20_-_228678788_23-P1	GCTCAACTGGGGGTCCCTAA	CCL20
9696	CCL20_-_228680245_23-P2	GATTTATTGTGGGCTTCACA	CCL20
9695	CCL20_-_228680544_23-P2	GGTCAAACGGAACTAGTATA	CCL20
9698	CCL20_-_228680584_23-P2	GGCTATTAAAGTGATATATT	CCL20
9690	CCL20_+_228678637_23-P1	GGCAGCCAGGAGCAAACTCT	CCL20
9693	CCL20_+_228679036_23-P1	GCGAAAGTTGGGGACACAGG	CCL20
9697	CCL20_+_228680219_23-P2	GTGAAGCCCACAATAAATTT	CCL20
9699	CCL20_+_228680625_23-P2	GTTTGGTCTCAAACACTTTC	CCL20
9704	CCL21_-_34709684_23-P1P2	GCTTGCGGGGCAAGAACCTG	CCL21
9703	CCL21_-_34709915_23-P1P2	GCTGCAGGGTGGGATTCACA	CCL21
9700	CCL21_-_34710039_23-P1P2	GGGCCAGAACCAGGATAAGG	CCL21
9702	CCL21_+_34709700_23-P1P2	GATGGTGGGCAAGACTAAGA	CCL21
9701	CCL21_+_34709750_23-P1P2	GTGAGTGGACACAAAGGGGT	CCL21
9705	CCL22_-_57392720_23-P1P2	GCACCTGGGCTGAGACATAC	CCL22
9709	CCL22_-_57393090_23-P1P2	GCTCAAGCATAGGGCCCTAG	CCL22
9706	CCL22_-_57393113_23-P1P2	GGTGGGTGAGGAGCTTCTAA	CCL22
9708	CCL22_+_57392736_23-P1P2	GAACCAGGAGTGCAGTCTGT	CCL22
9707	CCL22_+_57392760_23-P1P2	GCGCCACAGCAAGGAGGACG	CCL22
9712	CCL23_-_34344728_23-P1P2	GCAGAACCAGGTCTATACTC	CCL23
9713	CCL23_-_34344764_23-P1P2	GGAGTACCATGACCACGTCT	CCL23
9714	CCL23_-_34344768_23-P1P2	GACCATGACCACGTCTGGGA	CCL23
9711	CCL23_-_34344786_23-P1P2	GATGGAGAGTAGTTACAGGA	CCL23
9710	CCL23_+_34344590_23-P1P2	GACCTTCCCTTAGCAGACAT	CCL23
9716	CCL24_-_75442750_23-P1P2	GTGACCACAGAGCCTAGAAG	CCL24
9717	CCL24_-_75442980_23-P1P2	GCCCGTAGGGATGATGTGGT	CCL24
9715	CCL24_-_75443062_23-P1P2	GGAGCAGAAGCACCAGCTCG	CCL24
9718	CCL24_+_75442618_23-P1P2	GCTCAAGGCAGGAGTGATGT	CCL24
9719	CCL24_+_75443029_23-P1P2	GGCTTCTGCTCTCTGAGACA	CCL24
9721	CCL25_-_8117675_23-P1P2	GAGCTTGGCCTACAGCCCGG	CCL25
9722	CCL25_+_8117685_23-P1P2	GCCGATATCCACTGGGTCAA	CCL25
9723	CCL25_+_8117867_23-P1P2	GGGCCACCTGGGGTCGTGGA	CCL25
9720	CCL25_+_8118082_23-P1P2	GGGATTGGGGAGACTTCCGG	CCL25
9724	CCL25_+_8118122_23-P1P2	GAGTTCCTGCATGTCAGGAG	CCL25
9729	CCL26_-_75401437_23-P1P2	GCGTACGTGTGGCAGTTCCA	CCL26
9727	CCL26_-_75401449_23-P1P2	GAGTTCCAAGGTGGAGACTC	CCL26
9726	CCL26_-_75401452_23-P1P2	GTCCAAGGTGGAGACTCAGG	CCL26
9725	CCL26_-_75401456_23-P1P2	GAGGTGGAGACTCAGGAGGG	CCL26
9728	CCL26_+_75401114_23-P1P2	GCCAGGATGAGCCTTGGGAT	CCL26
9730	CCL27_-_34662188_23-P1P2	GACCAGATGAAAACCTGAGT	CCL27
9732	CCL27_-_34662215_23-P1P2	GGAATTAGCAgttagggctg	CCL27
9734	CCL27_-_34662267_23-P1P2	GgtcagagtcagggGTATCA	CCL27
9733	CCL27_-_34662271_23-P1P2	GgagtcagggGTATCAGGGG	CCL27
9731	CCL27_+_34662545_23-P1P2	GACAGCAGGTGAGTACTTGG	CCL27
9736	CCL28_-_43397241_23-P1P2	GCAAGTACTACGCGAAGGGT	CCL28
9735	CCL28_-_43397246_23-P1P2	GACTACGCGAAGGGTAGGTA	CCL28
9737	CCL28_-_43397249_23-P1P2	GACGCGAAGGGTAGGTAGGG	CCL28
9739	CCL28_+_43397091_23-P1P2	GGTACGCGCAGAGGCGGGAA	CCL28
9738	CCL28_+_43397159_23-P1P2	GCGCGGGTAGGAACCGTCCA	CCL28
1055	CCNA2_-_122744979_23-P1P2	GAGGAGGTTGCGAAAGGCGC	CCNA2
1056	CCNA2_-_122745047_23-P1P2	GGAGCAGCCCGCCGGAGCGG	CCNA2
1057	CCNA2_+_122744569_23-P1P2	GCAGAGGCCGAAGACGAGAC	CCNA2
1059	CCNA2_+_122744606_23-P1P2	GACTGAAGTCCGGGAACCCG	CCNA2
1058	CCNA2_+_122745012_23-P1P2	GGGCTGCTCGCTGCATCTCT	CCNA2
1061	CCNB1IP1_-_20801004_23-P1P2	GGGGCCCTCTAGACACTCAC	CCNB1IP1
1062	CCNB1IP1_-_20801201_23-P1P2	GACCAGGACTCGGAGACGGA	CCNB1IP1
1060	CCNB1IP1_-_20801432_23-P1P2	GCCAGCCCACCAAAACGGAG	CCNB1IP1
1064	CCNB1IP1_+_20800969_23-P1P2	GGAGGGCCCAGGTCCTTACT	CCNB1IP1
1063	CCNB1IP1_+_20801460_23-P1P2	GGTTCTGAAGACACTTCCCA	CCNB1IP1
1066	CCND1_-_69455972_23-P1	GCAGCAGAGTCCGCACGCTC	CCND1
1065	CCND1_-_69455979_23-P1	GGTCCGCACGCTCCGGCGAG	CCND1
1070	CCND1_-_69467368_23-P2	GTTGAAAGTAGGGACCTCAG	CCND1
1073	CCND1_-_69467731_23-P2	GCATCTGATTGGACAGGCAT	CCND1
1072	CCND1_-_69467748_23-P2	GATGGGTGCAAGGAAAATTA	CCND1
1071	CCND1_-_69467902_23-P2	GGGAGGTGGCAAGAGTGTGG	CCND1
1069	CCND1_+_69455918_23-P1	GTGCGCCGACAGCCCTCTGG	CCND1
1067	CCND1_+_69456332_23-P1	GGTGAGTAGCAAAGAAACGT	CCND1
1068	CCND1_+_69456391_23-P1	GCGGATCCCTAGAAACACCA	CCND1
[truncated: 11,179 more rows]

## Sheet: Supp.Data2_CT_screen
id	num	neg|score	neg|p-value	neg|fdr	neg|rank	neg|goodsgrna	neg|lfc	pos|score	pos|p-value	pos|fdr	pos|rank	pos|goodsgrna	pos|lfc
UNG	5	0.91599	0.91586	1	1684	0	0.79006	2.2652e-07	8.7195e-07	0.001749	1	4	0.79006
HUS1	5	1	1	1	2006	0	0.89129	8.21e-07	4.1106e-06	0.004123	2	5	0.89129
DHX36	5	1	0.99999	1	2005	0	0.77533	4.1409e-06	1.856e-05	0.01241	3	5	0.77533
PSMA5	5	0.99999	0.99999	1	2004	0	0.6362	9.5538e-06	4.5217e-05	0.019209	4	5	0.6362
TAF1	5	0.99999	0.99999	1	2003	0	0.63312	1.2518e-05	5.9915e-05	0.019209	5	5	0.63312
MBD1	5	0.99999	0.99999	1	2002	0	0.63898	1.2719e-05	6.0413e-05	0.019209	6	5	0.63898
ATR	5	0.99999	0.99998	1	2001	0	0.62825	1.4702e-05	6.8136e-05	0.019209	7	5	0.62825
RFC4	5	0.99998	0.99998	1	2000	0	0.62328	1.6054e-05	7.6607e-05	0.019209	8	5	0.62328
TIMELESS	5	0.99998	0.99998	1	1999	0	0.57709	1.9837e-05	9.4046e-05	0.019365	9	5	0.57709
ORC5	5	0.99947	0.99948	1	1972	0	0.84601	2.0318e-05	9.6537e-05	0.019365	10	4	0.84601
MCM4	5	0.99997	0.99996	1	1998	0	0.58444	3.4278e-05	0.00016704	0.030462	11	5	0.58444
ANAPC5	5	0.89112	0.89108	1	1632	0	0.7334	3.8209e-05	0.00018348	0.030672	12	4	0.7334
SHFM1	5	0.99912	0.99912	1	1964	0	0.71213	4.6649e-05	0.00022085	0.033001	13	4	0.71213
RRM2	5	0.99987	0.99987	1	1990	0	0.7419	4.8601e-05	0.00023032	0.033001	14	5	0.7419
USP39	10	0.44974	0.57946	1	819	1	0.26414	5.6102e-05	0.00037357	0.039441	15	5	0.26414
MPHOSPH8	10	0.75776	0.75977	1	1363	1	0.46529	6.26e-05	0.00041193	0.041317	16	6	0.46529
RAD51	5	0.99993	0.99993	1	1997	0	0.45713	6.7747e-05	0.00031477	0.038911	17	5	0.45713
NCBP1	5	0.99993	0.99992	1	1996	0	0.45024	7.1086e-05	0.00033396	0.038911	18	5	0.45024
CDK1	5	0.99993	0.99992	1	1995	0	0.63641	7.2906e-05	0.00034168	0.038911	19	5	0.63641
LIG3	5	0.99992	0.99992	1	1994	0	0.56734	7.5181e-05	0.00034915	0.038911	20	5	0.56734
CDC6	5	0.99991	0.9999	1	1993	0	0.60703	9.4743e-05	0.00043685	0.041377	21	5	0.60703
RFC3	5	0.99954	0.99955	1	1975	0	0.63667	9.7669e-05	0.00045379	0.041377	22	4	0.63667
ANAPC13	5	0.99989	0.99989	1	1992	0	0.57226	0.00011	0.0005066	0.042569	23	5	0.57226
GINS1	5	0.99989	0.99989	1	1991	0	0.67472	0.00011374	0.00052454	0.042569	24	5	0.67472
ATF7IP2	5	0.9797	0.9796	1	1845	0	0.55516	0.00011543	0.00053052	0.042569	25	4	0.55516
NUP98	5	0.27866	0.32497	1	589	1	0.59364	0.00013059	0.00060351	0.043806	26	3	0.59364
POLR2H	5	0.99987	0.99987	1	1989	0	0.51941	0.00013267	0.00061547	0.043806	27	5	0.51941
TSEN2	5	0.99987	0.99987	1	1988	0	0.55182	0.000134	0.0006217	0.043806	28	5	0.55182
MEN1	5	0.99986	0.99987	1	1987	0	0.4237	0.00013668	0.00063328	0.043806	29	5	0.4237
SMARCA5	5	0.30304	0.34218	1	618	1	0.74557	0.00014803	0.00068697	0.045935	30	4	0.74557
RAD1	5	0.99984	0.99984	1	1986	0	0.47239	0.00016009	0.00074477	0.048194	31	5	0.47239
XAB2	5	0.9998	0.9998	1	1985	0	0.66906	0.00020128	0.00092638	0.057343	32	5	0.66906
PRIM2	5	0.99642	0.99642	1	1931	0	0.86275	0.00020429	0.00094332	0.057343	33	3	0.86275
ATRX	5	0.99875	0.99875	1	1954	0	0.56174	0.00022594	0.0010387	0.061286	34	4	0.56174
XRN2	5	0.99976	0.99977	1	1984	0	0.68597	0.00023518	0.0010796	0.061876	35	5	0.68597
CTDP1	5	0.99736	0.99736	1	1938	0	0.55517	0.00027362	0.0012211	0.067054	36	4	0.55517
TRRAP	5	0.66798	0.66791	1	1207	0	0.6238	0.00030227	0.0013195	0.069113	37	4	0.6238
DTL	5	0.9951	0.99507	1	1921	0	0.75319	0.00030902	0.0013437	0.069113	38	3	0.75319
CEP63	4	0.93938	0.93954	1	1731	0	0.63381	0.00032347	0.0012368	0.067054	39	2	0.63381
POP1	5	0.99917	0.99917	1	1966	0	0.62125	0.00033903	0.0014628	0.072074	40	4	0.62125
EXOSC2	5	0.20209	0.274	1	503	1	0.69294	0.00034263	0.0014731	0.072074	41	4	0.69294
CDK12	5	0.99405	0.99399	1	1910	0	0.56898	0.00037899	0.0015978	0.076313	42	4	0.56898
EXOSC8	5	0.79728	0.79715	1	1437	0	0.79235	0.00040289	0.0016763	0.078199	43	3	0.79235
REXO2	5	0.99975	0.99976	1	1983	0	0.64331	0.0004677	0.0019015	0.08442	44	4	0.64331
C1QTNF9B-AS1	5	0.6582	0.65819	1	1189	0	0.67159	0.00047479	0.0019281	0.08442	45	3	0.67159
CNOT1	5	0.98555	0.98544	1	1872	0	0.66992	0.00047688	0.0019358	0.08442	46	4	0.66992
CDK7	5	0.9876	0.9875	1	1881	0	0.74897	0.0005373	0.0021405	0.08944	47	3	0.74897
RPP40	5	0.98127	0.98119	1	1854	0	0.57259	0.00053984	0.0021498	0.08944	48	4	0.57259
MORC2	5	0.99901	0.99901	1	1962	0	0.44497	0.00055005	0.0021847	0.08944	49	4	0.44497
NSMCE4A	5	0.99948	0.99949	1	1973	0	0.68547	0.00058302	0.0023028	0.09093	50	4	0.68547
DDX18	5	0.96311	0.9631	1	1795	0	0.55691	0.00058509	0.0023118	0.09093	51	4	0.55691
TOP2A	5	0.96434	0.96433	1	1802	0	0.80466	0.0006312	0.0024715	0.095342	52	3	0.80466
TAF9	5	0.76805	0.76787	1	1386	0	0.70566	0.0007607	0.0029042	0.099877	53	4	0.70566
SNAPC1	5	0.99464	0.99459	1	1916	0	0.52874	0.00077666	0.0029676	0.099877	54	4	0.52874
SUPT5H	5	0.96848	0.96849	1	1815	0	0.5238	0.00078776	0.0030034	0.099877	55	4	0.5238
CHAF1A	5	0.97885	0.97875	1	1842	0	0.5949	0.00078999	0.0030123	0.099877	56	4	0.5949
PSMC4	5	0.99805	0.99806	1	1945	0	0.68224	0.00079556	0.0030288	0.099877	57	3	0.68224
ING2	5	0.76137	0.76117	1	1375	0	0.55559	0.0008089	0.0030689	0.099877	58	3	0.55559
CHAF1B	5	0.99894	0.99894	1	1958	0	0.54755	0.00082176	0.0031062	0.099877	59	4	0.54755
DDX52	5	0.86587	0.86576	1	1581	0	0.54305	0.00082868	0.0031302	0.099877	60	4	0.54305
NMNAT1	5	0.99204	0.99195	1	1902	0	0.48613	0.000831	0.0031389	0.099877	61	4	0.48613
SUPT16H	5	0.99329	0.99323	1	1906	0	0.48665	0.00083799	0.0031593	0.099877	62	4	0.48665
RPA2	5	0.75223	0.75202	1	1351	0	0.58623	0.00084267	0.0031735	0.099877	63	4	0.58623
TREX2	5	0.99772	0.99774	1	1942	0	0.65872	0.00084737	0.0031915	0.099877	64	4	0.65872
DDX56	5	0.99831	0.99832	1	1949	0	0.48231	0.00086158	0.0032363	0.099877	65	4	0.48231
PSMD7	5	0.92516	0.92506	1	1701	0	0.69965	0.00088323	0.0033158	0.100319	66	4	0.69965
MCM6	5	0.97062	0.97059	1	1820	0	0.60468	0.00089297	0.0033506	0.100319	67	4	0.60468
CPSF1	5	0.99965	0.99965	1	1979	0	0.5365	0.00097304	0.0036294	0.107068	68	4	0.5365
CCDC42	5	0.70566	0.70546	1	1275	0	-0.084718	0.0010418	0.0038698	0.112505	69	1	-0.084718
RRM1	5	0.99424	0.99419	1	1912	0	0.50439	0.001134	0.0041792	0.119765	70	4	0.50439
POLR2D	10	0.36666	0.5031	1	697	2	0.02033	0.0011581	0.0058927	0.137452	71	4	0.02033
POLR2G	5	0.96337	0.96337	1	1798	0	0.64399	0.0012201	0.004465	0.126152	72	4	0.64399
PSMB2	5	0.9996	0.99961	1	1978	0	0.63868	0.0012495	0.0045699	0.126995	73	4	0.63868
CDC73	5	0.9972	0.99721	1	1936	0	0.54954	0.0012646	0.0046214	0.126995	74	4	0.54954
PSMD6	5	0.99629	0.99629	1	1930	0	0.57593	0.0013126	0.0047841	0.129689	75	4	0.57593
RBM14	5	0.12065	0.19591	1	371	1	0.54661	0.0013718	0.0049809	0.132359	76	3	0.54661
RPA1	5	0.99261	0.99253	1	1903	0	0.56236	0.0013991	0.0050776	0.132359	77	4	0.56236
MNAT1	5	0.99777	0.99778	1	1943	0	0.55577	0.001423	0.0051568	0.132359	78	4	0.55577
ERCC2	5	0.9958	0.99579	1	1926	0	0.46599	0.0014508	0.005246	0.132359	79	4	0.46599
SUPT6H	5	0.99166	0.99157	1	1899	0	0.59928	0.0014552	0.005258	0.132359	80	3	0.59928
TRIP12	5	0.98958	0.98949	1	1889	0	0.67218	0.0014948	0.005387	0.132359	81	4	0.67218
KDM1A	5	0.72055	0.72038	1	1298	0	0.51549	0.0015039	0.0054167	0.132359	82	4	0.51549
UTP20	5	0.99849	0.99849	1	1951	0	0.66817	0.0015082	0.0054306	0.132359	83	3	0.66817
RFC1	5	0.45279	0.45915	1	825	1	0.10553	0.0015354	0.0055253	0.132359	84	2	0.10553
GTF2H1	5	0.71372	0.71351	1	1289	0	0.47288	0.0015401	0.0055425	0.132359	85	4	0.47288
CDC5L	5	0.97138	0.97136	1	1824	0	0.67953	0.0015692	0.0056426	0.133166	86	4	0.67953
ZNF830	5	0.52805	0.52821	1	954	1	0.58085	0.0016913	0.0060711	0.139985	87	4	0.58085
CSTF1	5	0.40046	0.41563	1	741	1	0.53641	0.0017547	0.0062928	0.143448	88	4	0.53641
SFPQ	5	0.99417	0.99412	1	1911	0	0.68186	0.0018217	0.0065195	0.145513	89	3	0.68186
POP5	5	0.43849	0.44691	1	799	1	0.41055	0.001824	0.0065285	0.145513	90	4	0.41055
DICER1	5	0.98732	0.98722	1	1879	0	0.48492	0.001891	0.0067475	0.1473	91	4	0.48492
INTS3	5	0.99959	0.99959	1	1977	0	0.63829	0.0019062	0.0067968	0.1473	92	4	0.63829
TP53I11	5	0.91759	0.91748	1	1689	0	0.582	0.001914	0.006829	0.1473	93	3	0.582
ACTL6A	5	0.99945	0.99946	1	1971	0	0.43755	0.0019425	0.0069259	0.147801	94	4	0.43755
RCL1	5	0.99709	0.99711	1	1934	0	0.46407	0.0019861	0.0070679	0.148939	95	4	0.46407
PPP2CA	5	0.99469	0.99464	1	1917	0	0.47387	0.0020037	0.0071277	0.148939	96	4	0.47387
DNAJA3	5	0.98757	0.98747	1	1880	0	0.60659	0.0021398	0.0075861	0.156883	97	4	0.60659
ZBTB44	5	0.55703	0.55696	1	1005	0	0.43653	0.0023168	0.0081785	0.165167	98	4	0.43653
TONSL	5	0.93864	0.93855	1	1730	0	0.64994	0.0023484	0.0082796	0.165167	99	3	0.64994
CHEK1	5	0.99973	0.99974	1	1982	0	0.65888	0.0023573	0.0083088	0.165167	100	4	0.65888
PSMD4	5	0.99597	0.99596	1	1927	0	0.46471	0.0024168	0.0085101	0.165167	101	4	0.46471
MTA2	5	0.93512	0.93502	1	1722	0	0.55987	0.002466	0.0086752	0.165167	102	3	0.55987
XRCC6	5	0.89351	0.89343	1	1642	0	0.46486	0.0024731	0.0087002	0.165167	103	4	0.46486
PSMB5	5	0.99394	0.99389	1	1909	0	0.64558	0.0024752	0.0087081	0.165167	104	3	0.64558
HEATR3	5	0.99917	0.99917	1	1967	0	0.48954	0.0024938	0.0087649	0.165167	105	4	0.48954
TUBA1B	5	0.99951	0.99952	1	1974	0	0.58152	0.0024942	0.0087657	0.165167	106	3	0.58152
SMC6	5	0.85068	0.85052	1	1544	0	0.46089	0.0025095	0.00881	0.165167	107	4	0.46089
PAPOLB	5	0.0031227	0.0098063	0.687964	30	1	0.093555	0.0025455	0.0089401	0.166054	108	2	0.093555
RRS1	5	0.46377	0.46878	1	847	1	0.41896	0.0026915	0.0094201	0.172584	109	4	0.41896
EPHB3	5	0.33582	0.36592	1	656	1	0.028697	0.0027068	0.0094637	0.172584	110	1	0.028697
RPP30	5	0.86835	0.86831	1	1588	0	0.58283	0.0028014	0.0097849	0.176833	111	3	0.58283
PRDM16	5	0.15435	0.24265	1	444	1	-0.028194	0.0028363	0.0098995	0.177241	112	2	-0.028194
RPS27A	5	0.99889	0.99889	1	1957	0	0.46327	0.00286	0.0099842	0.177241	113	4	0.46327
TPR	5	0.98715	0.98706	1	1877	0	0.4256	0.0030843	0.010719	0.188623	114	4	0.4256
MRPS35	5	0.96414	0.96412	1	1800	0	0.54772	0.0031227	0.010841	0.189112	115	3	0.54772
DROSHA	5	0.89239	0.8923	1	1637	0	0.40982	0.0032576	0.011294	0.19531	116	4	0.40982
DNMT1	5	0.99719	0.9972	1	1935	0	0.30108	0.0032863	0.011395	0.195366	117	3	0.30108
TPRKB	5	0.45331	0.45958	1	826	1	0.35515	0.0034334	0.011878	0.201922	118	3	0.35515
RBBP4	5	0.98495	0.98483	1	1869	0	0.50144	0.0034708	0.011995	0.202199	119	4	0.50144
ATRIP	5	0.60243	0.60247	1	1094	0	0.44211	0.0035837	0.012381	0.205464	120	3	0.44211
USP1	5	0.49372	0.49564	1	891	1	0.6028	0.0036151	0.012492	0.205464	121	3	0.6028
XRCC5	5	0.95367	0.95365	1	1772	0	0.51048	0.0036185	0.012506	0.205464	122	4	0.51048
RANGAP1	5	0.99969	0.9997	1	1981	0	0.49826	0.0036458	0.012598	0.205464	123	4	0.49826
GTPBP4	5	0.91634	0.91621	1	1685	0	0.59304	0.003686	0.012738	0.206068	124	3	0.59304
SETDB1	5	0.99898	0.99898	1	1960	0	0.55415	0.003904	0.013434	0.214352	125	4	0.55415
RMI1	5	0.15545	0.24416	1	448	1	0.23995	0.003954	0.013595	0.214352	126	1	0.23995
PSMA3	5	0.96741	0.96742	1	1812	0	0.53902	0.0039784	0.013677	0.214352	127	3	0.53902
POLE2	5	0.99471	0.99466	1	1918	0	0.40217	0.004074	0.013992	0.216585	128	4	0.40217
KPNA2	5	0.99686	0.99687	1	1933	0	0.67434	0.0040918	0.014049	0.216585	129	3	0.67434
TUBB	10	0.89623	0.89603	1	1645	0	0.30004	0.0041254	0.018584	0.246882	130	5	0.30004
LIN9	5	0.93318	0.93312	1	1717	0	0.50418	0.0041262	0.014171	0.216585	131	4	0.50418
STXBP4	5	0.75427	0.75409	1	1358	0	0.53601	0.0041814	0.014355	0.216585	132	3	0.53601
DNA2	5	0.87121	0.87117	1	1591	0	0.094615	0.0041827	0.01436	0.216585	133	2	0.094615
POLR2A	5	0.72458	0.72438	1	1304	0	0.62672	0.004351	0.014902	0.222802	134	3	0.62672
CCNH	5	0.99807	0.99807	1	1946	0	0.34039	0.004379	0.014994	0.222802	135	4	0.34039
DMAP1	5	0.99328	0.99322	1	1905	0	0.52491	0.0045537	0.015558	0.229486	136	4	0.52491
CINP	5	0.99025	0.99017	1	1891	0	0.59214	0.0046185	0.015782	0.231091	137	4	0.59214
BRSK1	4	0.74267	0.7428	1	1332	0	0.47685	0.0046635	0.013506	0.214352	138	3	0.47685
RPP21	5	0.098622	0.1652	1	315	1	0.49458	0.0047213	0.016134	0.234522	139	3	0.49458
RUVBL2	5	0.98197	0.98188	1	1857	0	0.46668	0.0048257	0.016474	0.237746	140	3	0.46668
DBR1	5	0.99151	0.99142	1	1898	0	0.52627	0.0049667	0.016935	0.240388	141	3	0.52627
TAF1A	5	0.98636	0.98626	1	1875	0	0.43295	0.004978	0.016971	0.240388	142	4	0.43295
HIST2H3A	5	0.9953	0.99528	1	1922	0	0.32521	0.0049952	0.017025	0.240388	143	4	0.32521
UBR5	5	0.98297	0.98288	1	1863	0	0.43121	0.0050384	0.017164	0.240388	144	4	0.43121
PSMA1	5	0.98611	0.986	1	1874	0	0.52309	0.0050644	0.017256	0.240388	145	4	0.52309
PSMD11	5	0.5351	0.5351	1	965	1	0.54388	0.0051464	0.017516	0.242318	146	3	0.54388
AREG	5	0.70675	0.70655	1	1280	0	0.18494	0.0052001	0.017691	0.243065	147	1	0.18494
ANAPC2	5	0.52162	0.52196	1	943	1	0.56851	0.0052947	0.018003	0.245678	148	3	0.56851
POLG2	5	0.99936	0.99936	1	1970	0	0.49865	0.0054028	0.018371	0.246882	149	4	0.49865
LRIF1	5	0.99956	0.99956	1	1976	0	0.59049	0.0054305	0.018469	0.246882	150	3	0.59049
DNAJC24	5	0.99455	0.9945	1	1915	0	0.58932	0.0054458	0.018517	0.246882	151	3	0.58932
PSMD8	5	0.9532	0.95317	1	1770	0	0.044308	0.0057004	0.019125	0.252402	152	2	0.044308
MCM3AP	5	0.76896	0.76877	1	1388	0	0.38147	0.0058528	0.019471	0.255284	153	3	0.38147
HUWE1	5	0.96593	0.96593	1	1806	0	0.53896	0.0060282	0.019905	0.259281	154	3	0.53896
POLR2K	5	0.98652	0.98642	1	1876	0	0.40869	0.0064449	0.020897	0.270453	155	3	0.40869
DDX10	5	0.81865	0.81842	1	1479	0	0.49993	0.0065111	0.021055	0.270741	156	3	0.49993
STAG2	10	0.98882	0.98883	1	1884	0	0.3324	0.0066683	0.027512	0.318577	157	5	0.3324
NSMCE1	5	0.98096	0.98087	1	1851	0	0.49676	0.0067353	0.021584	0.274557	158	3	0.49676
MRPS33	5	0.815	0.81479	1	1473	0	0.55516	0.0067527	0.021625	0.274557	159	3	0.55516
TNFAIP8L1	5	0.69997	0.6998	1	1269	0	0.079306	0.0068595	0.021881	0.276052	160	2	0.079306
MCM5	5	0.90769	0.90758	1	1667	0	0.52139	0.0071437	0.022557	0.28281	161	3	0.52139
PSMD12	5	0.95501	0.95496	1	1777	0	0.55892	0.0073997	0.023151	0.288457	162	3	0.55892
TOPBP1	5	0.66381	0.66382	1	1202	0	0.51524	0.0074818	0.02334	0.289011	163	3	0.51524
CTNNB1	5	0.90613	0.90605	1	1665	0	0.06798	0.0076884	0.023815	0.293085	164	2	0.06798
HSPA5	5	0.92288	0.92278	1	1697	0	0.11651	0.0080962	0.024755	0.298471	165	2	0.11651
HMGB2	5	0.00087838	0.0031633	0.396599	17	4	-0.41396	0.0081027	0.024771	0.298471	166	1	-0.41396
PRIM1	5	0.91849	0.91837	1	1690	0	0.52364	0.0081824	0.024947	0.298471	167	3	0.52364
DUT	5	0.98215	0.98207	1	1859	0	0.40993	0.0081858	0.024956	0.298471	168	3	0.40993
ARRB2	5	0.96615	0.96615	1	1808	0	0.44854	0.0082021	0.024997	0.298471	169	3	0.44854
ERCC3	5	0.83326	0.83312	1	1508	0	0.46024	0.0087046	0.026158	0.310488	170	3	0.46024
PTPN1	5	0.99906	0.99906	1	1963	0	0.28966	0.0089194	0.026655	0.312084	171	3	0.28966
CCDC137	5	0.95381	0.95377	1	1773	0	0.47874	0.0089316	0.026681	0.312084	172	3	0.47874
PSMD2	5	0.55725	0.55716	1	1006	0	0.40461	0.0089662	0.026759	0.312084	173	3	0.40461
TDRD9	5	0.59963	0.59966	1	1091	0	0.1343	0.0093446	0.02764	0.318577	174	1	0.1343
PRPF19	5	0.99844	0.99844	1	1950	0	0.24398	0.0094888	0.027979	0.318577	175	2	0.24398
RBBP8	5	0.95535	0.9553	1	1780	0	0.48456	0.0095045	0.028006	0.318577	176	3	0.48456
NC	1158	1.55e-14	1	1	1	265	-0.11958	0.0095205	1	1	177	109	-0.11958
PSMC5	5	0.94675	0.94666	1	1749	0	0.51948	0.0095478	0.02811	0.318577	178	3	0.51948
SNW1	10	0.22277	0.3664	1	526	1	0.18596	0.0096061	0.036948	0.370586	179	4	0.18596
DKC1	5	0.98823	0.98813	1	1882	0	0.47583	0.0097004	0.028452	0.320269	180	3	0.47583
PSMA6	5	0.89323	0.89315	1	1641	0	0.052823	0.0097583	0.028578	0.320269	181	1	0.052823
DNMT3A	5	0.96936	0.96936	1	1817	0	0.42418	0.0098545	0.028787	0.320816	182	3	0.42418
TATDN1	5	0.37655	0.39683	1	708	1	0.45193	0.0099656	0.029031	0.321752	183	3	0.45193
POLD2	5	0.82045	0.82027	1	1484	0	0.51591	0.010122	0.029388	0.323389	184	3	0.51591
MIF4GD	5	0.30895	0.34638	1	626	1	0.030596	0.010172	0.029502	0.323389	185	2	0.030596
CLSPN	5	0.99569	0.99568	1	1925	0	0.43236	0.010324	0.029866	0.323893	186	3	0.43236
RAD9A	5	0.81414	0.81392	1	1470	0	0.49762	0.010326	0.029871	0.323893	187	3	0.49762
RAN	5	0.93526	0.93516	1	1723	0	0.44278	0.010532	0.030342	0.327233	188	3	0.44278
CNOT10	5	0.9909	0.99082	1	1897	0	0.44113	0.010976	0.031336	0.336149	189	3	0.44113
RNF214	5	0.97673	0.97665	1	1836	0	0.30247	0.011505	0.032501	0.346074	190	3	0.30247
PDE12	5	0.82771	0.82752	1	1496	0	0.46348	0.011553	0.032606	0.346074	191	3	0.46348
PSMD13	5	0.17636	0.25773	1	481	1	0.46433	0.011799	0.033163	0.348942	192	3	0.46433
NDNL2	5	0.99965	0.99966	1	1980	0	0.37761	0.011825	0.033224	0.348942	193	3	0.37761
TAF1D	10	0.96235	0.96238	1	1791	0	0.32063	0.01188	0.044155	0.427894	194	5	0.32063
TAF11	5	0.87677	0.87675	1	1601	0	0.50609	0.01253	0.034806	0.363616	195	3	0.50609
AATF	5	0.99543	0.99542	1	1923	0	0.41367	0.01265	0.035078	0.363616	196	3	0.41367
SETD9	5	0.024968	0.0609	1	115	1	-0.014385	0.012689	0.035165	0.363616	197	2	-0.014385
MRE11A	5	0.39601	0.41211	1	737	1	0.47527	0.012911	0.035673	0.366979	198	3	0.47527
CDC42	5	0.99933	0.99933	1	1969	0	0.40734	0.013289	0.036532	0.370586	199	3	0.40734
MRPS30	5	0.8533	0.85313	1	1553	0	0.3861	0.013358	0.03668	0.370586	200	3	0.3861
RNF8	5	0.99546	0.99545	1	1924	0	0.40043	0.013415	0.036803	0.370586	201	3	0.40043
GINS4	5	0.94587	0.94577	1	1746	0	0.3427	0.013475	0.036948	0.370586	202	2	0.3427
PSMA4	5	0.98113	0.98106	1	1852	0	0.4549	0.013585	0.0372	0.371261	203	3	0.4549
CCDC73	5	0.097086	0.16309	1	311	1	0.1786	0.015158	0.040663	0.403817	204	2	0.1786
HGFAC	5	0.70597	0.70576	1	1276	0	0.31674	0.015338	0.041052	0.405665	205	3	0.31674
FAN1	5	0.041644	0.084788	1	164	2	0.038018	0.015579	0.041585	0.408922	206	2	0.038018
MCM10	5	0.99168	0.99159	1	1900	0	0.45639	0.01597	0.042479	0.415669	207	3	0.45639
TRIAP1	5	0.0060072	0.017007	0.874749	40	2	0.18152	0.016251	0.043122	0.419915	208	2	0.18152
PELO	10	0.97969	0.97976	1	1844	0	0.24547	0.016902	0.059689	0.510973	209	5	0.24547
TERF2	5	0.87856	0.87855	1	1606	0	0.44899	0.016998	0.044795	0.432009	210	3	0.44899
POLR2F	5	0.74069	0.74044	1	1330	0	0.4658	0.01741	0.045711	0.438669	211	3	0.4658
CTCF	5	0.7766	0.77639	1	1405	0	0.017698	0.017592	0.046133	0.438669	212	2	0.017698
PHB	5	0.78368	0.78344	1	1415	0	0.43179	0.017631	0.046221	0.438669	213	3	0.43179
LIG1	5	0.95258	0.95254	1	1766	0	0.41207	0.017694	0.04636	0.438669	214	3	0.41207
TATDN3	10	0.28796	0.42722	1	604	2	-0.041122	0.017782	0.062371	0.519422	215	1	-0.041122
POLR2C	5	0.85721	0.85706	1	1561	0	0.40747	0.018369	0.047862	0.450755	216	3	0.40747
MKI67IP	5	0.88913	0.88906	1	1630	0	0.31348	0.018604	0.048391	0.453608	217	2	0.31348
SP100	5	0.37053	0.39219	1	705	1	-0.15526	0.018824	0.048886	0.454063	218	1	-0.15526
AGO1	5	0.92411	0.924	1	1699	0	0.37923	0.018827	0.048892	0.454063	219	3	0.37923
IMPG1	5	0.012361	0.032236	1	68	2	-0.045476	0.018933	0.049134	0.454205	220	2	-0.045476
HEATR1	5	0.99884	0.99884	1	1956	0	0.49078	0.019427	0.050224	0.462153	221	3	0.49078
TSNARE1	5	0.98185	0.98177	1	1856	0	0.095221	0.019645	0.050696	0.464367	222	1	0.095221
C10orf2	5	0.6659	0.66586	1	1204	0	0.20741	0.020139	0.051779	0.472133	223	2	0.20741
TMBIM6	5	0.8237	0.82348	1	1491	0	0.36458	0.020275	0.052073	0.472658	224	3	0.36458
BRCA2	5	0.62292	0.62297	1	1125	0	0.43089	0.02066	0.052939	0.476729	225	3	0.43089
MOV10	5	0.31759	0.35262	1	632	1	0.27314	0.020685	0.052996	0.476729	226	2	0.27314
DCP2	5	0.50735	0.50831	1	917	1	0.44836	0.021259	0.054275	0.481707	227	3	0.44836
MCMBP	5	0.42737	0.43755	1	783	1	-0.083234	0.021285	0.054336	0.481707	228	2	-0.083234
RPS3A	5	0.83226	0.83213	1	1506	0	0.35396	0.021308	0.054395	0.481707	229	3	0.35396
CAMTA2	5	0.78575	0.78551	1	1417	0	0.40537	0.021366	0.05451	0.481707	230	3	0.40537
POLA1	5	0.90217	0.90213	1	1658	0	0.40133	0.021616	0.055063	0.483877	231	3	0.40133
RCHY1	5	0.040393	0.083013	1	160	2	-0.1556	0.021695	0.055238	0.483877	232	1	-0.1556
DIS3	5	0.99048	0.99039	1	1895	0	0.31853	0.022151	0.05624	0.49051	233	2	0.31853
CCDC77	10	0.58413	0.64277	1	1056	1	0.16825	0.022693	0.077022	0.594252	234	3	0.16825
CDT1	5	0.73912	0.73889	1	1326	0	0.40653	0.022856	0.057769	0.501668	235	3	0.40653
RAD21	5	0.43665	0.44537	1	797	1	0.1261	0.023333	0.058814	0.508542	236	2	0.1261
GINS2	5	0.80029	0.80012	1	1442	0	0.3825	0.023516	0.059227	0.509916	237	3	0.3825
SWAP70	5	0.92267	0.92256	1	1696	0	0.046611	0.023808	0.05986	0.510973	238	2	0.046611
TFAP4	5	0.70393	0.70374	1	1273	0	0.39798	0.024293	0.060937	0.51796	239	3	0.39798
POLA2	5	0.97744	0.97738	1	1837	0	0.45932	0.024602	0.061586	0.519422	240	3	0.45932
CDC14B	5	0.9593	0.9593	1	1785	0	0.36295	0.024718	0.061853	0.519422	241	3	0.36295
MRPS9	5	0.98729	0.9872	1	1878	0	0.38342	0.024757	0.06194	0.519422	242	3	0.38342
REC8	5	0.86478	0.86467	1	1579	0	0.1246	0.024968	0.062403	0.519422	243	1	0.1246
EXOSC4	5	0.59782	0.59784	1	1088	0	0.2798	0.025441	0.063442	0.525885	244	3	0.2798
PSMB6	10	0.088791	0.19362	1	291	3	0.239	0.025719	0.085982	0.62267	245	5	0.239
ABCE1	5	0.94273	0.94262	1	1742	0	0.13092	0.02689	0.066585	0.549558	246	2	0.13092
MICA	5	0.68981	0.68968	1	1249	0	-0.14887	0.027009	0.066846	0.549558	247	1	-0.14887
TANGO6	5	0.92537	0.92527	1	1703	0	0.42344	0.027242	0.067376	0.551656	248	3	0.42344
RBBP8NL	5	0.31636	0.35173	1	631	1	0.12259	0.027745	0.06845	0.558173	249	2	0.12259
RAD17	5	0.84068	0.84054	1	1521	0	0.20622	0.028232	0.069485	0.564318	250	2	0.20622
PRDM13	5	0.88342	0.88345	1	1615	0	0.37248	0.028751	0.07061	0.568287	251	3	0.37248
CHEK2	5	0.7328	0.73259	1	1314	0	0.42427	0.028794	0.070701	0.568287	252	3	0.42427
POLR2L	5	0.99884	0.99884	1	1955	0	0.38703	0.02885	0.070823	0.568287	253	3	0.38703
SMC1A	5	0.99754	0.99755	1	1941	0	0.38831	0.02905	0.071249	0.569421	254	3	0.38831
VCP	5	0.12964	0.20846	1	391	1	0.40131	0.029871	0.073014	0.581214	255	3	0.40131
ANAPC4	5	0.99912	0.99912	1	1965	0	0.37407	0.030397	0.074098	0.587516	256	3	0.37407
GTF2H4	5	0.99754	0.99754	1	1940	0	0.39636	0.030794	0.074947	0.591771	257	3	0.39636
RPA3	5	0.98051	0.98044	1	1849	0	0.4052	0.031061	0.07552	0.591771	258	3	0.4052
ZRANB1	5	0.0057559	0.016377	0.864509	39	3	-0.64116	0.03108	0.075567	0.591771	259	1	-0.64116
SSRP1	5	0.18383	0.26242	1	488	1	0.41199	0.031195	0.075815	0.591771	260	3	0.41199
MTOR	5	0.98028	0.98019	1	1848	0	0.36024	0.031599	0.076689	0.594252	261	3	0.36024
C11orf30	5	0.93832	0.93823	1	1728	0	0.32753	0.031689	0.076881	0.594252	262	3	0.32753
BAZ1B	5	0.97413	0.97407	1	1828	0	0.30294	0.032026	0.077604	0.596448	263	3	0.30294
PHB2	5	0.99811	0.99811	1	1947	0	0.3412	0.032299	0.078187	0.598637	264	3	0.3412
SIN3A	10	0.94008	0.94005	1	1734	0	0.11598	0.032449	0.10123	0.681455	265	2	0.11598
PSMC3	5	0.069085	0.12383	1	239	1	-0.22389	0.032705	0.079045	0.602641	266	1	-0.22389
MAPK14	5	0.99928	0.99928	1	1968	0	0.37253	0.032829	0.079311	0.602641	267	3	0.37253
RAD9B	5	0.90481	0.90473	1	1662	0	0.33636	0.033517	0.080783	0.610128	268	3	0.33636
MSH3	5	0.54805	0.54793	1	987	0	0.36922	0.033571	0.080904	0.610128	269	3	0.36922
MUM1	5	0.9855	0.98538	1	1871	0	0.32165	0.033946	0.081691	0.610522	270	3	0.32165
XRCC1	5	0.99752	0.99753	1	1939	0	0.33274	0.034087	0.081985	0.610522	271	3	0.33274
NEK1	5	0.93246	0.93239	1	1715	0	0.27861	0.034222	0.082262	0.610522	272	2	0.27861
PDS5A	5	0.99619	0.99618	1	1928	0	0.29988	0.034229	0.082271	0.610522	273	3	0.29988
ANAPC1	5	0.88017	0.88017	1	1610	0	0.2278	0.034328	0.082478	0.610522	274	1	0.2278
ANKRD13D	5	0.97532	0.97525	1	1832	0	0.32113	0.034608	0.083073	0.612391	275	3	0.32113
ABL1	5	0.8063	0.80611	1	1452	0	0.23967	0.034733	0.083341	0.612391	276	1	0.23967
RFC2	5	0.40405	0.41849	1	746	1	0.42065	0.035037	0.083955	0.614652	277	3	0.42065
MIS18A	5	0.98198	0.9819	1	1858	0	0.42146	0.035373	0.084676	0.617676	278	3	0.42146
STRA13	5	0.10436	0.17323	1	330	1	0.15187	0.035543	0.085035	0.618042	279	1	0.15187
MYC	5	0.952	0.95195	1	1765	0	0.34486	0.036149	0.086345	0.623047	280	3	0.34486
C1QTNF1	5	0.97912	0.97903	1	1843	0	0.31786	0.036885	0.087887	0.631904	281	3	0.31786
CST3	5	0.66224	0.66223	1	1196	0	0.31453	0.037162	0.088488	0.633954	282	3	0.31453
TP53TG5	5	0.56394	0.56388	1	1021	0	0.29605	0.03793	0.090117	0.641957	283	3	0.29605
TRIP13	5	0.94841	0.94833	1	1754	0	0.22447	0.037991	0.090245	0.641957	284	2	0.22447
TCF7	5	0.66031	0.66029	1	1192	0	0.29078	0.03817	0.090616	0.642314	285	3	0.29078
LOC81691	5	0.055821	0.10501	1	193	2	0.011401	0.03835	0.091017	0.642885	286	2	0.011401
DGKZ	5	0.4592	0.46471	1	838	1	0.29333	0.038686	0.091722	0.64468	287	3	0.29333
UBE2B	5	0.77534	0.77513	1	1401	0	0.16	0.038779	0.091914	0.64468	288	1	0.16
CCDC64	5	0.34419	0.37214	1	671	1	0.3267	0.039043	0.092463	0.646063	289	3	0.3267
CCDC74A	5	0.7131	0.71287	1	1286	0	-0.020967	0.039183	0.092755	0.646063	290	1	-0.020967
PNPT1	5	0.90519	0.90512	1	1663	0	0.30854	0.039504	0.093429	0.648505	291	3	0.30854
MCM2	5	0.76844	0.76827	1	1387	0	0.36754	0.040071	0.094629	0.6545	292	3	0.36754
ZNF259	5	0.68653	0.68643	1	1242	0	0.36862	0.040227	0.094945	0.6545	293	3	0.36862
DNTTIP2	5	0.74962	0.74941	1	1346	0	0.37078	0.040643	0.095813	0.65822	294	3	0.37078
PCNA	5	0.89822	0.8982	1	1648	0	0.080779	0.04081	0.096166	0.658309	295	2	0.080779
SSBP1	5	0.98957	0.98948	1	1888	0	0.39759	0.040957	0.096482	0.658309	296	3	0.39759
RTEL1	5	0.87732	0.8773	1	1603	0	0.2704	0.04122	0.097041	0.659879	297	3	0.2704
NUDT11	5	0.7066	0.70639	1	1279	0	0.27668	0.043088	0.1009	0.681455	298	3	0.27668
PLA2R1	5	0.96387	0.96386	1	1799	0	0.057832	0.043213	0.10117	0.681455	299	1	0.057832
HINFP	5	0.46123	0.46651	1	842	1	0.34078	0.043521	0.10181	0.683022	300	3	0.34078
CDKN2AIP	5	0.60501	0.60504	1	1097	0	0.0019773	0.044018	0.10287	0.687267	301	1	0.0019773
ZNF264	5	0.98439	0.98428	1	1868	0	0.29175	0.044341	0.10355	0.687267	302	3	0.29175
POLE	5	0.99829	0.99831	1	1948	0	0.34476	0.04442	0.1037	0.687267	303	3	0.34476
TINF2	5	0.85004	0.84987	1	1542	0	-0.078828	0.044476	0.10381	0.687267	304	2	-0.078828
CCDC88A	5	0.9931	0.99303	1	1904	0	0.3679	0.044837	0.10456	0.689759	305	3	0.3679
NIPBL	5	0.86427	0.86417	1	1577	0	0.30057	0.045059	0.10501	0.689759	306	3	0.30057
RNASEH2B	5	0.90061	0.90056	1	1654	0	0.14342	0.045148	0.10522	0.689759	307	2	0.14342
RBX1	5	0.7723	0.77211	1	1393	0	0.29626	0.045631	0.1062	0.692974	308	2	0.29626
MRPS26	5	0.85095	0.85079	1	1545	0	0.37375	0.045727	0.1064	0.692974	309	3	0.37375
CCNB1IP1	5	0.89915	0.89914	1	1650	0	0.063905	0.046027	0.10704	0.693201	310	1	0.063905
ASCC3	5	0.9748	0.97472	1	1830	0	0.31222	0.04612	0.10723	0.693201	311	3	0.31222
CDAN1	5	0.97583	0.97576	1	1834	0	0.29319	0.046232	0.10747	0.693201	312	3	0.29319
PHF12	5	0.8215	0.82133	1	1486	0	0.32899	0.046458	0.10794	0.693992	313	3	0.32899
JUND	5	0.97128	0.97126	1	1823	0	0.29168	0.04674	0.10853	0.694921	314	3	0.29168
PLK1	5	0.88572	0.88572	1	1621	0	0.37877	0.046854	0.10878	0.694921	315	3	0.37877
DDB1	10	0.40561	0.54167	1	750	2	0.094352	0.046857	0.1321	0.765703	316	4	0.094352
BLM	5	0.87081	0.87077	1	1590	0	0.31873	0.047138	0.10937	0.696524	317	3	0.31873
ORC6	5	0.54916	0.54902	1	988	0	-0.15315	0.047484	0.11006	0.698702	318	2	-0.15315
SESN1	5	0.176	0.25751	1	480	1	0.30194	0.047709	0.11054	0.699525	319	3	0.30194
TPT1	5	0.91553	0.9154	1	1683	0	-0.018123	0.048372	0.11193	0.706077	320	2	-0.018123
RGCC	5	0.92615	0.92606	1	1707	0	0.22433	0.048769	0.11276	0.707833	321	2	0.22433
POLD3	5	0.99899	0.999	1	1961	0	0.323	0.049038	0.11333	0.707833	322	3	0.323
PARP4	5	0.40156	0.4165	1	743	1	0.12033	0.049366	0.114	0.707833	323	2	0.12033
LAMTOR2	5	0.028232	0.065581	1	124	1	-0.018983	0.049566	0.11441	0.707833	324	2	-0.018983
TICRR	5	0.59093	0.59091	1	1076	0	-0.049678	0.049634	0.11455	0.707833	325	1	-0.049678
NOP14	5	0.9895	0.98942	1	1887	0	0.35843	0.049798	0.1149	0.707833	326	3	0.35843
SMC3	5	0.79401	0.79383	1	1432	0	0.30545	0.049975	0.11525	0.707833	327	3	0.30545
CYCS	5	0.97004	0.97005	1	1819	0	0.21502	0.050035	0.11538	0.707833	328	1	0.21502
ACTC1	5	0.10169	0.16947	1	326	1	-0.19691	0.052033	0.11806	0.722056	329	1	-0.19691
EXOSC6	5	0.7737	0.77351	1	1395	0	0.22797	0.052832	0.1191	0.722758	330	2	0.22797
WDR33	5	0.54739	0.54727	1	985	0	0.25533	0.052913	0.1192	0.722758	331	2	0.25533
TLK2	5	0.84672	0.84658	1	1539	0	0.26916	0.053221	0.11961	0.722758	332	2	0.26916
MICALL1	5	0.093702	0.15833	1	303	2	-0.05233	0.053231	0.11962	0.722758	333	1	-0.05233
PSMC1	5	0.93207	0.93201	1	1714	0	0.22032	0.053634	0.12014	0.723715	334	2	0.22032
BIRC5	5	0.1013	0.16894	1	324	1	0.36067	0.054255	0.12095	0.725556	335	2	0.36067
IFNGR1	5	0.15508	0.24366	1	446	1	-0.21289	0.054428	0.12117	0.725556	336	1	-0.21289
PTGES3	5	0.34091	0.36969	1	665	1	0.11616	0.055193	0.12216	0.729321	337	2	0.11616
MCM7	5	0.12427	0.20095	1	380	2	0.043032	0.056031	0.12325	0.733675	338	2	0.043032
ZNF276	5	0.49637	0.49808	1	900	1	0.10519	0.056558	0.12394	0.735593	339	2	0.10519
BCL3	5	0.056817	0.10645	1	196	1	0.27299	0.056875	0.12436	0.735872	340	2	0.27299
DUSP12	5	0.49008	0.49233	1	885	1	0.30487	0.058407	0.12632	0.745294	341	2	0.30487
PSMD14	5	0.98409	0.98399	1	1867	0	0.2439	0.058792	0.12681	0.745972	342	2	0.2439
VANGL2	5	0.31606	0.35151	1	630	1	0.27201	0.059544	0.12779	0.749557	343	2	0.27201
RFWD2	5	0.91994	0.91982	1	1694	0	0.12584	0.060392	0.12888	0.753727	344	2	0.12584
TEP1	5	0.66469	0.66468	1	1203	0	0.01868	0.060788	0.12937	0.754417	345	1	0.01868
RHNO1	4	0.90933	0.90953	1	1670	0	0.2915	0.060844	0.11306	0.707833	346	2	0.2915
PSMB3	5	0.31359	0.34971	1	628	1	0.18462	0.062371	0.13142	0.764113	347	2	0.18462
KIAA0247	5	0.51042	0.51123	1	921	1	0.28651	0.063165	0.13245	0.765703	348	2	0.28651
PHF10	5	0.76111	0.76089	1	1373	0	0.0723	0.063472	0.13285	0.765819	349	2	0.0723
TAF1B	5	0.84542	0.84527	1	1534	0	0.34443	0.064026	0.13355	0.767644	350	2	0.34443
CDC42EP5	5	0.98141	0.98132	1	1855	0	0.07793	0.064351	0.13396	0.767805	351	1	0.07793
HBEGF	5	0.75373	0.75353	1	1355	0	0.089063	0.066258	0.13637	0.775734	352	2	0.089063
CDC42EP1	5	0.039586	0.081869	1	157	2	0.16697	0.066326	0.13646	0.775734	353	1	0.16697
CHTF18	5	0.97089	0.97086	1	1821	0	0.19283	0.066483	0.13666	0.775734	354	2	0.19283
MEGF6	5	0.081614	0.14143	1	274	2	0.081727	0.066721	0.13696	0.775734	355	1	0.081727
EHMT1	5	0.46047	0.46584	1	841	1	-0.20539	0.067272	0.13767	0.775734	356	2	-0.20539
MSH6	5	9.6904e-05	0.00041517	0.166567	6	3	-0.72728	0.067509	0.13795	0.775734	357	1	-0.72728
GSK3B	5	0.83216	0.83204	1	1505	0	0.054906	0.068179	0.13884	0.775734	358	2	0.054906
GML	10	0.81338	0.81329	1	1468	0	-0.05782	0.068364	0.17665	0.885876	359	2	-0.05782
MMS22L	5	0.91367	0.91355	1	1677	0	0.26503	0.068634	0.13941	0.775734	360	2	0.26503
GTF2H3	5	0.98518	0.98506	1	1870	0	0.19293	0.068861	0.13971	0.775734	361	2	0.19293
GMNN	5	0.77458	0.77438	1	1398	0	0.21422	0.068976	0.13984	0.775734	362	2	0.21422
PLD6	5	0.67837	0.67831	1	1226	0	0.13221	0.069085	0.13999	0.775734	363	1	0.13221
RPS3	10	0.44239	0.57643	1	805	1	0.080274	0.069632	0.17919	0.891924	364	3	0.080274
TSEN15	5	0.85132	0.85114	1	1548	0	0.17834	0.070265	0.1415	0.78194	365	1	0.17834
THOC5	5	0.98833	0.98824	1	1883	0	0.28114	0.070659	0.142	0.782585	366	2	0.28114
ELAC2	5	0.74463	0.74439	1	1335	0	0.26222	0.071388	0.14295	0.785649	367	2	0.26222
TCEA1	5	0.81522	0.815	1	1474	0	-0.11326	0.07223	0.14404	0.789458	368	1	-0.11326
PIWIL4	5	0.49444	0.49631	1	895	1	-0.078663	0.073832	0.14609	0.798522	369	2	-0.078663
PTPRD	10	0.6891	0.70648	1	1245	1	-0.13621	0.075277	0.19049	0.917906	370	1	-0.13621
SMC5	5	0.92563	0.92553	1	1706	0	0.31175	0.076071	0.14894	0.811911	371	2	0.31175
WRAP53	5	0.9025	0.90246	1	1659	0	0.10817	0.076664	0.1497	0.813463	372	2	0.10817
WHSC1L1	5	0.37455	0.3953	1	706	1	-0.1861	0.076932	0.15004	0.813463	373	1	-0.1861
MRPS11	5	0.66901	0.66893	1	1211	0	0.28284	0.077736	0.15104	0.816701	374	2	0.28284
BOP1	10	0.14093	0.27535	1	419	3	-0.025932	0.078381	0.19673	0.922041	375	1	-0.025932
ANAPC10	4	0.14139	0.19714	1	421	1	0.3398	0.078786	0.13872	0.775734	376	2	0.3398
SNRPA1	5	0.99873	0.99873	1	1953	0	0.27633	0.079415	0.15316	0.825906	377	2	0.27633
LAMTOR5	5	0.65323	0.65321	1	1181	0	0.24015	0.081351	0.15562	0.83651	378	2	0.24015
TGFB1I1	5	0.48764	0.49011	1	879	1	-0.058131	0.081614	0.15596	0.83651	379	2	-0.058131
TIPIN	5	0.77509	0.77489	1	1400	0	0.15343	0.081959	0.15639	0.836605	380	2	0.15343
INSRR	5	0.8558	0.85565	1	1558	0	0.076395	0.083181	0.15793	0.842546	381	2	0.076395
DUSP11	5	0.5663	0.56625	1	1025	0	0.16721	0.083549	0.15842	0.842546	382	2	0.16721
TUBB1	5	0.43163	0.44113	1	790	1	-0.10002	0.083949	0.15892	0.842546	383	1	-0.10002
MPG	5	0.96269	0.96269	1	1793	0	0.0022515	0.084163	0.15918	0.842546	384	2	0.0022515
XRCC6BP1	5	0.92558	0.92548	1	1705	0	-0.054306	0.084726	0.15991	0.843111	385	1	-0.054306
ISG20L2	5	0.38874	0.40635	1	728	1	0.23324	0.084902	0.16013	0.843111	386	2	0.23324
PHF13	5	0.56179	0.56178	1	1016	0	0.20214	0.085502	0.16088	0.844823	387	1	0.20214
GGNBP2	5	0.64584	0.64581	1	1168	0	-0.12482	0.088603	0.16482	0.862835	388	1	-0.12482
TUBB4A	5	0.93451	0.93444	1	1720	0	0.085472	0.088886	0.16517	0.862835	389	2	0.085472
NPM1	5	0.9591	0.95911	1	1784	0	0.28097	0.089263	0.16565	0.863124	390	2	0.28097
NUPR1L	5	0.8542	0.85403	1	1554	0	0.036817	0.090018	0.1666	0.865791	391	2	0.036817
ZNF224	5	0.79283	0.79264	1	1430	0	-0.014072	0.090536	0.16727	0.86681	392	1	-0.014072
EXOSC5	5	0.99034	0.99026	1	1892	0	0.33365	0.091536	0.16853	0.86681	393	2	0.33365
RUVBL1	5	0.98269	0.98262	1	1861	0	0.21069	0.091695	0.16873	0.86681	394	2	0.21069
TSPAN2	5	0.067903	0.12216	1	236	1	0.1046	0.091917	0.16902	0.86681	395	2	0.1046
PTTG1	5	0.93823	0.93814	1	1727	0	0.30195	0.092299	0.16951	0.86681	396	2	0.30195
VEGFC	5	0.91153	0.9114	1	1675	0	0.14242	0.092467	0.16971	0.86681	397	1	0.14242
NOL9	5	0.5026	0.50384	1	911	1	0.34997	0.092553	0.16982	0.86681	398	2	0.34997
MYBBP1A	5	0.92713	0.92704	1	1709	0	0.25351	0.093319	0.17078	0.869014	399	2	0.25351
WHSC1	5	0.8196	0.8194	1	1483	0	0.13171	0.093574	0.17112	0.869014	400	2	0.13171
TAF12	5	0.65251	0.65251	1	1179	0	0.12087	0.094009	0.17167	0.869599	401	2	0.12087
MRPS21	5	0.72945	0.72923	1	1311	0	0.05324	0.095164	0.17314	0.87484	402	1	0.05324
STK24	5	0.80843	0.80821	1	1459	0	0.11827	0.095548	0.17363	0.87512	403	1	0.11827
WDR48	5	0.88349	0.88353	1	1616	0	0.2112	0.097854	0.17658	0.885876	404	2	0.2112
NTHL1	5	0.37741	0.39749	1	710	1	-0.15207	0.099005	0.17803	0.889933	405	1	-0.15207
STK17B	5	0.88848	0.88843	1	1627	0	0.11747	0.099262	0.17834	0.889933	406	2	0.11747
CRLF1	5	0.61073	0.6108	1	1107	0	-0.2051	0.1007	0.18016	0.893671	407	2	-0.2051
CCL25	5	0.58457	0.58457	1	1057	0	-0.0322	0.10092	0.18043	0.893671	408	1	-0.0322
NUDT15	5	0.80964	0.80943	1	1462	0	0.051288	0.1013	0.18092	0.893889	409	1	0.051288
CDK10	5	0.91866	0.91854	1	1692	0	0.1373	0.10169	0.18141	0.894101	410	1	0.1373
DDX11	5	0.63722	0.63718	1	1153	0	-0.045288	0.10281	0.18286	0.899052	411	2	-0.045288
KREMEN1	5	0.085768	0.14723	1	287	2	0.2334	0.1036	0.18386	0.899841	412	2	0.2334
RPS21	5	0.39266	0.40948	1	733	1	-0.027645	0.10398	0.18435	0.899841	413	1	-0.027645
YLPM1	5	0.93535	0.93526	1	1724	0	0.22455	0.10427	0.1847	0.899841	414	2	0.22455
TNFRSF6B	5	0.3231	0.35659	1	638	1	-0.26471	0.10436	0.18481	0.899841	415	2	-0.26471
NYAP1	5	0.94991	0.94983	1	1759	0	0.076975	0.10474	0.18531	0.90008	416	1	0.076975
DDX51	5	0.04118	0.084146	1	161	2	-0.055995	0.10512	0.18578	0.90018	417	2	-0.055995
XIAP	5	0.56373	0.56367	1	1020	0	0.2353	0.10665	0.18769	0.907255	418	2	0.2353
PPP2R1A	10	0.050904	0.13225	1	186	3	0.17441	0.10802	0.25175	1	419	3	0.17441
RAD51C	5	0.98889	0.9888	1	1885	0	0.26544	0.10909	0.19081	0.917906	420	2	0.26544
FZR1	5	0.59277	0.59275	1	1082	0	-0.10527	0.11071	0.19286	0.922041	421	2	-0.10527
SUMO1	5	0.91478	0.91466	1	1680	0	0.014244	0.11083	0.19302	0.922041	422	1	0.014244
SETD1A	5	0.89232	0.89224	1	1636	0	-0.054601	0.11126	0.19356	0.922041	423	2	-0.054601
PIWIL3	5	0.64783	0.64778	1	1170	0	0.0034391	0.11166	0.19408	0.922041	424	2	0.0034391
ZNF274	5	0.3921	0.40904	1	732	1	0.14627	0.11221	0.19475	0.922041	425	2	0.14627
MAPK11	5	0.5317	0.53175	1	961	1	0.15711	0.11235	0.19492	0.922041	426	1	0.15711
TP53RK	5	0.57204	0.57204	1	1035	0	0.11306	0.11303	0.19577	0.922041	427	2	0.11306
ATMIN	5	0.41336	0.426	1	762	1	0.23883	0.1133	0.19611	0.922041	428	2	0.23883
PARP1	5	0.95262	0.95257	1	1767	0	0.071342	0.11344	0.19629	0.922041	429	2	0.071342
PALB2	5	0.44059	0.4487	1	802	1	0.31003	0.11371	0.19664	0.922041	430	2	0.31003
IL34	10	0.35439	0.49111	1	682	2	0.2473	0.11372	0.25926	1	431	3	0.2473
CPSF2	5	0.96181	0.96181	1	1789	0	0.2728	0.11481	0.19802	0.92496	432	2	0.2728
IFNG	5	0.043714	0.087726	1	169	2	-0.25822	0.115	0.19827	0.92496	433	1	-0.25822
FANCI	5	0.13002	0.20896	1	392	1	0.28354	0.11549	0.1989	0.925759	434	2	0.28354
DFFA	5	0.91123	0.91111	1	1674	0	0.074053	0.11726	0.2011	0.927984	435	1	0.074053
UIMC1	5	0.0094408	0.025365	0.997673	54	2	-4.9648e-05	0.11764	0.20159	0.927984	436	1	-4.9648e-05
TP53INP1	5	0.1923	0.26777	1	494	1	0.13517	0.11798	0.20202	0.927984	437	2	0.13517
PSMB4	5	0.99795	0.99795	1	1944	0	0.3197	0.11812	0.20219	0.927984	438	2	0.3197
DTX3L	5	0.67448	0.67438	1	1220	0	-0.13466	0.1184	0.20254	0.927984	439	1	-0.13466
USP12	5	0.95525	0.9552	1	1779	0	0.17257	0.11877	0.203	0.927984	440	2	0.17257
TAF1C	5	0.98314	0.98305	1	1865	0	0.3114	0.11923	0.20356	0.927984	441	2	0.3114
RPAIN	5	0.95137	0.95131	1	1762	0	0.17752	0.11951	0.20391	0.927984	442	2	0.17752
ELAC1	5	0.79693	0.79679	1	1436	0	0.15656	0.11979	0.20426	0.927984	443	2	0.15656
CDC42SE1	5	0.89034	0.8903	1	1631	0	0.16731	0.12028	0.20491	0.927984	444	1	0.16731
USP47	5	0.06106	0.11246	1	210	2	-0.073065	0.12065	0.20539	0.927984	445	1	-0.073065
RECQL4	5	0.96251	0.96252	1	1792	0	0.14303	0.12103	0.20586	0.927984	446	1	0.14303
UBA1	10	0.234	0.37677	1	540	1	0.082521	0.1214	0.26935	1	447	3	0.082521
DNASE2	5	0.94825	0.94817	1	1753	0	0.27292	0.12512	0.21104	0.949212	448	2	0.27292
THOC1	4	0.094657	0.15787	1	306	1	0.22197	0.12626	0.20549	0.927984	449	2	0.22197
AGO4	5	0.46402	0.46899	1	848	1	0.0071395	0.12724	0.21373	0.957978	450	2	0.0071395
NOL8	5	0.47082	0.47499	1	858	1	0.015293	0.1274	0.21395	0.957978	451	1	0.015293
ZNF214	5	0.31882	0.35348	1	634	1	-0.0040239	0.12838	0.21519	0.960137	452	2	-0.0040239
IL2RA	5	0.054029	0.10245	1	192	1	-0.11393	0.12853	0.21538	0.960137	453	1	-0.11393
ORC2	5	0.99865	0.99865	1	1952	0	0.26618	0.12964	0.2168	0.962266	454	1	0.26618
LYN	5	0.24797	0.30407	1	553	1	0.24331	0.12966	0.21682	0.962266	455	2	0.24331
IL2	5	0.099131	0.16592	1	319	2	-0.28309	0.1321	0.21991	0.968164	456	2	-0.28309
CCDC69	5	0.94723	0.94714	1	1750	0	-0.045016	0.13224	0.22009	0.968164	457	2	-0.045016
ORC1	5	0.98903	0.98894	1	1886	0	0.15805	0.13225	0.2201	0.968164	458	2	0.15805
UBC	5	0.46982	0.47409	1	855	1	-0.12411	0.13253	0.22044	0.968164	459	2	-0.12411
WAPAL	5	0.94192	0.94182	1	1740	0	0.31219	0.13263	0.22056	0.968164	460	2	0.31219
EXD3	5	0.75154	0.75134	1	1349	0	0.026257	0.1334	0.22153	0.970271	461	2	0.026257
SETD7	5	0.96419	0.96417	1	1801	0	0.06271	0.13426	0.22262	0.972407	462	2	0.06271
MYCN	10	0.96218	0.96221	1	1790	0	0.064108	0.13462	0.28657	1	463	2	0.064108
SETX	5	0.9904	0.99031	1	1893	0	0.23818	0.1347	0.22316	0.972407	464	2	0.23818
RBBP5	5	0.2793	0.32539	1	590	1	-0.0092214	0.13528	0.22389	0.972407	465	2	-0.0092214
ZNF280C	5	0.5253	0.52553	1	951	1	-0.17581	0.1356	0.22429	0.972407	466	1	-0.17581
DNMT3L	5	0.6158	0.61583	1	1116	0	-0.10794	0.13571	0.22444	0.972407	467	2	-0.10794
MIER3	5	0.62937	0.62937	1	1142	0	-0.1042	0.13671	0.22572	0.975854	468	1	-0.1042
NRGN	5	0.03871	0.080622	1	152	2	0.064728	0.13847	0.22798	0.982168	469	2	0.064728
EXOSC10	5	0.86103	0.86093	1	1573	0	0.21142	0.13862	0.22816	0.982168	470	2	0.21142
VPRBP	5	0.97482	0.97474	1	1831	0	0.2195	0.1395	0.22924	0.984716	471	2	0.2195
CGNL1	5	0.8214	0.82122	1	1485	0	0.00089483	0.14115	0.2313	0.986642	472	2	0.00089483
INIP	5	0.076427	0.13419	1	260	2	0.21389	0.1414	0.23162	0.986642	473	2	0.21389
POLN	5	0.95858	0.95859	1	1783	0	0.31817	0.1417	0.23198	0.986642	474	2	0.31817
SETD3	5	0.16559	0.25102	1	464	1	-0.14557	0.14189	0.23222	0.986642	475	1	-0.14557
CCDC135	5	0.93558	0.9355	1	1725	0	0.2627	0.14225	0.23268	0.986642	476	2	0.2627
HEATR5A	5	0.42013	0.43158	1	773	1	-0.014266	0.14243	0.23288	0.986642	477	2	-0.014266
BCL2L2	5	0.95152	0.95146	1	1763	0	0.064052	0.14262	0.23313	0.986642	478	1	0.064052
SMARCAL1	5	0.22683	0.29006	1	530	1	-0.21875	0.14302	0.23364	0.986688	479	2	-0.21875
FIGNL2	5	0.026601	0.063229	1	120	1	-0.011028	0.1439	0.23474	0.98873	480	2	-0.011028
EXOSC9	5	0.96698	0.96698	1	1811	0	0.12865	0.1442	0.23511	0.98873	481	2	0.12865
TUBB2A	5	0.61735	0.61737	1	1118	0	0.11412	0.14464	0.23567	0.989044	482	2	0.11412
PDGFRA	5	0.20556	0.27622	1	506	1	-0.053728	0.14557	0.23685	0.989354	483	2	-0.053728
TRANK1	5	0.94175	0.94166	1	1738	0	0.09945	0.14598	0.23737	0.989354	484	2	0.09945
DDX17	5	0.91373	0.9136	1	1678	0	0.26935	0.14627	0.23774	0.989354	485	2	0.26935
ANKRD12	5	0.083171	0.1436	1	279	1	0.17329	0.1463	0.23777	0.989354	486	2	0.17329
USP13	5	0.062769	0.11492	1	216	1	-0.15824	0.14667	0.23821	0.989354	487	1	-0.15824
CPSF3	5	0.65054	0.65053	1	1173	0	-0.040619	0.14746	0.23922	0.991493	488	2	-0.040619
BCCIP	5	0.24331	0.30098	1	547	1	0.14387	0.14806	0.23998	0.992596	489	2	0.14387
SRPK1	5	0.066145	0.11968	1	226	2	0.066396	0.14887	0.241	0.993563	490	2	0.066396
BAK1	5	0.83612	0.83594	1	1513	0	0.12855	0.1491	0.24129	0.993563	491	2	0.12855
CNOT8	5	0.77281	0.77262	1	1394	0	0.11491	0.14955	0.24184	0.993563	492	2	0.11491
GRHL2	5	0.2559	0.30939	1	565	1	0.16598	0.14985	0.2422	0.993563	493	2	0.16598
PRPSAP1	5	0.73855	0.73833	1	1323	0	0.13762	0.15074	0.24333	0.996164	494	2	0.13762
RANBP17	5	0.58663	0.58663	1	1064	0	0.10763	0.1518	0.24469	0.998422	495	1	0.10763
EXOSC3	5	0.99384	0.99378	1	1908	0	0.20823	0.15194	0.24488	0.998422	496	2	0.20823
KPNB1	5	0.88394	0.88397	1	1617	0	0.19348	0.15253	0.24561	0.998955	497	1	0.19348
KDM1B	5	0.20521	0.276	1	505	1	0.055932	0.1536	0.24696	0.998955	498	2	0.055932
CCNA2	5	0.69726	0.69707	1	1263	0	0.082973	0.15362	0.24701	0.998955	499	1	0.082973
HSPD1	5	0.75724	0.75708	1	1362	0	-0.040109	0.1539	0.24736	0.998955	500	2	-0.040109
TNFAIP8	5	0.76071	0.7605	1	1372	0	0.14724	0.1545	0.24812	0.998955	501	2	0.14724
JUN	5	0.59378	0.59377	1	1083	0	0.0026377	0.15472	0.24839	0.998955	502	1	0.0026377
TNFSF12	5	0.65394	0.65392	1	1183	0	0.13936	0.1548	0.24849	0.998955	503	2	0.13936
CDK15	5	0.56694	0.56691	1	1027	0	-0.0078428	0.15571	0.24964	1	504	2	-0.0078428
NHEJ1	5	0.30366	0.3426	1	619	1	0.037535	0.15581	0.24977	1	505	1	0.037535
POLM	10	0.52927	0.6149	1	957	1	0.065259	0.15583	0.31404	1	506	2	0.065259
NFATC2	10	0.95619	0.95628	1	1781	0	0.055781	0.15643	0.31481	1	507	3	0.055781
TTF1	5	0.026047	0.062429	1	118	2	-0.09409	0.15662	0.25078	1	508	2	-0.09409
LAMTOR1	5	0.51417	0.51486	1	927	1	0.073665	0.15692	0.25114	1	509	2	0.073665
PCBP4	10	0.078492	0.17709	1	268	3	-0.081323	0.15728	0.31596	1	510	1	-0.081323
PARG	5	0.11993	0.19488	1	369	2	-0.23923	0.15763	0.25206	1	511	2	-0.23923
POLE3	5	0.39462	0.411	1	736	1	-0.17826	0.15836	0.25295	1	512	1	-0.17826
TOP1	5	0.16053	0.24787	1	457	1	0.08049	0.15904	0.25381	1	513	2	0.08049
RNF208	5	0.13671	0.21827	1	409	1	0.20365	0.1592	0.25399	1	514	2	0.20365
PAXIP1	5	0.96275	0.96275	1	1794	0	0.076426	0.1595	0.25439	1	515	2	0.076426
CLP1	5	0.6387	0.63866	1	1154	0	-0.04101	0.15981	0.25478	1	516	1	-0.04101
PTGES3L-AARSD1	3	0.046654	0.082567	1	176	1	0.31273	0.16051	0.20564	0.927984	517	1	0.31273
CDC42BPA	5	0.61307	0.61314	1	1112	0	0.038157	0.16209	0.25766	1	518	2	0.038157
PRKDC	5	0.62043	0.62048	1	1121	0	0.16227	0.16316	0.25901	1	519	2	0.16227
PPIL3	5	0.85905	0.85893	1	1565	0	0.0012358	0.16332	0.25921	1	520	2	0.0012358
TAF10	5	0.34449	0.37236	1	672	1	0.074928	0.16343	0.25934	1	521	1	0.074928
DDX1	5	0.05801	0.10816	1	201	1	-0.0021268	0.16362	0.25959	1	522	2	-0.0021268
TNFSF10	5	0.88856	0.8885	1	1628	0	-0.10118	0.16415	0.26024	1	523	1	-0.10118
PPP4C	5	0.9304	0.93034	1	1713	0	0.13566	0.16559	0.26208	1	524	1	0.13566
UVSSA	5	0.94872	0.94865	1	1755	0	0.049125	0.16562	0.26211	1	525	2	0.049125
ASF1A	5	0.99363	0.99357	1	1907	0	0.24517	0.16577	0.2623	1	526	2	0.24517
PTMS	5	0.83885	0.83867	1	1519	0	0.039172	0.16595	0.26253	1	527	1	0.039172
FANCE	5	0.9831	0.98301	1	1864	0	0.22702	0.16624	0.26287	1	528	2	0.22702
PRDM10	5	0.25952	0.31183	1	568	1	-0.29511	0.16654	0.26324	1	529	2	-0.29511
RPP38	5	0.99067	0.99057	1	1896	0	0.27297	0.16685	0.26363	1	530	2	0.27297
PTPRG	5	0.48175	0.48477	1	872	1	0.20814	0.16701	0.26383	1	531	2	0.20814
PRDM14	5	0.040258	0.082831	1	159	2	-0.24126	0.16704	0.26387	1	532	1	-0.24126
ATF7IP	10	0.88803	0.88786	1	1626	0	-0.0037591	0.16747	0.32909	1	533	3	-0.0037591
E4F1	5	0.98067	0.98059	1	1850	0	0.26599	0.16778	0.26481	1	534	2	0.26599
DGCR8	5	0.79752	0.79739	1	1439	0	0.021193	0.16812	0.26525	1	535	1	0.021193
MORC3	5	0.66884	0.66875	1	1210	0	0.26229	0.1684	0.2656	1	536	2	0.26229
SHC1	10	0.18544	0.33223	1	490	2	-0.011161	0.16865	0.33063	1	537	2	-0.011161
ADRA1D	5	0.60738	0.60745	1	1102	0	0.14756	0.16884	0.26615	1	538	1	0.14756
BRCA1	5	0.68388	0.68378	1	1237	0	0.18399	0.16917	0.26657	1	539	2	0.18399
GINS3	5	0.96528	0.96529	1	1805	0	0.016075	0.16932	0.26675	1	540	2	0.016075
BARD1	5	0.9945	0.99445	1	1914	0	0.23185	0.17087	0.26868	1	541	2	0.23185
SNAPC3	5	0.14189	0.2254	1	423	1	0.14246	0.17212	0.27025	1	542	2	0.14246
TFAM	5	0.39126	0.40834	1	730	1	0.13285	0.17336	0.27183	1	543	2	0.13285
CHD5	5	0.23292	0.2941	1	537	1	-0.19812	0.1735	0.27199	1	544	2	-0.19812
MRPL44	5	0.7216	0.72144	1	1300	0	0.2625	0.17414	0.27277	1	545	2	0.2625
PHF14	5	0.9224	0.9223	1	1695	0	0.194	0.17461	0.27337	1	546	2	0.194
CD40LG	5	0.97422	0.97416	1	1829	0	0.032331	0.17476	0.27356	1	547	2	0.032331
EXOSC1	5	0.47805	0.48147	1	866	1	0.00053488	0.17539	0.27438	1	548	2	0.00053488
MBD3	5	0.91343	0.9133	1	1676	0	0.29256	0.17554	0.27459	1	549	2	0.29256
UBA52	10	0.91492	0.91484	1	1682	0	0.091252	0.17563	0.33953	1	550	3	0.091252
EPC2	5	0.39824	0.41386	1	739	1	0.17533	0.17633	0.27558	1	551	2	0.17533
DUSP3	5	0.51976	0.52019	1	941	1	0.024204	0.17648	0.27577	1	552	2	0.024204
RNASE1	5	0.1485	0.23453	1	432	2	-0.14633	0.17758	0.27717	1	553	2	-0.14633
HMGB3	5	0.5731	0.5731	1	1037	0	0.071744	0.17779	0.27743	1	554	1	0.071744
CCDC71	5	0.46149	0.46674	1	843	1	0.050472	0.17789	0.27757	1	555	2	0.050472
USP7	5	0.9542	0.95417	1	1774	0	0.19086	0.17805	0.27776	1	556	2	0.19086
CSNK1D	5	0.042006	0.0853	1	165	2	0.19516	0.1785	0.27832	1	557	2	0.19516
PSMD1	5	0.96811	0.96813	1	1814	0	0.31434	0.17852	0.27836	1	558	2	0.31434
FRRS1	5	0.063956	0.11661	1	217	1	-0.20325	0.17931	0.27935	1	559	2	-0.20325
PSMB1	5	0.47606	0.47968	1	864	1	0.3349	0.17946	0.27954	1	560	2	0.3349
PIDD	10	0.065175	0.1556	1	221	2	0.12	0.17989	0.34495	1	561	3	0.12
HFM1	5	0.8791	0.87909	1	1607	0	0.064485	0.17994	0.28015	1	562	2	0.064485
CHCHD5	5	0.8652	0.8651	1	1580	0	0.27273	0.18057	0.28094	1	563	2	0.27273
IGFBP4	5	0.84654	0.8464	1	1537	0	0.062457	0.18063	0.28102	1	564	1	0.062457
CEBPG	5	0.88207	0.88207	1	1612	0	0.2627	0.18167	0.28232	1	565	2	0.2627
CASP16	5	0.55769	0.55759	1	1008	0	-0.21667	0.18241	0.28327	1	566	1	-0.21667
IKBKB	5	0.93859	0.93851	1	1729	0	0.21306	0.18246	0.28333	1	567	2	0.21306
NASP	5	0.97562	0.97554	1	1833	0	0.18135	0.18309	0.28412	1	568	2	0.18135
GPHB5	5	0.58001	0.58002	1	1047	0	-0.10603	0.18312	0.28416	1	569	1	-0.10603
CDK2AP2	5	0.79389	0.79372	1	1431	0	0.26634	0.18451	0.28592	1	570	2	0.26634
OBFC1	5	0.73898	0.73875	1	1325	0	0.27435	0.18483	0.2863	1	571	2	0.27435
SFR1	5	0.52599	0.5262	1	952	1	0.18092	0.18515	0.28671	1	572	2	0.18092
GTSE1	5	0.070696	0.12612	1	244	2	-0.11484	0.18524	0.28683	1	573	1	-0.11484
PTPN11	5	0.77395	0.77375	1	1396	0	0.057921	0.18546	0.2871	1	574	2	0.057921
TLK1	5	0.21454	0.28199	1	518	1	-0.20497	0.1856	0.28727	1	575	1	-0.20497
NEK6	5	0.34151	0.37015	1	667	1	0.029802	0.18595	0.28775	1	576	1	0.029802
GTF2H2C	5	0.8667	0.86662	1	1585	0	-0.0051465	0.1863	0.28818	1	577	1	-0.0051465
IRF7	5	0.5425	0.54243	1	978	1	-0.19483	0.18657	0.28852	1	578	2	-0.19483
CNTD1	5	0.4057	0.4198	1	751	1	-0.018856	0.18772	0.28994	1	579	1	-0.018856
RAD21L1	5	0.0412	0.084177	1	162	1	0.20495	0.18785	0.2901	1	580	2	0.20495
RLF	5	0.66347	0.66346	1	1201	0	-0.023939	0.1888	0.29131	1	581	2	-0.023939
LAMTOR3	5	0.62024	0.62029	1	1120	0	0.16034	0.18913	0.29171	1	582	1	0.16034
TDG	5	0.68636	0.68627	1	1241	0	0.18011	0.18928	0.29191	1	583	2	0.18011
CCDC130	10	0.56363	0.63188	1	1019	1	0.10757	0.18928	0.357	1	584	3	0.10757
EPHB4	5	0.93394	0.93388	1	1719	0	0.10394	0.1904	0.29329	1	585	2	0.10394
CRY1	5	0.61171	0.61181	1	1108	0	0.080876	0.19231	0.2957	1	586	2	0.080876
MAPKAPK2	5	0.30616	0.34438	1	620	1	0.0095823	0.19265	0.29612	1	587	1	0.0095823
PGAP2	10	0.53096	0.61572	1	960	1	0.18534	0.19372	0.36266	1	588	2	0.18534
SUPV3L1	5	0.68405	0.68395	1	1238	0	0.24876	0.19376	0.29751	1	589	2	0.24876
USP28	5	0.30802	0.34571	1	624	1	0.21006	0.19392	0.29771	1	590	2	0.21006
ZNF236	5	0.8269	0.82668	1	1494	0	0.17792	0.19424	0.2981	1	591	2	0.17792
NFATC4	5	0.22886	0.29141	1	532	1	-0.021179	0.1944	0.2983	1	592	1	-0.021179
FBXO48	5	0.63685	0.6368	1	1151	0	-0.074766	0.1951	0.29922	1	593	1	-0.074766
CHRNA4	5	0.13188	0.21157	1	394	1	0.070545	0.19895	0.30402	1	594	1	0.070545
LONP1	5	0.96328	0.96328	1	1796	0	0.2141	0.19906	0.30417	1	595	2	0.2141
ZNF275	5	0.032444	0.0716	1	132	2	-0.24941	0.19965	0.30491	1	596	1	-0.24941
RPSA	5	0.043616	0.087584	1	168	1	0.16214	0.19971	0.30499	1	597	2	0.16214
ALKBH2	5	0.98217	0.98209	1	1860	0	0.077995	0.20133	0.30702	1	598	2	0.077995
PARP12	5	0.68948	0.68936	1	1248	0	-0.12375	0.20181	0.30764	1	599	2	-0.12375
XPC	10	0.029207	0.084561	1	127	3	-0.049381	0.20199	0.37317	1	600	3	-0.049381
FANCD2OS	5	0.11726	0.19118	1	362	2	-0.1456	0.20209	0.30799	1	601	1	-0.1456
TCF3	5	0.96626	0.96626	1	1809	0	0.26813	0.20214	0.30804	1	602	2	0.26813
PSMC2	5	0.99657	0.99657	1	1932	0	0.34054	0.20311	0.30927	1	603	2	0.34054
RBM14-RBM4	7	0.95329	0.95322	1	1771	0	0.1669	0.20349	0.33325	1	604	2	0.1669
FBXO6	5	0.78072	0.7805	1	1412	0	-0.013736	0.20417	0.31061	1	605	1	-0.013736
ERCC6L2	5	0.98382	0.98372	1	1866	0	0.26658	0.20489	0.31153	1	606	2	0.26658
EGFR	5	0.55376	0.55369	1	997	0	0.013587	0.20521	0.31192	1	607	1	0.013587
DBF4	5	0.87848	0.87847	1	1605	0	0.00087565	0.2066	0.31363	1	608	1	0.00087565
UFD1L	5	0.78937	0.78916	1	1426	0	-0.14455	0.20685	0.31392	1	609	2	-0.14455
NDRG1	5	0.95515	0.9551	1	1778	0	0.054484	0.20729	0.31446	1	610	1	0.054484
ABT1	5	0.47257	0.47655	1	860	1	0.051741	0.20833	0.31577	1	611	1	0.051741
SETBP1	5	0.70029	0.70011	1	1270	0	0.18168	0.20864	0.31615	1	612	2	0.18168
SMARCA1	5	0.42094	0.43224	1	775	1	0.18256	0.20868	0.3162	1	613	1	0.18256
FOSB	10	0.25856	0.39957	1	566	2	-0.01341	0.2087	0.38173	1	614	1	-0.01341
IMPG2	5	0.22139	0.28649	1	525	1	0.25747	0.20946	0.31717	1	615	2	0.25747
GNAS	5	0.82286	0.82268	1	1489	0	0.044799	0.20971	0.3175	1	616	1	0.044799
TGFB3	5	0.09015	0.15335	1	295	1	-0.31795	0.20995	0.31778	1	617	2	-0.31795
MCM3	5	0.99625	0.99624	1	1929	0	0.30436	0.21006	0.31793	1	618	1	0.30436
HIPK1	5	0.061581	0.1132	1	213	1	0.061293	0.21093	0.31904	1	619	2	0.061293
ZBTB46	5	0.45099	0.45757	1	822	1	-0.17491	0.21247	0.32097	1	620	1	-0.17491
RASSF1	10	0.17655	0.32421	1	482	2	0.096054	0.21289	0.38699	1	621	3	0.096054
EEPD1	5	0.26735	0.3172	1	577	1	0.0092159	0.21306	0.32172	1	622	2	0.0092159
PRMT5	10	0.72261	0.73096	1	1301	1	0.16548	0.21342	0.38769	1	623	3	0.16548
KMT2A	5	0.23427	0.29498	1	541	1	-0.1607	0.21454	0.32359	1	624	1	-0.1607
MYO18A	5	0.27092	0.31964	1	581	1	-0.055942	0.21591	0.32532	1	625	1	-0.055942
PNRC2	5	0.79448	0.7943	1	1434	0	0.068855	0.21601	0.32545	1	626	2	0.068855
CIDEB	10	0.83149	0.83145	1	1503	0	-0.073077	0.2161	0.39108	1	627	1	-0.073077
ATAD5	5	0.16307	0.24943	1	461	1	0.029627	0.21651	0.32609	1	628	2	0.029627
SPATA18	5	0.708	0.70777	1	1281	0	0.09413	0.2166	0.3262	1	629	1	0.09413
ZNF223	5	0.8102	0.81	1	1463	0	0.14479	0.21683	0.32651	1	630	2	0.14479
DDX5	5	0.84457	0.8444	1	1532	0	0.14307	0.21749	0.32735	1	631	2	0.14307
NFKBID	10	0.24959	0.39119	1	555	1	0.083919	0.21754	0.3929	1	632	2	0.083919
SNAPC2	5	0.52919	0.52934	1	956	1	0.13829	0.21766	0.32755	1	633	2	0.13829
MACROD2	5	0.62273	0.62277	1	1124	0	0.058575	0.21799	0.32797	1	634	2	0.058575
POT1	5	0.42577	0.4362	1	781	1	-0.090378	0.21865	0.3288	1	635	2	-0.090378
TAOK2	5	0.24098	0.29939	1	545	1	0.056793	0.21899	0.32922	1	636	1	0.056793
BATF	5	0.033032	0.072452	1	137	2	-0.10055	0.21968	0.33008	1	637	1	-0.10055
CDCA5	5	0.62444	0.62447	1	1129	0	0.27858	0.22112	0.33189	1	638	2	0.27858
ARID3C	5	0.71859	0.71844	1	1297	0	-0.079939	0.22173	0.33263	1	639	1	-0.079939
RPP25L	5	0.68272	0.68261	1	1232	0	0.05771	0.22212	0.33314	1	640	2	0.05771
TNFSF9	5	0.3862	0.40437	1	725	1	-0.18156	0.22241	0.33351	1	641	1	-0.18156
INO80B	5	0.77204	0.77184	1	1390	0	0.24848	0.22278	0.33397	1	642	2	0.24848
RIF1	5	0.81918	0.81897	1	1481	0	0.27195	0.22294	0.33418	1	643	2	0.27195
MUC19	5	0.58869	0.58867	1	1071	0	0.033408	0.22394	0.33541	1	644	2	0.033408
PPIL4	5	0.30116	0.34083	1	615	1	0.081596	0.2246	0.33622	1	645	2	0.081596
TATDN2	5	0.28887	0.33216	1	606	1	0.22434	0.2256	0.33748	1	646	2	0.22434
PTPRT	5	0.94365	0.94354	1	1744	0	0.1256	0.22581	0.33774	1	647	1	0.1256
ITPRIPL2	5	0.94643	0.94634	1	1747	0	0.017145	0.22609	0.33812	1	648	2	0.017145
TNFAIP3	5	0.81108	0.81087	1	1467	0	-0.061166	0.22626	0.33833	1	649	2	-0.061166
SPRED1	5	0.0043695	0.012917	0.740351	36	1	0.10118	0.22717	0.33946	1	650	1	0.10118
PDGFA	5	0.90782	0.90771	1	1668	0	0.011387	0.22742	0.33978	1	651	2	0.011387
INO80C	5	0.51183	0.51257	1	923	1	0.15585	0.22759	0.33999	1	652	2	0.15585
PGAP1	5	0.83055	0.83043	1	1501	0	0.20627	0.22826	0.34084	1	653	2	0.20627
TAOK3	10	0.43606	0.5724	1	795	2	-0.19665	0.23071	0.40942	1	654	1	-0.19665
EPOR	10	0.83548	0.83543	1	1512	0	0.047193	0.23073	0.40943	1	655	3	0.047193
GATM	10	0.85967	0.8596	1	1569	0	0.043987	0.2312	0.41004	1	656	3	0.043987
FBXO31	10	0.89203	0.89185	1	1635	0	-0.030022	0.23167	0.41064	1	657	3	-0.030022
POLG	5	0.96334	0.96334	1	1797	0	0.18286	0.23224	0.34587	1	658	1	0.18286
RGN	5	0.56822	0.56818	1	1029	0	0.1308	0.23276	0.34653	1	659	2	0.1308
YY1AP1	5	0.80865	0.80843	1	1460	0	0.071317	0.23292	0.34673	1	660	2	0.071317
USP18	5	0.55223	0.55212	1	993	0	0.0047994	0.23343	0.34735	1	661	2	0.0047994
NCBP2	5	0.74686	0.74664	1	1338	0	0.18216	0.2356	0.35009	1	662	2	0.18216
CENPF	5	0.88608	0.88605	1	1622	0	-0.082904	0.23561	0.35011	1	663	1	-0.082904
FBXO40	5	0.9055	0.90543	1	1664	0	0.0044735	0.23577	0.35031	1	664	2	0.0044735
CDC42BPB	5	0.61444	0.61447	1	1115	0	-0.17536	0.23627	0.35096	1	665	2	-0.17536
DEK	5	0.5186	0.51903	1	939	1	0.26169	0.23711	0.35199	1	666	2	0.26169
MUTYH	5	0.97248	0.97244	1	1826	0	0.18998	0.23728	0.35221	1	667	2	0.18998
RNF216	5	0.032779	0.072084	1	136	2	-0.082772	0.23796	0.35307	1	668	1	-0.082772
POLR2B	5	0.10855	0.17907	1	341	1	0.27785	0.23862	0.35389	1	669	2	0.27785
TANGO2	5	0.4942	0.49609	1	894	1	-0.014394	0.23895	0.35431	1	670	2	-0.014394
REV3L	5	0.92687	0.92679	1	1708	0	0.16212	0.23946	0.35494	1	671	2	0.16212
RNF219	5	0.73411	0.7339	1	1317	0	-0.12095	0.23964	0.35517	1	672	1	-0.12095
BCL2L13	5	0.58499	0.58498	1	1059	0	-0.090321	0.24114	0.35706	1	673	2	-0.090321
XRCC3	5	0.55616	0.55608	1	1003	0	0.089241	0.24331	0.35843	1	674	1	0.089241
CDC7	5	0.32584	0.35856	1	643	1	0.22883	0.24731	0.36058	1	675	1	0.22883
ZNF385A	10	0.032188	0.091853	1	130	3	-0.0043885	0.24959	0.43314	1	676	2	-0.0043885
PSMB7	5	0.91736	0.91724	1	1688	0	0.20692	0.25228	0.36325	1	677	1	0.20692
TERT	5	0.25261	0.30717	1	559	1	-0.12726	0.25327	0.36379	1	678	1	-0.12726
FEM1B	5	0.8852	0.88523	1	1620	0	-0.068514	0.25656	0.36559	1	679	1	-0.068514
PTPRH	5	0.74379	0.74352	1	1333	0	-0.087949	0.25788	0.36631	1	680	1	-0.087949
ZRANB2	5	0.81468	0.81447	1	1471	0	0.013524	0.25886	0.36685	1	681	1	0.013524
DTD1	5	0.049634	0.096187	1	181	1	0.063062	0.26279	0.36899	1	682	1	0.063062
LEF1	10	0.83728	0.83721	1	1516	0	-0.045565	0.26458	0.45191	1	683	2	-0.045565
C1QTNF8	5	0.60876	0.60884	1	1103	0	0.16224	0.2654	0.37045	1	684	1	0.16224
TNFRSF1B	10	0.16724	0.31554	1	465	2	-0.039692	0.26617	0.45388	1	685	1	-0.039692
N4BP2	5	0.50971	0.51056	1	919	1	0.13944	0.26638	0.371	1	686	1	0.13944
NME1-NME2	5	0.9491	0.94903	1	1757	0	0.076683	0.268	0.3719	1	687	1	0.076683
TUT1	10	0.89817	0.89795	1	1647	0	-0.027243	0.27308	0.4625	1	688	1	-0.027243
ZBTB4	10	0.13994	0.27382	1	416	3	-0.022106	0.27433	0.46406	1	689	1	-0.022106
CRLF3	5	0.98586	0.98576	1	1873	0	0.16296	0.27544	0.37605	1	690	1	0.16296
PTPRK	10	0.44779	0.57863	1	814	1	-0.068989	0.27635	0.46659	1	691	3	-0.068989
TUBA1A	5	0.79914	0.79898	1	1440	0	-0.15246	0.27673	0.37678	1	692	1	-0.15246
PTPN12	5	0.047779	0.093538	1	178	2	-0.072688	0.27705	0.37696	1	693	1	-0.072688
RNF224	5	0.7499	0.7497	1	1347	0	0.085249	0.27737	0.37713	1	694	1	0.085249
FBXO47	5	0.014691	0.037666	1	74	3	-0.33629	0.27769	0.37731	1	695	1	-0.33629
TP53I13	5	0.64365	0.6436	1	1163	0	0.078368	0.27801	0.37748	1	696	1	0.078368
EGFL7	10	0.21744	0.36149	1	521	1	-0.12023	0.27807	0.46873	1	697	2	-0.12023
POP7	5	0.55942	0.55937	1	1014	0	0.28437	0.28026	0.37871	1	698	1	0.28437
DDX39B	5	0.96147	0.96148	1	1788	0	0.16574	0.2825	0.37999	1	699	1	0.16574
NUDT16L1	5	0.30273	0.34196	1	617	1	-0.060111	0.28314	0.38037	1	700	1	-0.060111
RNASE13	5	0.44944	0.45623	1	818	1	-0.098874	0.28346	0.38055	1	701	1	-0.098874
MCRS1	5	0.89358	0.8935	1	1643	0	0.043936	0.28442	0.38111	1	702	1	0.043936
USP37	5	0.23022	0.2923	1	534	1	0.29599	0.2876	0.38293	1	703	1	0.29599
CALR	5	0.39406	0.41057	1	735	1	-0.19733	0.28792	0.38311	1	704	1	-0.19733
DNMT3B	10	0.99507	0.99508	1	1920	0	0.090185	0.28817	0.48115	1	705	3	0.090185
ORC3	5	0.39322	0.40992	1	734	1	0.031797	0.28919	0.38383	1	706	1	0.031797
RAD51B	5	0.53825	0.53822	1	971	1	-0.1668	0.29077	0.3847	1	707	1	-0.1668
BAG6	5	0.013475	0.034858	1	71	1	0.021339	0.29299	0.38599	1	708	1	0.021339
H3F3A	5	0.68222	0.68212	1	1231	0	0.023556	0.29425	0.38671	1	709	1	0.023556
DPPA3	5	0.75858	0.7584	1	1367	0	0.25703	0.29488	0.38707	1	710	1	0.25703
ALYREF	5	0.45843	0.46405	1	836	1	0.072443	0.29646	0.38797	1	711	1	0.072443
POLR2I	5	0.67329	0.67322	1	1217	0	-0.14773	0.30022	0.39013	1	712	1	-0.14773
BCL2L10	5	0.51791	0.51837	1	937	1	0.10435	0.30054	0.39031	1	713	1	0.10435
EGFL8	5	0.66119	0.66118	1	1194	0	0.097127	0.30085	0.3905	1	714	1	0.097127
MUC15	5	0.042408	0.085873	1	166	1	-0.21381	0.30116	0.39068	1	715	1	-0.21381
ELL3	5	0.11234	0.18436	1	349	2	-0.2025	0.30148	0.39086	1	716	1	-0.2025
TSEN54	5	0.32918	0.36102	1	648	1	0.17975	0.30366	0.3921	1	717	1	0.17975
ACD	5	0.15465	0.24306	1	445	2	-0.19749	0.30429	0.39246	1	718	1	-0.19749
CBS	5	0.17278	0.25546	1	476	1	0.033006	0.30522	0.393	1	719	1	0.033006
VKORC1L1	5	0.68339	0.68327	1	1236	0	0.016825	0.30647	0.39373	1	720	1	0.016825
MAP1S	5	0.93669	0.9366	1	1726	0	0.056831	0.30988	0.3957	1	721	1	0.056831
CDK14	5	0.36068	0.38458	1	689	1	-0.12722	0.3105	0.39606	1	722	1	-0.12722
UVRAG	5	0.96082	0.96083	1	1787	0	0.21938	0.31205	0.39696	1	723	1	0.21938
CSTF3	5	0.038375	0.080142	1	150	1	0.12976	0.31359	0.39787	1	724	1	0.12976
LAMTOR4	5	0.94735	0.94727	1	1752	0	0.038619	0.31421	0.39823	1	725	1	0.038619
UPF1	5	0.80675	0.80655	1	1454	0	-0.10181	0.31544	0.39896	1	726	1	-0.10181
PAN3	5	0.6942	0.69404	1	1256	0	-0.039669	0.3179	0.40037	1	727	1	-0.039669
WNT11	10	0.14291	0.27839	1	425	3	-0.028416	0.31985	0.50509	1	728	1	-0.028416
CHRAC1	5	0.75804	0.75788	1	1365	0	0.087368	0.32005	0.40163	1	729	1	0.087368
RMI2	5	0.754	0.75381	1	1356	0	0.17448	0.32371	0.40374	1	730	1	0.17448
VAPB	5	0.28282	0.32788	1	595	1	0.0098376	0.32402	0.40392	1	731	1	0.0098376
GNL1	5	0.68172	0.68164	1	1230	0	0.13843	0.32463	0.40427	1	732	1	0.13843
CLOCK	5	0.83365	0.83349	1	1509	0	0.1263	0.32493	0.40445	1	733	1	0.1263
TP73	5	0.5854	0.58539	1	1061	0	-0.15396	0.32524	0.40463	1	734	1	-0.15396
GTF2H5	5	0.99427	0.99422	1	1913	0	0.17349	0.32706	0.40571	1	735	1	0.17349
RNF168	5	0.13325	0.21346	1	399	2	0.093201	0.32767	0.40608	1	736	1	0.093201
APCDD1	5	0.15119	0.23822	1	437	2	0.024003	0.32918	0.40699	1	737	1	0.024003
ZBTB47	5	0.55855	0.55847	1	1011	0	-0.018508	0.3307	0.4079	1	738	1	-0.018508
ADRA2A	5	0.37826	0.39816	1	712	1	0.18775	0.3319	0.40861	1	739	1	0.18775
TSPAN3	5	0.6518	0.65179	1	1177	0	-0.065016	0.33401	0.40986	1	740	1	-0.065016
PPP4R2	5	0.094215	0.15903	1	304	2	-0.16608	0.33552	0.41078	1	741	1	-0.16608
MRPS31	5	0.75045	0.75024	1	1348	0	0.1145	0.33582	0.41095	1	742	1	0.1145
USP16	5	0.62597	0.626	1	1134	0	0.18819	0.33852	0.41257	1	743	1	0.18819
SWSAP1	5	0.4295	0.43933	1	786	1	-0.00859	0.33912	0.41293	1	744	1	-0.00859
ERCC8	5	0.60322	0.60328	1	1095	0	0.12019	0.33942	0.41311	1	745	1	0.12019
RNASEH1	5	0.93983	0.93974	1	1732	0	0.020482	0.34002	0.41346	1	746	1	0.020482
SET	5	0.091029	0.15458	1	297	2	-0.17648	0.34181	0.41453	1	747	1	-0.17648
DACH1	5	0.44814	0.45517	1	815	1	0.10334	0.34211	0.4147	1	748	1	0.10334
ANGPTL5	5	0.010585	0.02809	1	59	1	-0.26326	0.34479	0.41633	1	749	1	-0.26326
CCAR2	5	0.57373	0.57374	1	1038	0	-0.020512	0.34508	0.41652	1	750	1	-0.020512
OAS3	5	0.3427	0.37103	1	668	1	-0.024145	0.34597	0.41705	1	751	1	-0.024145
ITPR1	5	0.97876	0.97865	1	1840	0	0.03444	0.34746	0.41795	1	752	1	0.03444
MASTL	5	0.35718	0.3819	1	685	1	0.025011	0.34834	0.4185	1	753	1	0.025011
PARP14	5	0.82453	0.82432	1	1492	0	0.061029	0.34923	0.41904	1	754	1	0.061029
SESN2	5	0.7387	0.73848	1	1324	0	0.070912	0.351	0.4201	1	755	1	0.070912
PSMC3IP	5	0.87763	0.87761	1	1604	0	0.28478	0.3513	0.42029	1	756	1	0.28478
IGF1R	10	0.7764	0.7767	1	1403	1	0.064569	0.35247	0.52894	1	757	2	0.064569
NSMCE2	5	0.35864	0.38303	1	687	1	0.13438	0.35571	0.42297	1	758	1	0.13438
MRPS34	5	0.81662	0.8164	1	1477	0	0.04205	0.35805	0.42442	1	759	1	0.04205
ERI2	5	0.91489	0.91477	1	1681	0	0.13893	0.35835	0.42461	1	760	1	0.13893
TNFRSF10A	5	0.025441	0.061574	1	117	2	-0.037798	0.3601	0.42567	1	761	1	-0.037798
ANKRD18A	5	0.8587	0.85858	1	1563	0	0.11214	0.36155	0.42656	1	762	1	0.11214
BCL2A1	5	0.58395	0.58395	1	1055	0	-0.021726	0.36243	0.42711	1	763	1	-0.021726
CNOT7	5	0.048032	0.093917	1	179	1	-0.12492	0.36272	0.42729	1	764	1	-0.12492
NUDT18	5	0.49877	0.50027	1	904	1	-0.067928	0.3633	0.42766	1	765	1	-0.067928
MRPS36	5	0.8082	0.80798	1	1458	0	-0.077446	0.36475	0.42857	1	766	1	-0.077446
DDX54	10	0.77401	0.77451	1	1397	1	0.079475	0.36537	0.53847	1	767	2	0.079475
TRIM32	5	0.29077	0.33345	1	607	1	0.058942	0.37139	0.43274	1	768	1	0.058942
DNAJC21	5	0.55812	0.55804	1	1009	0	-0.026963	0.37225	0.43329	1	769	1	-0.026963
PPIL6	5	0.082203	0.14226	1	276	2	0.060173	0.3734	0.43401	1	770	1	0.060173
ANGPT1	5	0.5465	0.54641	1	983	0	-0.14303	0.37398	0.43437	1	771	1	-0.14303
BCL2L2-PABPN1	1	0.62577	0.62548	1	1133	0	0.090692	0.37423	0.37417	1	772	0	0.090692
VCPIP1	5	0.11877	0.19328	1	366	1	-0.073514	0.37455	0.43473	1	773	1	-0.073514
MMS19	5	0.65679	0.65677	1	1187	0	0.12947	0.37483	0.43491	1	774	1	0.12947
ZNF250	5	0.37627	0.39662	1	707	1	0.11361	0.37655	0.43597	1	775	1	0.11361
ENDOG	5	0.11386	0.18647	1	354	1	-0.018676	0.37855	0.43722	1	776	1	-0.018676
PPARG	10	0.012024	0.041177	1	66	2	-0.05305	0.37871	0.54833	1	777	1	-0.05305
EGFL6	5	0.59195	0.59195	1	1080	0	-0.042097	0.38054	0.43848	1	778	1	-0.042097
PSMA7	5	0.80109	0.80093	1	1443	0	0.3185	0.38111	0.43885	1	779	1	0.3185
PTPRR	5	0.10817	0.17852	1	339	2	-0.11024	0.38168	0.4392	1	780	1	-0.11024
EYA1	10	0.2759	0.41596	1	586	2	0.017045	0.38334	0.55176	1	781	2	0.017045
TFPT	5	0.99725	0.99726	1	1937	0	0.29979	0.38338	0.44029	1	782	1	0.29979
TGFB1	5	0.94949	0.94942	1	1758	0	0.014189	0.38423	0.44083	1	783	1	0.014189
SAPCD2	5	0.51253	0.51326	1	925	1	0.19288	0.38648	0.44226	1	784	1	0.19288
MACROD1	5	0.50021	0.50161	1	908	1	-0.091424	0.38761	0.44295	1	785	1	-0.091424
PSMD5	5	0.83015	0.83002	1	1500	0	0.1498	0.38789	0.44313	1	786	1	0.1498
CCDC6	5	0.78684	0.78659	1	1421	0	0.028015	0.38958	0.44424	1	787	1	0.028015
ISG15	5	0.035138	0.075429	1	144	1	0.056364	0.38986	0.44441	1	788	1	0.056364
IL37	10	0.15686	0.2997	1	449	3	-0.23414	0.39376	0.55963	1	789	1	-0.23414
ZRANB3	5	0.83266	0.83253	1	1507	0	0.0057287	0.39434	0.44726	1	790	1	0.0057287
PEA15	5	0.32219	0.35591	1	637	1	0.093986	0.39546	0.44797	1	791	1	0.093986
RNF2	5	0.61657	0.61658	1	1117	0	0.050518	0.39601	0.44832	1	792	1	0.050518
TNFAIP8L2	5	0.58519	0.58519	1	1060	0	-0.1881	0.39629	0.4485	1	793	1	-0.1881
CCL27	5	0.45562	0.4616	1	831	1	-0.016193	0.39657	0.44869	1	794	1	-0.016193
SLC25A33	5	0.16884	0.25304	1	470	1	-0.021545	0.39907	0.45027	1	795	1	-0.021545
FBXO43	5	0.82359	0.82338	1	1490	0	0.12	0.39935	0.45045	1	796	1	0.12
CDK13	5	0.80132	0.80116	1	1444	0	0.070359	0.39963	0.45064	1	797	1	0.070359
INS-IGF2	6	0.072746	0.13959	1	250	2	-0.20361	0.39988	0.49081	1	798	1	-0.20361
ZNF215	5	0.050435	0.097347	1	183	2	-0.052003	0.3999	0.45081	1	799	1	-0.052003
TNFSF18	5	0.57499	0.57502	1	1039	0	0.056052	0.40046	0.45118	1	800	1	0.056052
TK2	5	0.50948	0.51033	1	918	1	-0.0097786	0.40156	0.45188	1	801	1	-0.0097786
SMG6	5	0.84183	0.84165	1	1526	0	0.030089	0.40212	0.45225	1	802	1	0.030089
FOXP3	5	0.66936	0.66928	1	1212	0	0.0032149	0.40294	0.45279	1	803	1	0.0032149
TCF7L2	5	0.69144	0.69131	1	1252	0	-0.23015	0.4035	0.45313	1	804	1	-0.23015
TDRD12	5	0.1356	0.21669	1	406	1	-0.052019	0.40405	0.45347	1	805	1	-0.052019
VEGFA	5	0.91027	0.91014	1	1672	0	0.099888	0.40625	0.45489	1	806	1	0.099888
POP4	5	0.58766	0.58765	1	1070	0	0.14116	0.4068	0.45524	1	807	1	0.14116
BCL2	5	0.83739	0.83722	1	1517	0	0.1594	0.40789	0.45595	1	808	1	0.1594
NABP2	10	0.066522	0.15782	1	228	3	-0.20802	0.40848	0.57077	1	809	1	-0.20802
SPATA22	5	0.41824	0.43002	1	771	1	0.12291	0.40954	0.45702	1	810	1	0.12291
MAPK1IP1L	5	0.86687	0.86679	1	1586	0	-0.12344	0.40981	0.4572	1	811	1	-0.12344
ZNF256	5	0.61268	0.61276	1	1111	0	0.18934	0.41036	0.45756	1	812	1	0.18934
FTO	5	0.90443	0.90434	1	1661	0	0.05951	0.41199	0.45864	1	813	1	0.05951
PRKD2	10	0.48105	0.59283	1	869	1	0.031818	0.41262	0.57388	1	814	2	0.031818
RNF20	5	0.99894	0.99894	1	1959	0	0.29122	0.41363	0.45972	1	815	1	0.29122
STK11IP	5	0.14373	0.22793	1	426	1	-0.16607	0.4139	0.4599	1	816	1	-0.16607
BAZ2A	10	0.013472	0.044955	1	70	3	-0.03961	0.41417	0.57507	1	817	1	-0.03961
CDK20	5	0.15399	0.24213	1	441	1	0.25997	0.41472	0.46043	1	818	1	0.25997
MGEA5	5	0.99185	0.99176	1	1901	0	0.32041	0.41634	0.46152	1	819	1	0.32041
CDC42EP3	5	0.49661	0.4983	1	901	1	-0.095506	0.41661	0.4617	1	820	1	-0.095506
EME2	5	0.066595	0.12031	1	229	2	0.088499	0.4177	0.46243	1	821	1	0.088499
PTPRCAP	5	0.1289	0.20744	1	390	1	-0.044593	0.41797	0.46261	1	822	1	-0.044593
ISG20	4	0.94492	0.94503	1	1745	0	0.09665	0.41944	0.43573	1	823	1	0.09665
MYCBPAP	5	0.49516	0.49697	1	897	1	0.07053	0.42094	0.4646	1	824	1	0.07053
MUC12	5	0.85826	0.85813	1	1562	0	0.20151	0.42147	0.46494	1	825	1	0.20151
WIZ	5	0.17099	0.25437	1	473	1	-0.28616	0.42255	0.46566	1	826	1	-0.28616
RINT1	5	0.11802	0.19223	1	364	1	-0.29442	0.42362	0.46639	1	827	1	-0.29442
ANGPT4	5	0.34121	0.36992	1	666	1	-0.11849	0.42389	0.46656	1	828	1	-0.11849
NFIX	10	0.15083	0.29051	1	436	2	-0.094321	0.42545	0.58372	1	829	2	-0.094321
APOBEC3F	5	0.8919	0.89183	1	1634	0	-0.027669	0.42684	0.46852	1	830	1	-0.027669
BCL6B	5	0.071837	0.12774	1	247	1	0.15941	0.42764	0.46905	1	831	1	0.15941
ACTR8	5	0.93389	0.93383	1	1718	0	-0.011163	0.4295	0.47032	1	832	1	-0.011163
RNF169	5	0.077259	0.13533	1	261	2	-0.18393	0.42977	0.47051	1	833	1	-0.18393
MLH1	5	0.02437	0.060039	1	114	3	-0.35393	0.43056	0.47104	1	834	1	-0.35393
DNAJC2	5	0.34864	0.37549	1	678	1	-0.085431	0.4311	0.47141	1	835	1	-0.085431
BOK	5	0.31544	0.35107	1	629	1	0.0079062	0.43242	0.47232	1	836	1	0.0079062
KIAA0101	5	0.95423	0.9542	1	1775	0	0.056224	0.43269	0.4725	1	837	1	0.056224
BLMH	5	0.48959	0.49188	1	884	1	-0.017812	0.43322	0.47286	1	838	1	-0.017812
STK11	10	0.91716	0.91707	1	1687	0	0.017069	0.43419	0.59048	1	839	2	0.017069
CNOT6	5	0.42923	0.4391	1	785	1	0.15487	0.43427	0.47358	1	840	1	0.15487
NFIA	5	0.53532	0.53531	1	966	1	0.093041	0.43454	0.47376	1	841	1	0.093041
HCRTR2	5	0.49251	0.49454	1	889	1	-0.14791	0.43796	0.47609	1	842	1	-0.14791
EXOSC7	5	0.59032	0.5903	1	1073	0	-0.14126	0.43849	0.47644	1	843	1	-0.14126
SFN	5	0.00020842	0.000821	0.235275	8	1	0.096792	0.44033	0.47773	1	844	1	0.096792
APOBEC2	5	0.064026	0.11671	1	218	2	-0.26417	0.44059	0.47791	1	845	1	-0.26417
SIRT6	5	0.64347	0.64342	1	1162	0	0.039529	0.44242	0.47917	1	846	1	0.039529
CSF2RA	5	0.10741	0.17747	1	335	1	-0.054228	0.44346	0.47989	1	847	1	-0.054228
EPHB1	5	0.23326	0.29432	1	538	1	0.028235	0.44425	0.48044	1	848	1	0.028235
TMEM189-UBE2V1	5	0.12639	0.20392	1	385	2	-0.082675	0.44555	0.48137	1	849	1	-0.082675
C1QTNF9	10	0.75401	0.75651	1	1357	1	-0.047873	0.44681	0.60028	1	850	2	-0.047873
ERCC6L	5	0.84747	0.8473	1	1540	0	0.013273	0.44737	0.4826	1	851	1	0.013273
NPPC	5	0.57267	0.57267	1	1036	0	-0.049023	0.44866	0.48348	1	852	1	-0.049023
CLUL1	10	0.59866	0.65065	1	1090	1	-0.022214	0.44877	0.60182	1	853	1	-0.022214
POLB	5	0.83065	0.83053	1	1502	0	0.081551	0.44918	0.48382	1	854	1	0.081551
ZNF207	10	0.71597	0.72591	1	1294	1	-0.12019	0.44937	0.6023	1	855	2	-0.12019
MUC1	5	0.86034	0.86023	1	1571	0	0.10242	0.45021	0.48454	1	856	1	0.10242
ENDOU	5	0.28474	0.32925	1	597	1	-0.22343	0.45125	0.48528	1	857	1	-0.22343
MGME1	5	0.36446	0.38747	1	694	1	-0.11831	0.45176	0.48564	1	858	1	-0.11831
TNFSF14	5	0.29834	0.3388	1	612	1	-0.17084	0.45228	0.486	1	859	1	-0.17084
PRMT6	5	0.99491	0.99487	1	1919	0	0.25121	0.45253	0.48618	1	860	1	0.25121
PSMD3	5	0.87599	0.87595	1	1600	0	0.086365	0.45305	0.48654	1	861	1	0.086365
INTS7	5	0.0030685	0.0096708	0.687964	29	3	-0.46386	0.45331	0.48672	1	862	1	-0.46386
TEX11	5	0.38394	0.40261	1	722	1	-0.27341	0.45382	0.48709	1	863	1	-0.27341
NBN	5	0.91657	0.91645	1	1686	0	0.21504	0.45459	0.48762	1	864	1	0.21504
POLD4	5	0.72695	0.72671	1	1308	0	-0.15813	0.45587	0.48852	1	865	1	-0.15813
USP32	5	0.76217	0.76197	1	1380	0	0.041244	0.45715	0.48941	1	866	1	0.041244
RNASE12	5	0.78047	0.78025	1	1411	0	0.2925	0.45766	0.48977	1	867	1	0.2925
YAP1	5	0.28696	0.33082	1	601	1	0.19726	0.45792	0.48996	1	868	1	0.19726
CCNO	5	0.15253	0.24009	1	440	1	0.12507	0.45818	0.49014	1	869	1	0.12507
EPHA2	5	0.77685	0.77664	1	1406	0	0.048097	0.45843	0.49033	1	870	1	0.048097
ZNF286B	5	0.33762	0.36728	1	658	1	0.095755	0.45945	0.49103	1	871	1	0.095755
CCDC138	5	0.27447	0.32208	1	584	1	0.058651	0.45971	0.49122	1	872	1	0.058651
GATAD2A	10	0.94727	0.94725	1	1751	0	0.16642	0.46103	0.61142	1	873	2	0.16642
CCL20	9	0.01971	0.059555	1	91	2	-0.081368	0.46295	0.60411	1	874	2	-0.081368
PTPRS	5	0.0010891	0.0039025	0.412018	20	2	-0.16119	0.46326	0.49378	1	875	1	-0.16119
CRIP1	5	0.64274	0.6427	1	1160	0	0.22316	0.46377	0.49415	1	876	1	0.22316
JMY	5	0.091309	0.15499	1	299	2	-0.31044	0.46402	0.49433	1	877	1	-0.31044
CHTF8	5	0.65072	0.65072	1	1174	0	0.13608	0.46428	0.49451	1	878	1	0.13608
ZBTB40	5	0.48151	0.48454	1	871	1	0.12525	0.46503	0.49505	1	879	1	0.12525
MYCL	5	0.12253	0.19854	1	375	1	-0.15811	0.46554	0.49542	1	880	1	-0.15811
FIGN	5	0.12146	0.19703	1	372	2	-0.18131	0.46579	0.4956	1	881	1	-0.18131
ANGPTL2	5	0.67414	0.67404	1	1219	0	-0.031516	0.46655	0.49614	1	882	1	-0.031516
TNKS2	5	0.56971	0.56968	1	1031	0	-0.08812	0.46705	0.49649	1	883	1	-0.08812
FANCM	5	0.74054	0.7403	1	1329	0	0.18607	0.4673	0.49667	1	884	1	0.18607
SHPRH	5	0.73841	0.73819	1	1322	0	0.054229	0.46806	0.4972	1	885	1	0.054229
ORC4	5	0.1569	0.24566	1	450	1	-0.20846	0.46957	0.49829	1	886	1	-0.20846
HELB	5	0.36185	0.38545	1	692	1	-0.15746	0.47057	0.49901	1	887	1	-0.15746
CACYBP	5	0.48617	0.48875	1	876	1	0.13853	0.47157	0.49973	1	888	1	0.13853
CSTF2	5	0.92966	0.9296	1	1711	0	0.02572	0.47232	0.50027	1	889	1	0.02572
AZGP1	5	0.83798	0.83782	1	1518	0	0.17908	0.47257	0.50045	1	890	1	0.17908
APBB1IP	5	0.79235	0.79214	1	1429	0	0.033381	0.47357	0.5012	1	891	1	0.033381
IL6R	5	0.77748	0.77727	1	1408	0	0.071237	0.47532	0.50245	1	892	1	0.071237
SMARCB1	10	0.10966	0.22679	1	344	3	-0.034648	0.47548	0.62301	1	893	1	-0.034648
RAD51D	5	0.837	0.83682	1	1515	0	0.058812	0.47556	0.50263	1	894	1	0.058812
SIRT4	5	0.037162	0.078381	1	147	2	-0.32701	0.47631	0.50317	1	895	1	-0.32701
FANCF	5	0.83504	0.83484	1	1511	0	0.040324	0.4773	0.50391	1	896	1	0.040324
UBE2V1	5	0.53623	0.53621	1	968	1	0.1411	0.47755	0.50408	1	897	1	0.1411
ZNF263	10	0.49384	0.59853	1	892	1	0.07444	0.47952	0.6263	1	898	2	0.07444
TOM1L1	5	0.00062516	0.0023006	0.329639	15	1	-0.088806	0.48003	0.50587	1	899	1	-0.088806
HCRTR1	5	0.53011	0.53023	1	959	1	-0.055357	0.48027	0.50604	1	900	1	-0.055357
PARP9	5	0.034738	0.074884	1	143	2	-0.20533	0.48077	0.50639	1	901	1	-0.20533
INSL4	5	0.50117	0.5025	1	909	1	-0.0036019	0.48151	0.50692	1	902	1	-0.0036019
G3BP1	5	0.52254	0.52284	1	944	1	0.046538	0.48298	0.50797	1	903	1	0.046538
PRPSAP2	10	0.42326	0.55942	1	778	2	-0.092411	0.48373	0.6297	1	904	2	-0.092411
RBPJL	5	0.13383	0.21425	1	402	2	-0.21787	0.48568	0.50997	1	905	1	-0.21787
RECQL	5	0.67073	0.67064	1	1216	0	-0.042583	0.48617	0.51032	1	906	1	-0.042583
MDM2	5	0.25919	0.31161	1	567	1	0.0063387	0.48715	0.51105	1	907	1	0.0063387
PTTG1IP	5	0.066721	0.12049	1	231	1	0.15612	0.48764	0.51142	1	908	1	0.15612
PMAIP1	5	0.58271	0.5827	1	1051	0	-0.12462	0.48935	0.51267	1	909	1	-0.12462
TNFSF15	5	0.27769	0.32433	1	588	1	-0.063685	0.48983	0.51304	1	910	1	-0.063685
ZNF23	10	0.77225	0.7729	1	1392	1	-0.083815	0.49339	0.63752	1	911	1	-0.083815
SPRTN	5	0.98989	0.98981	1	1890	0	0.20888	0.49347	0.51572	1	912	1	0.20888
HMGB1	10	0.42733	0.56351	1	782	2	-0.05346	0.49477	0.63867	1	913	2	-0.05346
MORF4L1	5	0.97883	0.97874	1	1841	0	0.085404	0.49492	0.51679	1	914	1	0.085404
RFWD3	5	0.80246	0.80232	1	1449	0	0.18744	0.49516	0.51697	1	915	1	0.18744
RNF222	5	0.87497	0.87492	1	1598	0	-0.071462	0.49541	0.51714	1	916	1	-0.071462
BCLAF1	5	0.89935	0.89934	1	1651	0	0.14793	0.49613	0.51768	1	917	1	0.14793
WNT10B	5	0.84154	0.84138	1	1524	0	0.052438	0.49805	0.51911	1	918	1	0.052438
PARP15	5	0.94187	0.94178	1	1739	0	-0.001558	0.49853	0.51948	1	919	1	-0.001558
PHLDA3	5	0.044572	0.088934	1	172	2	-0.18914	0.49877	0.51965	1	920	1	-0.18914
ANXA11	5	0.92464	0.92454	1	1700	0	0.20052	0.50117	0.52146	1	921	1	0.20052
MTA1	5	0.95783	0.95782	1	1782	0	0.1415	0.50141	0.52164	1	922	1	0.1415
PTPRB	5	0.88312	0.88315	1	1614	0	0.27335	0.50188	0.52199	1	923	1	0.27335
ITSN1	5	0.98122	0.98114	1	1853	0	0.15992	0.50212	0.52217	1	924	1	0.15992
NAP1L1	5	0.4484	0.45538	1	816	1	0.1521	0.50332	0.52308	1	925	1	0.1521
CALR3	5	0.9195	0.91938	1	1693	0	0.092217	0.50427	0.52379	1	926	1	0.092217
PIK3CA	5	0.942	0.9419	1	1741	0	0.065887	0.50522	0.5245	1	927	1	0.065887
RPP14	5	0.89379	0.89372	1	1644	0	0.23071	0.50546	0.52469	1	928	1	0.23071
TAOK1	5	0.8456	0.84546	1	1535	0	-0.017521	0.50569	0.52487	1	929	1	-0.017521
RNASEK	5	0.69095	0.69082	1	1251	0	0.0074213	0.50593	0.52506	1	930	1	0.0074213
CCDC136	5	0.73468	0.73447	1	1319	0	0.18782	0.50688	0.52578	1	931	1	0.18782
CCL21	5	0.16343	0.24965	1	462	1	0.12249	0.50759	0.52632	1	932	1	0.12249
PSME3	5	0.11687	0.19064	1	361	2	-0.29837	0.50782	0.5265	1	933	1	-0.29837
HEATR2	5	0.07223	0.12831	1	248	1	-0.11795	0.50877	0.52724	1	934	1	-0.11795
C17orf70	5	0.88682	0.88676	1	1624	0	0.092097	0.509	0.52741	1	935	1	0.092097
ATRN	5	0.12881	0.20731	1	389	2	-0.24647	0.50924	0.52758	1	936	1	-0.24647
ZNF229	5	0.14041	0.22339	1	417	1	-0.13714	0.50971	0.52794	1	937	1	-0.13714
DDX55	5	0.57646	0.57649	1	1042	0	-0.15761	0.51136	0.52921	1	938	1	-0.15761
HIST1H3A	5	0.58126	0.58128	1	1049	0	0.023925	0.513	0.53047	1	939	1	0.023925
TNFRSF10C	10	0.42083	0.55699	1	774	1	-0.080447	0.51301	0.65365	1	940	2	-0.080447
TNFRSF11A	5	0.87457	0.8745	1	1597	0	-0.037493	0.51324	0.53067	1	941	1	-0.037493
CASP3	5	0.32463	0.35766	1	641	1	-0.096802	0.51488	0.53194	1	942	1	-0.096802
ZNF296	5	0.12553	0.20273	1	382	1	-0.11266	0.51511	0.53212	1	943	1	-0.11266
PAPD5	5	0.41281	0.42555	1	760	1	-0.047589	0.51558	0.53248	1	944	1	-0.047589
RBPMS2	5	0.59681	0.59682	1	1087	0	-0.22432	0.51581	0.53265	1	945	1	-0.22432
HIST1H4A	5	0.45228	0.4587	1	824	1	-0.16311	0.51604	0.53285	1	946	1	-0.16311
OSGIN1	5	0.87322	0.87317	1	1595	0	-0.07529	0.51628	0.53303	1	947	1	-0.07529
ZNF280D	5	0.606	0.60606	1	1098	0	-0.18147	0.51651	0.53321	1	948	1	-0.18147
IL31	5	0.050773	0.097811	1	184	2	-0.065484	0.51744	0.53391	1	949	1	-0.065484
CDK2AP1	5	0.343	0.37126	1	669	1	0.17428	0.51814	0.53444	1	950	1	0.17428
RNASEL	5	0.21385	0.28154	1	517	1	-0.13843	0.51884	0.53497	1	951	1	-0.13843
ZNF200	5	0.022923	0.05672	1	109	2	-0.23379	0.52023	0.5361	1	952	1	-0.23379
DNAJC27	5	0.88498	0.885	1	1619	0	0.12111	0.52046	0.53628	1	953	1	0.12111
PICK1	5	0.032695	0.071962	1	134	2	-0.16138	0.52069	0.53645	1	954	1	-0.16138
DXO	5	0.29488	0.33638	1	610	1	0.024374	0.52162	0.53715	1	955	1	0.024374
CTGF	5	0.69629	0.69612	1	1262	0	-0.13727	0.52208	0.53752	1	956	1	-0.13727
TNFRSF4	5	0.50284	0.50407	1	912	1	0.047553	0.52254	0.53786	1	957	1	0.047553
PSMB11	5	0.75332	0.75314	1	1353	0	0.17845	0.52323	0.53838	1	958	1	0.17845
C12orf5	5	0.83642	0.83623	1	1514	0	-0.12209	0.52415	0.53911	1	959	1	-0.12209
ESCO2	5	0.064351	0.11716	1	219	1	-0.048077	0.52438	0.53929	1	960	1	-0.048077
USP14	5	0.268	0.31764	1	578	1	-0.074618	0.52599	0.54058	1	961	1	-0.074618
BMP4	10	0.74465	0.74864	1	1336	1	-0.099545	0.5263	0.66464	1	962	2	-0.099545
PARM1	5	0.10573	0.17516	1	332	2	-0.28251	0.52668	0.54112	1	963	1	-0.28251
GRB2	10	0.30617	0.44442	1	621	1	-0.051616	0.52757	0.66569	1	964	1	-0.051616
PXDNL	5	0.55507	0.55498	1	1000	0	-0.20709	0.52759	0.54183	1	965	1	-0.20709
MEGF11	5	0.60975	0.60982	1	1104	0	-0.18814	0.52782	0.54201	1	966	1	-0.18814
SYAP1	5	0.65661	0.65659	1	1186	0	-0.1175	0.52942	0.54328	1	967	1	-0.1175
ALKBH8	5	0.43796	0.44647	1	798	1	-0.0081128	0.52988	0.54364	1	968	1	-0.0081128
PSMB10	5	0.17814	0.25884	1	484	1	0.021626	0.53033	0.544	1	969	1	0.021626
KLHDC3	10	0.033715	0.095539	1	140	4	-0.245	0.53063	0.6683	1	970	2	-0.245
SWI5	5	0.38479	0.40326	1	723	1	-0.26829	0.53102	0.54453	1	971	1	-0.26829
FANCA	5	0.21213	0.2804	1	515	1	0.082007	0.53124	0.54471	1	972	1	0.082007
SPIDR	5	0.16126	0.24831	1	459	1	-0.053887	0.53261	0.54577	1	973	1	-0.053887
SETD8	10	0.0020805	0.0090337	0.687964	25	4	-0.1304	0.53263	0.67003	1	974	2	-0.1304
ENPP1	5	0.57035	0.57033	1	1032	0	-0.11648	0.53283	0.54594	1	975	1	-0.11648
ZNF26	5	0.044018	0.088177	1	170	2	-0.26154	0.53351	0.54648	1	976	1	-0.26154
CEP164	5	0.1785	0.25906	1	485	1	-0.13898	0.53419	0.54702	1	977	1	-0.13898
GGN	5	0.015947	0.040581	1	81	1	0.17832	0.53555	0.5481	1	978	1	0.17832
SLBP	5	0.91855	0.91843	1	1691	0	0.040862	0.536	0.54846	1	979	1	0.040862
ANAPC16	5	0.4569	0.4627	1	835	1	0.11197	0.53713	0.54938	1	980	1	0.11197
TNFSF8	5	0.15194	0.23929	1	438	2	0.038985	0.5378	0.5499	1	981	1	0.038985
ZNF225	5	0.86637	0.86629	1	1584	0	0.085083	0.5387	0.55062	1	982	1	0.085083
IER3IP1	5	0.97109	0.97107	1	1822	0	0.099417	0.53892	0.5508	1	983	1	0.099417
RAD54L	5	0.57162	0.57162	1	1034	0	0.02415	0.53915	0.55098	1	984	1	0.02415
CIB1	5	0.21109	0.27974	1	514	1	0.018799	0.53937	0.55116	1	985	1	0.018799
RANBP3	5	0.8641	0.864	1	1575	0	0.096539	0.5396	0.55134	1	986	1	0.096539
DYRK2	5	0.69565	0.6955	1	1260	0	0.070776	0.54206	0.55332	1	987	1	0.070776
ZNF254	5	0.70628	0.70608	1	1278	0	-0.11997	0.54273	0.55384	1	988	1	-0.11997
USP30	5	0.52438	0.52462	1	949	1	-0.033939	0.54295	0.55402	1	989	1	-0.033939
IL36B	5	0.097309	0.16339	1	312	2	-0.16553	0.54384	0.55474	1	990	1	-0.16553
MUC17	5	0.90008	0.90004	1	1652	0	-0.069385	0.54406	0.55492	1	991	1	-0.069385
USP31	5	0.12006	0.19508	1	370	2	-0.24408	0.5454	0.55601	1	992	1	-0.24408
E2F1	5	0.85123	0.85106	1	1547	0	0.045246	0.54695	0.55724	1	993	1	0.045246
WNT16	5	0.71662	0.71649	1	1296	0	-0.027569	0.54717	0.55743	1	994	1	-0.027569
IMMP2L	5	0.10842	0.17886	1	340	2	0.023776	0.54761	0.55777	1	995	1	0.023776
ENDOV	5	0.85887	0.85876	1	1564	0	0.013657	0.54982	0.55956	1	996	1	0.013657
TSSK6	5	0.51698	0.5175	1	933	1	-0.22713	0.55092	0.56046	1	997	1	-0.22713
USP34	5	0.84202	0.84184	1	1527	0	0.01787	0.55135	0.56083	1	998	1	0.01787
DDX39A	5	0.54473	0.54466	1	981	0	-0.12438	0.55157	0.56101	1	999	1	-0.12438
APEX1	5	0.19335	0.26843	1	495	1	-0.14949	0.55507	0.56392	1	1000	1	-0.14949
ZMAT3	5	0.70219	0.70203	1	1272	0	-0.046179	0.55529	0.56409	1	1001	1	-0.046179
S100A11	5	0.19194	0.26755	1	493	1	0.18585	0.55573	0.56446	1	1002	1	0.18585
BCL2L1	10	0.95098	0.95102	1	1760	0	0.14632	0.55601	0.68984	1	1003	2	0.14632
RAG1	5	0.13411	0.21465	1	403	1	0.046841	0.55616	0.56483	1	1004	1	0.046841
VANGL1	5	0.523	0.52328	1	945	1	0.077168	0.55682	0.56536	1	1005	1	0.077168
APOLD1	5	0.096532	0.1623	1	309	2	-0.10554	0.5579	0.56627	1	1006	1	-0.10554
APCDD1L	5	0.55486	0.55477	1	999	0	0.11059	0.55985	0.56792	1	1007	1	0.11059
RANBP9	5	0.066483	0.12016	1	227	2	-0.19628	0.56072	0.56865	1	1008	1	-0.19628
PNKP	5	0.80178	0.80163	1	1445	0	0.069042	0.56093	0.56884	1	1009	1	0.069042
IL26	5	0.15541	0.2441	1	447	2	-0.22544	0.56115	0.56902	1	1010	1	-0.22544
BCL2L15	5	0.30678	0.34482	1	622	1	-0.15922	0.56179	0.56957	1	1011	1	-0.15922
PSEN1	5	0.86026	0.86014	1	1570	0	-0.11701	0.56201	0.56974	1	1012	1	-0.11701
DUSP15	5	0.68932	0.6892	1	1247	0	-0.10129	0.56223	0.56992	1	1013	1	-0.10129
TPRA1	5	0.10949	0.18039	1	343	2	-0.10431	0.56287	0.57046	1	1014	1	-0.10431
XPA	5	0.97995	0.97987	1	1847	0	0.19524	0.56309	0.57064	1	1015	1	0.19524
SNAI2	5	0.11031	0.18152	1	346	2	0.19684	0.56502	0.57221	1	1016	1	0.19684
CCDC78	5	0.63256	0.63257	1	1146	0	0.021215	0.56587	0.57292	1	1017	1	0.021215
PIF1	10	0.38046	0.51664	1	714	2	0.11466	0.56787	0.70013	1	1018	2	0.11466
C10orf25	4	0.7566	0.75666	1	1361	0	0.028106	0.56858	0.56873	1	1019	0	0.028106
FHIT	5	0.4625	0.46766	1	844	1	-0.0020047	0.56865	0.5753	1	1020	1	-0.0020047
MORF4L2	10	0.3961	0.53216	1	738	2	-0.15123	0.56913	0.70123	1	1021	1	-0.15123
CDKN2D	5	0.10627	0.17589	1	333	2	-0.011645	0.5695	0.57602	1	1022	1	-0.011645
SNAI1	5	0.073014	0.12942	1	251	2	-0.11131	0.57162	0.57784	1	1023	1	-0.11131
BRCC3	5	0.85464	0.85448	1	1555	0	0.11528	0.57415	0.58001	1	1024	1	0.11528
IL27RA	5	0.62956	0.62956	1	1143	0	-0.19395	0.57478	0.58056	1	1025	1	-0.19395
UHRF1BP1	5	0.54317	0.54308	1	979	1	-0.30188	0.57751	0.58289	1	1026	1	-0.30188
TNFRSF21	5	0.69046	0.69033	1	1250	0	-0.059396	0.57834	0.5836	1	1027	1	-0.059396
PTK2	5	0.085644	0.14706	1	286	2	-0.11106	0.5798	0.58485	1	1028	1	-0.11106
TDRD10	5	0.38224	0.40129	1	719	1	0.036605	0.58084	0.58574	1	1029	1	0.036605
REPIN1	5	0.40652	0.42046	1	752	1	-0.25299	0.58251	0.58717	1	1030	1	-0.25299
PHF17	5	0.72577	0.72556	1	1306	0	-0.13084	0.58292	0.58753	1	1031	1	-0.13084
DDIT4	5	0.5823	0.5823	1	1050	0	-0.19262	0.58333	0.58789	1	1032	1	-0.19262
SETD1B	5	0.070811	0.12629	1	245	2	-0.21366	0.58478	0.58913	1	1033	1	-0.21366
USP15	5	0.052433	0.10017	1	189	2	-0.28374	0.58499	0.58932	1	1034	1	-0.28374
SMUG1	5	0.80473	0.80456	1	1450	0	-0.0082761	0.58602	0.59023	1	1035	1	-0.0082761
MEGF10	5	0.26995	0.31899	1	580	1	-0.21692	0.58622	0.59043	1	1036	1	-0.21692
ANGPTL7	5	0.089763	0.15281	1	294	1	-0.089934	0.58643	0.59059	1	1037	1	-0.089934
RNASET2	5	0.011071	0.029219	1	62	3	-0.3596	0.58684	0.59094	1	1038	1	-0.3596
USP36	5	0.69886	0.69869	1	1267	0	-0.13267	0.58725	0.59132	1	1039	1	-0.13267
ZNF24	5	0.094343	0.15921	1	305	2	0.12922	0.58848	0.59239	1	1040	1	0.12922
EME1	5	0.87716	0.87714	1	1602	0	0.077292	0.58951	0.59329	1	1041	1	0.077292
RNF26	5	0.27544	0.32277	1	585	1	0.093356	0.59093	0.59455	1	1042	1	0.093356
ERCC5	5	0.17171	0.2548	1	474	1	-0.22571	0.59195	0.59548	1	1043	1	-0.22571
PID1	5	0.48077	0.48388	1	868	1	-0.08165	0.59236	0.59583	1	1044	1	-0.08165
DNAJC25	5	0.46579	0.47057	1	851	1	0.05954	0.59338	0.59673	1	1045	1	0.05954
MSH2	5	0.00030401	0.0011603	0.24033	10	2	-0.074324	0.59378	0.5971	1	1046	1	-0.074324
TWIST1	5	0.062373	0.11434	1	214	1	-0.15554	0.59581	0.5989	1	1047	1	-0.15554
ANAPC15	5	0.48788	0.49033	1	880	1	0.15152	0.59601	0.59908	1	1048	1	0.15152
CCDC64B	5	0.67567	0.67557	1	1221	0	0.099254	0.59681	0.5998	1	1049	1	0.099254
SENP2	5	0.81565	0.81542	1	1475	0	-0.095891	0.59702	0.59999	1	1050	1	-0.095891
ANGPTL3	5	0.62521	0.62522	1	1132	0	0.010566	0.59742	0.60034	1	1051	1	0.010566
IL33	5	0.11235	0.18437	1	350	1	-0.14094	0.59802	0.60088	1	1052	1	-0.14094
DAB2IP	5	0.85965	0.85954	1	1568	0	-0.053	0.59842	0.60124	1	1053	1	-0.053
AMICA1	5	0.50236	0.50361	1	910	1	0.17321	0.59862	0.60143	1	1054	1	0.17321
ENDOD1	5	0.11613	0.18962	1	359	1	-0.085772	0.60023	0.60289	1	1055	1	-0.085772
SERPINF2	5	0.17207	0.25502	1	475	1	-0.18372	0.60043	0.60308	1	1056	1	-0.18372
ANGEL2	5	0.096702	0.16255	1	310	1	0.068125	0.60103	0.60363	1	1057	1	0.068125
LRWD1	5	0.35805	0.3826	1	686	1	-0.0064015	0.60123	0.60382	1	1058	1	-0.0064015
MDC1	5	0.25294	0.30739	1	560	1	0.20467	0.60223	0.60472	1	1059	1	0.20467
SLX4	5	0.75643	0.75628	1	1360	0	0.17404	0.60263	0.60508	1	1060	1	0.17404
USP33	5	0.62062	0.62068	1	1122	0	0.0068625	0.60422	0.6065	1	1061	1	0.0068625
NPAS2	5	0.2536	0.30784	1	561	1	0.068464	0.60521	0.60739	1	1062	1	0.068464
CDC45	5	0.59073	0.59072	1	1075	0	-0.18712	0.606	0.60813	1	1063	1	-0.18712
OTUB1	5	0.96887	0.96887	1	1816	0	0.22205	0.60738	0.60939	1	1064	1	0.22205
PRMT7	5	0.1184	0.19277	1	365	2	-0.21935	0.60758	0.60957	1	1065	1	-0.21935
RFC5	5	0.11424	0.18699	1	356	1	0.15508	0.60837	0.61027	1	1066	1	0.15508
PSMB8	5	0.91455	0.91444	1	1679	0	0.11953	0.60896	0.61084	1	1067	1	0.11953
TNFAIP1	5	0.72562	0.72542	1	1305	0	-0.1376	0.60935	0.6112	1	1068	1	-0.1376
REV1	5	0.26312	0.31428	1	570	1	-0.16498	0.60975	0.61156	1	1069	1	-0.16498
ZNF222	5	0.026199	0.062642	1	119	2	-0.21644	0.61014	0.61192	1	1070	1	-0.21644
NEIL1	5	0.057215	0.10701	1	199	1	0.1354	0.61034	0.61209	1	1071	1	0.1354
PSMC6	5	0.95298	0.95295	1	1768	0	0.21979	0.61073	0.61246	1	1072	1	0.21979
NME1	10	0.10815	0.22443	1	338	2	-0.12143	0.61095	0.72769	1	1073	1	-0.12143
MAPK15	4	0.71525	0.71542	1	1292	0	0.030632	0.61128	0.61137	1	1074	0	0.030632
HIC1	5	0.65376	0.65374	1	1182	0	0.12064	0.6119	0.61356	1	1075	1	0.12064
ANXA10	5	0.84922	0.84903	1	1541	0	-0.12118	0.6121	0.61373	1	1076	1	-0.12118
CASKIN1	5	0.78343	0.78319	1	1414	0	-0.12718	0.61249	0.6141	1	1077	1	-0.12718
IL36RN	5	0.74797	0.74775	1	1340	0	-0.17297	0.61288	0.61445	1	1078	1	-0.17297
EDIL3	5	0.059598	0.11042	1	207	2	-0.11138	0.61366	0.61514	1	1079	1	-0.11138
ZBTB41	5	0.81489	0.81468	1	1472	0	-0.034891	0.61385	0.61531	1	1080	1	-0.034891
KIAA2022	5	0.32827	0.36035	1	647	1	-0.14515	0.61444	0.61584	1	1081	1	-0.14515
TAF13	5	0.49997	0.50138	1	907	1	0.22208	0.61463	0.61603	1	1082	1	0.22208
PSMB9	10	0.068919	0.16174	1	238	3	-0.096562	0.61486	0.72907	1	1083	1	-0.096562
CDCP2	5	0.58375	0.58374	1	1053	0	-0.24091	0.61521	0.61657	1	1084	1	-0.24091
NPLOC4	5	0.93465	0.93457	1	1721	0	0.17984	0.61541	0.61674	1	1085	1	0.17984
PRDM15	5	0.65996	0.65993	1	1190	0	0.030376	0.6156	0.61691	1	1086	1	0.030376
ASH2L	5	0.3436	0.3717	1	670	1	0.029319	0.61657	0.6178	1	1087	1	0.029319
IL20RB	5	0.11207	0.184	1	348	2	-0.19373	0.61696	0.61817	1	1088	1	-0.19373
INSM1	5	0.76401	0.76379	1	1382	0	0.053132	0.61715	0.61836	1	1089	1	0.053132
INF2	5	0.74824	0.74804	1	1342	0	0.0082911	0.61735	0.61853	1	1090	1	0.0082911
USP19	5	0.97971	0.97962	1	1846	0	0.22134	0.6187	0.61981	1	1091	1	0.22134
EHMT2	5	0.94311	0.94299	1	1743	0	0.19348	0.61908	0.62017	1	1092	1	0.19348
ZNF219	5	0.95462	0.95458	1	1776	0	0.17282	0.61966	0.62071	1	1093	1	0.17282
DDTL	5	0.11289	0.18511	1	351	2	-0.24143	0.61985	0.62088	1	1094	1	-0.24143
DNAJA1	10	0.16865	0.31716	1	469	2	0.020905	0.62047	0.73107	1	1095	1	0.020905
DIS3L	5	0.0081824	0.02232	0.997673	46	3	-0.43816	0.62062	0.62163	1	1096	1	-0.43816
AP5Z1	5	0.13782	0.21981	1	413	1	-0.00029353	0.621	0.62199	1	1097	1	-0.00029353
NUDT1	5	0.40515	0.41936	1	749	1	0.089751	0.62139	0.62236	1	1098	1	0.089751
TYMP	5	0.55877	0.5587	1	1012	0	-0.063919	0.62158	0.62255	1	1099	1	-0.063919
IFNGR2	5	0.12667	0.20431	1	386	2	-0.29219	0.62177	0.62272	1	1100	1	-0.29219
GREM1	5	0.76031	0.7601	1	1371	0	0.044386	0.62215	0.62308	1	1101	1	0.044386
EEF1E1	5	0.80809	0.80787	1	1457	0	-0.039359	0.62273	0.6236	1	1102	1	-0.039359
DDX19A	5	0.86419	0.86408	1	1576	0	-0.019587	0.62311	0.62396	1	1103	1	-0.019587
ZNF202	5	0.22853	0.29119	1	531	1	0.029967	0.62406	0.62485	1	1104	1	0.029967
NUDT17	5	0.77786	0.77763	1	1409	0	0.042163	0.62444	0.62519	1	1105	1	0.042163
ARID3B	5	0.74879	0.74859	1	1344	0	0.01242	0.62463	0.62537	1	1106	1	0.01242
RNF217	5	0.53713	0.53711	1	969	1	-0.096823	0.62521	0.62591	1	1107	1	-0.096823
USP43	5	0.31851	0.35326	1	633	1	0.028237	0.6254	0.62609	1	1108	1	0.028237
STMND1	5	0.38054	0.39993	1	715	1	-0.23704	0.62578	0.62646	1	1109	1	-0.23704
POLD1	5	0.85598	0.85583	1	1559	0	0.016277	0.62634	0.627	1	1110	1	0.016277
EGFLAM	5	0.38253	0.40152	1	720	1	-0.17718	0.62672	0.62735	1	1111	1	-0.17718
MICALL2	5	0.62729	0.62733	1	1137	0	-0.056741	0.62691	0.62753	1	1112	1	-0.056741
KLF4	10	0.059192	0.14584	1	205	3	-0.14656	0.62705	0.73345	1	1113	1	-0.14656
RAD23B	5	0.15405	0.24222	1	442	2	-0.22713	0.62805	0.62859	1	1114	1	-0.22713
KIAA0430	5	0.45356	0.45981	1	827	1	0.055255	0.6288	0.62933	1	1115	1	0.055255
USP11	5	0.50711	0.50809	1	916	1	-0.038417	0.62918	0.62967	1	1116	1	-0.038417
APBB1	5	0.4673	0.47188	1	852	1	-0.041581	0.62937	0.62985	1	1117	1	-0.041581
CCDC62	5	0.6777	0.67762	1	1225	0	0.091418	0.63087	0.6313	1	1118	1	0.091418
CCDC68	5	0.40487	0.41914	1	748	1	-0.17358	0.632	0.63238	1	1119	1	-0.17358
EREG	5	0.45945	0.46492	1	839	1	-0.25101	0.63256	0.63292	1	1120	1	-0.25101
EYA4	5	0.091536	0.1553	1	300	2	-0.094049	0.63424	0.63453	1	1121	1	-0.094049
PTPN14	5	0.10245	0.17055	1	328	1	0.09051	0.6348	0.63506	1	1122	1	0.09051
ADCYAP1	5	0.6678	0.66775	1	1206	0	0.00065395	0.63555	0.63577	1	1123	1	0.00065395
RNASE7	5	0.010575	0.028064	1	58	2	-0.31889	0.63573	0.63594	1	1124	1	-0.31889
CCDC61	5	0.81064	0.81044	1	1465	0	0.090332	0.63629	0.63648	1	1125	1	0.090332
PHF1	5	0.7404	0.74017	1	1328	0	0.14612	0.63685	0.63701	1	1126	1	0.14612
CASZ1	5	0.67736	0.67729	1	1224	0	0.22575	0.63759	0.63774	1	1127	1	0.22575
ALKBH1	5	0.96613	0.96612	1	1807	0	0.04083	0.63814	0.63826	1	1128	1	0.04083
ZNF91	5	0.82843	0.82827	1	1497	0	0.071965	0.6387	0.63882	1	1129	1	0.071965
ANXA13	5	0.15908	0.24699	1	452	1	-0.093367	0.63888	0.639	1	1130	1	-0.093367
TEFM	5	0.47681	0.48035	1	865	1	0.041695	0.63906	0.63918	1	1131	1	0.041695
UBE2V2	5	0.046027	0.091025	1	175	2	-0.15469	0.63925	0.63936	1	1132	1	-0.15469
CDC34	5	0.79436	0.79418	1	1433	0	0.11668	0.63999	0.64007	1	1133	1	0.11668
APLF	5	0.32615	0.35877	1	644	1	0.10968	0.64035	0.64042	1	1134	1	0.10968
ANAPC7	5	0.34686	0.37414	1	675	1	-0.060006	0.64127	0.64135	1	1135	1	-0.060006
MOAP1	5	0.84363	0.84346	1	1529	0	0.16793	0.64219	0.64223	1	1136	1	0.16793
DBF4B	5	0.41932	0.4309	1	772	1	0.051895	0.64237	0.64241	1	1137	1	0.051895
INO80D	5	0.67955	0.6795	1	1228	0	-0.059674	0.64365	0.64365	1	1138	1	-0.059674
CDKN1A	5	0.59983	0.59986	1	1092	0	-0.15847	0.64384	0.64383	1	1139	1	-0.15847
EPHB6	5	0.97222	0.97219	1	1825	0	0.044061	0.64438	0.64437	1	1140	1	0.044061
PTK2B	5	0.20487	0.27578	1	504	1	-0.12695	0.64511	0.64509	1	1141	1	-0.12695
PPARGC1B	5	0.49589	0.49763	1	898	1	-0.027671	0.64602	0.64602	1	1142	1	-0.027671
C1QTNF4	5	0.65269	0.65269	1	1180	0	0.026651	0.64747	0.64743	1	1143	1	0.026651
RAD51AP2	5	0.56115	0.56112	1	1015	0	-0.17426	0.64801	0.64797	1	1144	1	-0.17426
ZNF205	5	0.76973	0.76955	1	1389	0	-0.12479	0.64946	0.64944	1	1145	1	-0.12479
PPP2R5C	5	0.56737	0.56734	1	1028	0	-0.094444	0.65054	0.65053	1	1146	0	-0.094444
TDRD5	5	0.71048	0.71025	1	1283	0	0.063945	0.65233	0.65233	1	1147	0	0.063945
C6orf211	5	0.10761	0.17773	1	336	2	-0.35206	0.65305	0.65303	1	1148	0	-0.35206
HGF	5	0.16017	0.24767	1	456	1	0.032719	0.65358	0.65355	1	1149	0	0.032719
KIN	5	0.49901	0.50048	1	905	1	-0.02324	0.65376	0.65374	1	1150	0	-0.02324
ALKBH3	5	0.55834	0.55825	1	1010	0	-0.030373	0.65394	0.65392	1	1151	0	-0.030373
HLTF	5	0.84354	0.84337	1	1528	0	-0.0634	0.65412	0.6541	1	1152	0	-0.0634
MDM4	5	0.64292	0.64289	1	1161	0	-0.020625	0.6543	0.65427	1	1153	0	-0.020625
RBMS1	5	0.62748	0.62751	1	1138	0	0.081339	0.65483	0.6548	1	1154	0	0.081339
FOXO1	5	0.52668	0.52687	1	953	1	-0.033812	0.65501	0.65498	1	1155	0	-0.033812
FRRS1L	5	0.44503	0.45251	1	809	1	0.21494	0.65554	0.65552	1	1156	0	0.21494
DUSP16	5	0.76571	0.76547	1	1385	0	-0.00061316	0.65572	0.6557	1	1157	0	-0.00061316
DYRK1A	5	0.31913	0.35371	1	635	1	-0.20035	0.65714	0.65711	1	1158	0	-0.20035
STOML2	5	0.66014	0.66011	1	1191	0	-0.067803	0.65785	0.65782	1	1159	0	-0.067803
FBXO46	5	0.49613	0.49785	1	899	1	-0.058944	0.65838	0.65837	1	1160	0	-0.058944
ADCYAP1R1	5	0.40377	0.41827	1	745	1	-0.1841	0.65855	0.65855	1	1161	0	-0.1841
IL2RG	10	0.95115	0.9512	1	1761	0	-0.074068	0.65903	0.74555	1	1162	1	-0.074068
BCL6	5	0.73018	0.72996	1	1312	0	-0.1351	0.65908	0.65906	1	1163	0	-0.1351
ZNF253	5	0.95185	0.9518	1	1764	0	0.20516	0.66049	0.66047	1	1164	0	0.20516
DDX58	5	0.92527	0.92517	1	1702	0	-0.063414	0.66154	0.66154	1	1165	0	-0.063414
RBPJ	5	0.97322	0.97318	1	1827	0	0.093768	0.66399	0.66399	1	1166	0	0.093768
IL3RA	5	0.55114	0.551	1	991	0	-0.083469	0.66434	0.66434	1	1167	0	-0.083469
SYCP1	5	0.20971	0.27884	1	513	1	-0.25208	0.66451	0.6645	1	1168	0	-0.25208
ERI3	5	0.94671	0.94663	1	1748	0	0.085805	0.66469	0.66468	1	1169	0	0.085805
PDGFC	5	0.48715	0.48965	1	878	1	0.0044306	0.66486	0.66485	1	1170	0	0.0044306
PAPD7	5	0.80223	0.80208	1	1447	0	0.063058	0.66521	0.66518	1	1171	0	0.063058
FAM111A	10	0.45652	0.58229	1	833	1	0.061102	0.66593	0.74833	1	1172	1	0.061102
ZNF2	5	0.69226	0.69212	1	1253	0	0.16186	0.66763	0.66757	1	1173	0	0.16186
WAC	5	0.21316	0.28108	1	516	1	-0.078566	0.6678	0.66775	1	1174	0	-0.078566
RNF215	5	0.96463	0.96463	1	1803	0	0.044378	0.66815	0.66808	1	1175	0	0.044378
USP3	5	0.68916	0.68904	1	1246	0	0.094269	0.66832	0.66825	1	1176	0	0.094269
PLK3	5	0.26865	0.31808	1	579	1	-0.055823	0.66918	0.6691	1	1177	0	-0.055823
HTRA2	5	0.96483	0.96483	1	1804	0	0.026177	0.66953	0.66944	1	1178	0	0.026177
PTPRE	10	0.37708	0.51333	1	709	1	-0.16253	0.66964	0.74983	1	1179	1	-0.16253
DNASE1L2	5	0.56201	0.56198	1	1017	0	0.019478	0.67004	0.66995	1	1180	0	0.019478
EXOG	5	0.15799	0.24633	1	451	1	0.0040179	0.67056	0.67048	1	1181	0	0.0040179
RANBP3L	5	0.25029	0.30562	1	556	1	-0.28812	0.67107	0.671	1	1182	0	-0.28812
NEK11	5	0.14078	0.22388	1	418	1	-0.29371	0.67124	0.67117	1	1183	0	-0.29371
SETD2	5	0.95313	0.95309	1	1769	0	0.19588	0.67159	0.67152	1	1184	0	0.19588
PTPRF	5	0.69517	0.69501	1	1259	0	-0.10101	0.67227	0.6722	1	1185	0	-0.10101
ARID3A	5	0.92769	0.9276	1	1710	0	0.098996	0.67312	0.67305	1	1186	0	0.098996
CLUH	5	0.69613	0.69596	1	1261	0	0.10882	0.67329	0.67322	1	1187	0	0.10882
RPS6KA6	5	0.62387	0.62391	1	1128	0	-0.13092	0.67346	0.67339	1	1188	0	-0.13092
PRKCG	5	0.94097	0.94088	1	1737	0	0.068543	0.6738	0.67371	1	1189	0	0.068543
NUDT16	5	0.36533	0.38816	1	696	1	-0.022261	0.67397	0.67388	1	1190	0	-0.022261
INPP5K	5	0.1007	0.1681	1	322	2	-0.093013	0.67414	0.67404	1	1191	0	-0.093013
RNASE10	5	0.42977	0.43956	1	787	1	-0.092235	0.67482	0.67474	1	1192	0	-0.092235
DDX59	5	0.44268	0.45048	1	806	1	0.046037	0.67499	0.6749	1	1193	0	0.046037
RNASE11	5	0.0038619	0.011666	0.731314	34	3	-0.59918	0.67567	0.67557	1	1194	0	-0.59918
CASP2	5	0.13039	0.20949	1	393	2	-0.10385	0.67618	0.6761	1	1195	0	-0.10385
SPHAR	5	0.071735	0.12759	1	246	2	-0.12548	0.67685	0.67679	1	1196	0	-0.12548
TPRX1	5	0.080446	0.13978	1	269	1	0.090067	0.67736	0.67729	1	1197	0	0.090067
TNFRSF10D	5	0.44346	0.45114	1	807	1	0.095242	0.6777	0.67762	1	1198	0	0.095242
CCDC155	5	0.7801	0.77989	1	1410	0	0.09301	0.67837	0.67831	1	1199	0	0.09301
TOP2B	5	0.68289	0.68278	1	1233	0	0.072653	0.67888	0.67882	1	1200	0	0.072653
TMEM161A	5	0.42362	0.43445	1	779	1	-0.26115	0.67938	0.67933	1	1201	0	-0.26115
TSNAXIP1	5	0.13369	0.21405	1	401	2	-0.26814	0.68105	0.68097	1	1202	0	-0.26814
DUSP1	5	0.11923	0.19389	1	368	2	-0.028159	0.68205	0.68196	1	1203	0	-0.028159
ACVRL1	5	0.37024	0.39197	1	704	1	-0.19058	0.68255	0.68244	1	1204	0	-0.19058
ITPRIP	5	0.46781	0.47233	1	854	1	0.17385	0.68272	0.68261	1	1205	0	0.17385
SPI1	5	0.099389	0.16627	1	320	1	-0.070612	0.68339	0.68327	1	1206	0	-0.070612
ZNF235	5	0.021652	0.053831	1	105	3	-0.39447	0.68355	0.68345	1	1207	0	-0.39447
FANCD2	5	0.26507	0.31564	1	573	1	0.13151	0.68372	0.68361	1	1208	0	0.13151
PSMG1	5	0.82618	0.82596	1	1493	0	0.09222	0.68388	0.68378	1	1209	0	0.09222
UBE2W	5	0.88409	0.88412	1	1618	0	-0.073034	0.68405	0.68395	1	1210	0	-0.073034
PIAS4	5	0.51089	0.51169	1	922	1	-0.050885	0.68455	0.68444	1	1211	0	-0.050885
ZNF283	5	0.77496	0.77477	1	1399	0	0.21208	0.68471	0.68461	1	1212	0	0.21208
TERF2IP	5	0.075834	0.13335	1	258	2	-0.023088	0.68488	0.68478	1	1213	0	-0.023088
PTPRJ	5	0.84058	0.84044	1	1520	0	-0.069221	0.68554	0.68546	1	1214	0	-0.069221
PDGFB	10	0.78844	0.7883	1	1424	1	0.016752	0.68559	0.75644	1	1215	1	0.016752
ITPRIPL1	5	0.0010418	0.0037418	0.412018	19	1	-0.011409	0.68587	0.68579	1	1216	0	-0.011409
PDGFRB	5	0.90984	0.90973	1	1671	0	0.0056693	0.68603	0.68594	1	1217	0	0.0056693
ZBTB43	5	0.76018	0.75997	1	1370	0	0.035373	0.68686	0.68676	1	1218	0	0.035373
NKX3-1	5	0.0011575	0.0041351	0.414755	21	4	-0.5106	0.68702	0.68691	1	1219	0	-0.5106
FNIP2	5	0.92548	0.92538	1	1704	0	-0.010596	0.68768	0.68758	1	1220	0	-0.010596
MAEL	5	0.59175	0.59173	1	1079	0	-0.12863	0.68785	0.68774	1	1221	0	-0.12863
ZNF281	5	0.73091	0.73069	1	1313	0	0.037707	0.68801	0.68791	1	1222	0	0.037707
C9orf142	5	0.20833	0.27795	1	512	1	-0.16052	0.68817	0.68807	1	1223	0	-0.16052
BCL11B	5	0.63666	0.63662	1	1150	0	-0.13006	0.68834	0.68825	1	1224	0	-0.13006
IL21R	5	0.51814	0.51859	1	938	1	-0.079546	0.68916	0.68904	1	1225	0	-0.079546
SMG1	5	0.48519	0.48786	1	875	1	0.10656	0.68998	0.68984	1	1226	0	0.10656
POLR2J2	5	0.058407	0.10872	1	203	1	0.011138	0.69014	0.69001	1	1227	0	0.011138
OLIG3	5	0.69436	0.6942	1	1257	0	0.073742	0.6903	0.69017	1	1228	0	0.073742
FGFR4	5	0.92981	0.92975	1	1712	0	0.11061	0.69063	0.69049	1	1229	0	0.11061
MBD3L5	2	0.7482	0.7483	1	1341	0	0.0093113	0.69144	0.69139	1	1230	0	0.0093113
SFRP2	5	0.1048	0.17385	1	331	2	-0.099861	0.69144	0.69131	1	1231	0	-0.099861
TSPAN33	5	0.034733	0.074879	1	142	1	-0.2707	0.69177	0.69162	1	1232	0	-0.2707
SLC30A9	5	0.72324	0.72303	1	1302	0	0.16423	0.69193	0.69179	1	1233	0	0.16423
PAK3	5	0.21899	0.28493	1	523	1	-0.14006	0.69226	0.69212	1	1234	0	-0.14006
DDB2	5	0.58313	0.58313	1	1052	0	0.16668	0.69242	0.69228	1	1235	0	0.16668
TET3	5	0.82203	0.82185	1	1488	0	0.026281	0.69274	0.69258	1	1236	0	0.026281
CTC1	5	0.23662	0.29652	1	543	1	0.024659	0.69339	0.69321	1	1237	0	0.024659
DCLRE1A	5	0.081225	0.14088	1	272	1	0.015319	0.69355	0.69338	1	1238	0	0.015319
CSNK1E	5	0.6491	0.64908	1	1171	0	-0.04407	0.69371	0.69355	1	1239	0	-0.04407
MUS81	5	0.02337	0.057754	1	111	2	-0.091959	0.69388	0.69371	1	1240	0	-0.091959
PTPRO	5	0.86266	0.86256	1	1574	0	0.082909	0.69404	0.69387	1	1241	0	0.082909
TDGF1	5	0.074191	0.13106	1	253	1	-0.27823	0.69484	0.69468	1	1242	0	-0.27823
ADIPOQ	5	0.76558	0.76535	1	1384	0	0.10948	0.69565	0.6955	1	1243	0	0.10948
UBE2E2	5	0.66277	0.66276	1	1198	0	0.081411	0.69581	0.69566	1	1244	0	0.081411
MAPK10	5	0.039183	0.081296	1	155	1	-0.033651	0.69629	0.69612	1	1245	0	-0.033651
IL36A	5	0.19405	0.26888	1	496	1	-0.08848	0.69645	0.69627	1	1246	0	-0.08848
SETD5	5	0.40899	0.42244	1	756	1	0.20384	0.6971	0.69692	1	1247	0	0.20384
INSL3	5	0.36909	0.39109	1	701	1	-0.013233	0.69726	0.69707	1	1248	0	-0.013233
CCDC34	5	0.89246	0.89236	1	1638	0	0.070742	0.69758	0.69738	1	1249	0	0.070742
BATF2	5	0.96765	0.96767	1	1813	0	0.10966	0.6979	0.6977	1	1250	0	0.10966
CDKN2AIPNL	5	0.65144	0.65144	1	1175	0	0.031297	0.69806	0.69787	1	1251	0	0.031297
H1F0	5	0.81608	0.81586	1	1476	0	-0.041696	0.6987	0.69851	1	1252	0	-0.041696
NT5M	4	0.38057	0.38544	1	716	1	-0.14886	0.69933	0.69952	1	1253	0	-0.14886
IL4	5	0.33401	0.36456	1	654	1	-0.2111	0.69949	0.69933	1	1254	0	-0.2111
TSN	5	0.49081	0.49298	1	887	1	-0.23465	0.69981	0.69966	1	1255	0	-0.23465
MICAL1	5	0.2483	0.30429	1	554	1	0.1013	0.70061	0.70043	1	1256	0	0.1013
DCLRE1B	5	0.49853	0.50006	1	903	1	0.06011	0.70108	0.70092	1	1257	0	0.06011
SYCE3	5	0.78245	0.78221	1	1413	0	-0.08606	0.70188	0.70171	1	1258	0	-0.08606
POLR2J3	5	0.25525	0.30895	1	563	1	-0.23712	0.70251	0.70234	1	1259	0	-0.23712
PSME1	5	0.44763	0.45472	1	813	1	-0.044185	0.70267	0.70249	1	1260	0	-0.044185
MLH3	5	0.050835	0.097901	1	185	1	-0.17496	0.70282	0.70266	1	1261	0	-0.17496
RAD54B	5	0.067725	0.1219	1	234	2	-0.283	0.70298	0.70281	1	1262	0	-0.283
FANCC	5	0.78636	0.78613	1	1419	0	0.18075	0.70424	0.70406	1	1263	0	0.18075
PSMA2	5	0.18134	0.26086	1	487	1	0.068355	0.7044	0.70422	1	1264	0	0.068355
IKBKG	5	0.24231	0.30029	1	546	1	0.023319	0.70471	0.70452	1	1265	0	0.023319
UBXN8	5	0.17743	0.2584	1	483	1	-0.037655	0.70487	0.70467	1	1266	0	-0.037655
HEATR5B	5	0.80563	0.80544	1	1451	0	-0.11584	0.70566	0.70546	1	1267	0	-0.11584
HMGA2	5	0.73396	0.73375	1	1316	0	0.038924	0.70691	0.7067	1	1268	0	0.038924
POLE4	5	0.66677	0.66673	1	1205	0	-0.045529	0.70738	0.70714	1	1269	0	-0.045529
SNAPC4	5	0.8442	0.84403	1	1530	0	-0.056103	0.70769	0.70745	1	1270	0	-0.056103
RAD51AP1	5	0.52507	0.5253	1	950	1	-0.19275	0.70784	0.70761	1	1271	0	-0.19275
FBXO45	5	0.58705	0.58703	1	1066	0	-0.033344	0.70862	0.7084	1	1272	0	-0.033344
SGK1	10	0.098822	0.20964	1	316	3	-0.22264	0.71028	0.76742	1	1273	1	-0.22264
TEX15	5	0.90054	0.90049	1	1653	0	0.058122	0.7111	0.71089	1	1274	0	0.058122
HIBADH	5	0.90067	0.90062	1	1655	0	0.1465	0.71203	0.71181	1	1275	0	0.1465
DNASE1L3	5	0.15216	0.23961	1	439	1	-0.13698	0.71218	0.71197	1	1276	0	-0.13698
ZNF25	5	0.6305	0.63049	1	1144	0	-0.045212	0.71356	0.71336	1	1277	0	-0.045212
HEATR6	5	0.94014	0.94006	1	1735	0	0.1254	0.71387	0.71367	1	1278	0	0.1254
UHRF1	5	0.84486	0.84469	1	1533	0	0.19126	0.71524	0.71508	1	1279	0	0.19126
HELLS	5	0.13337	0.21362	1	400	1	-0.088607	0.7154	0.71523	1	1280	0	-0.088607
APOBEC1	5	0.04442	0.088736	1	171	2	0.11054	0.71555	0.71539	1	1281	0	0.11054
MUM1L1	5	0.23561	0.29586	1	542	1	-0.07287	0.71646	0.71634	1	1282	0	-0.07287
TTC5	5	0.57604	0.57606	1	1041	0	0.043184	0.71677	0.71664	1	1283	0	0.043184
ESCO1	5	0.10018	0.16737	1	321	2	-0.2318	0.71692	0.7168	1	1284	0	-0.2318
FOXP1	19	0.066706	0.1951	1	230	5	-0.055153	0.71797	0.86849	1	1285	3	-0.055153
OGG1	5	0.74182	0.74157	1	1331	0	-0.11748	0.71828	0.71815	1	1286	0	-0.11748
DSCC1	5	0.80235	0.8022	1	1448	0	0.20855	0.71859	0.71844	1	1287	0	0.20855
PSME4	5	0.87998	0.87998	1	1609	0	0.18194	0.71874	0.71858	1	1288	0	0.18194
SETD6	5	0.71064	0.71041	1	1284	0	0.12011	0.71889	0.71875	1	1289	0	0.12011
NF2	5	0.87576	0.87571	1	1599	0	0.13014	0.71904	0.71891	1	1290	0	0.13014
PRIMPOL	5	0.5952	0.59521	1	1084	0	-0.18904	0.71919	0.71906	1	1291	0	-0.18904
FANCL	5	0.21488	0.28221	1	519	1	-0.16252	0.71934	0.7192	1	1292	0	-0.16252
TRIM28	5	4.4255e-07	2.1176e-06	0.002124	3	4	-1.0171	0.71979	0.71964	1	1293	0	-1.0171
GSTK1	5	0.23359	0.29455	1	539	1	-0.024864	0.72085	0.72069	1	1294	0	-0.024864
ZBTB45	5	0.28186	0.32719	1	592	1	-0.19667	0.72145	0.72128	1	1295	0	-0.19667
TRIM39-RPP21	5	0.88267	0.88269	1	1613	0	0.063506	0.7216	0.72144	1	1296	0	0.063506
KCTD13	5	0.19124	0.26712	1	492	1	-0.20176	0.72235	0.72215	1	1297	0	-0.20176
PAN2	5	0.49347	0.49543	1	890	1	0.03332	0.72264	0.72246	1	1298	0	0.03332
CDC42EP4	5	0.94067	0.94058	1	1736	0	0.14234	0.72294	0.72275	1	1299	0	0.14234
TAF9B	5	0.62824	0.62824	1	1140	0	-0.25454	0.72309	0.72288	1	1300	0	-0.25454
KIDINS220	5	0.81042	0.81023	1	1464	0	-0.048753	0.72339	0.72319	1	1301	0	-0.048753
RPP25	5	0.45073	0.45735	1	821	1	-0.18363	0.72443	0.72422	1	1302	0	-0.18363
TK1	5	0.13819	0.22034	1	414	1	0.050125	0.72473	0.72453	1	1303	0	0.050125
IL4R	5	0.43401	0.44314	1	793	1	-0.018107	0.72518	0.72498	1	1304	0	-0.018107
NUDT13	5	0.65465	0.65462	1	1185	0	-0.15417	0.72532	0.72512	1	1305	0	-0.15417
FKBP6	5	0.020466	0.051069	1	96	1	0.069723	0.72562	0.72542	1	1306	0	0.069723
RAD50	5	0.14111	0.22434	1	420	2	-0.0082333	0.72577	0.72556	1	1307	0	-0.0082333
EPHB2	5	0.10207	0.17001	1	327	1	0.025301	0.72592	0.72571	1	1308	0	0.025301
PRDM1	5	0.34746	0.37458	1	676	1	-0.1598	0.72636	0.72613	1	1309	0	-0.1598
ANKRD16	5	0.86802	0.86796	1	1587	0	0.13251	0.72725	0.727	1	1310	0	0.13251
ZNF285	5	0.67668	0.67661	1	1222	0	0.10689	0.72798	0.72776	1	1311	0	0.10689
MGMT	5	0.46756	0.47211	1	853	1	-0.042288	0.72857	0.72835	1	1312	0	-0.042288
EP300	5	0.75791	0.75775	1	1364	0	0.028463	0.7293	0.72908	1	1313	0	0.028463
NACC2	5	0.47457	0.47837	1	862	1	0.15032	0.7296	0.72937	1	1314	0	0.15032
NUAK1	5	0.74852	0.74831	1	1343	0	0.012091	0.73004	0.7298	1	1315	0	0.012091
TBX21	5	0.9781	0.97801	1	1839	0	0.034039	0.73033	0.73011	1	1316	0	0.034039
CCDC7	5	0.29866	0.33901	1	613	1	0.10029	0.73135	0.73112	1	1317	0	0.10029
MAPK1	5	0.80212	0.80196	1	1446	0	0.11265	0.73164	0.73141	1	1318	0	0.11265
TDP1	5	0.41716	0.42911	1	770	1	-0.092935	0.73251	0.73229	1	1319	0	-0.092935
EXD2	5	0.1414	0.22473	1	422	2	0.011366	0.73266	0.73244	1	1320	0	0.011366
AXIN2	10	0.24558	0.38743	1	552	2	-0.023693	0.73346	0.77851	1	1321	1	-0.023693
BAD	5	0.49492	0.49675	1	896	1	0.012219	0.73382	0.7336	1	1322	0	0.012219
SPRED2	5	0.057612	0.10758	1	200	2	-0.033577	0.73439	0.73417	1	1323	0	-0.033577
TUBB3	10	0.75354	0.7561	1	1354	1	0.0014501	0.73447	0.77901	1	1324	1	0.0014501
PPP1R8	5	0.76204	0.76183	1	1379	0	-0.043492	0.73468	0.73447	1	1325	0	-0.043492
BANF1	5	0.57709	0.57713	1	1043	0	0.089725	0.73497	0.73476	1	1326	0	0.089725
BCL2L11	10	0.75869	0.7606	1	1368	1	-0.14105	0.73498	0.77927	1	1327	1	-0.14105
INSM2	5	0.80909	0.80889	1	1461	0	-0.018358	0.73526	0.73504	1	1328	0	-0.018358
FEN1	5	0.010172	0.027081	1	57	2	-0.3465	0.73569	0.73549	1	1329	0	-0.3465
CDK19	5	0.062481	0.11449	1	215	2	-0.23926	0.73641	0.73619	1	1330	0	-0.23926
ZNF248	5	0.081715	0.14157	1	275	2	-0.20236	0.73698	0.73678	1	1331	0	-0.20236
MCTS1	5	0.66849	0.66842	1	1209	0	-0.19239	0.73741	0.73719	1	1332	0	-0.19239
CDC25A	5	0.87948	0.87949	1	1608	0	-0.013921	0.7377	0.73746	1	1333	0	-0.013921
APCS	5	0.065921	0.11937	1	224	2	-0.39219	0.73827	0.73804	1	1334	0	-0.39219
TET2	5	0.64127	0.64126	1	1158	0	-0.15192	0.73841	0.73819	1	1335	0	-0.15192
FOXM1	5	0.93294	0.93288	1	1716	0	0.1668	0.7387	0.73848	1	1336	0	0.1668
GPER1	5	0.51347	0.51419	1	926	1	-0.24992	0.73898	0.73875	1	1337	0	-0.24992
SKIL	5	0.8272	0.82699	1	1495	0	0.040955	0.73912	0.73889	1	1338	0	0.040955
SND1	5	0.45021	0.4569	1	820	1	-0.090619	0.73927	0.73903	1	1339	0	-0.090619
HRASLS5	5	0.89309	0.89301	1	1640	0	0.092555	0.73941	0.73916	1	1340	0	0.092555
HIST1H2BA	5	0.34002	0.36904	1	662	1	-0.050781	0.74097	0.74072	1	1341	0	-0.050781
ZNF20	10	0.87263	0.87248	1	1593	0	-0.023155	0.74097	0.78229	1	1342	1	-0.023155
PARP3	5	0.50593	0.50698	1	915	1	-0.16681	0.74139	0.74115	1	1343	0	-0.16681
DCLRE1C	5	0.82894	0.82878	1	1498	0	-0.11409	0.74153	0.74129	1	1344	0	-0.11409
PTPRA	5	0.85703	0.85688	1	1560	0	0.056453	0.7428	0.74254	1	1345	0	0.056453
NONO	5	0.58991	0.58989	1	1072	0	0.0066054	0.74294	0.74269	1	1346	0	0.0066054
TOP1MT	5	0.039163	0.081269	1	154	2	-0.21966	0.74407	0.74381	1	1347	0	-0.21966
SLC50A1	5	0.028295	0.065682	1	125	2	-0.11429	0.74421	0.74396	1	1348	0	-0.11429
PCF11	5	0.97756	0.97749	1	1838	0	0.062022	0.74435	0.7441	1	1349	0	0.062022
PTCHD2	5	0.41553	0.42776	1	768	1	-0.17474	0.74491	0.74468	1	1350	0	-0.17474
RPA4	5	0.52415	0.52439	1	948	1	0.044529	0.74588	0.74566	1	1351	0	0.044529
NFATC2IP	5	0.79994	0.79978	1	1441	0	0.045226	0.74616	0.74594	1	1352	0	0.045226
USP38	5	0.62691	0.62693	1	1136	0	-0.10258	0.74672	0.74649	1	1353	0	-0.10258
BAX	5	0.54562	0.54553	1	982	0	-0.057317	0.74686	0.74664	1	1354	0	-0.057317
HUS1B	5	7.6301e-05	0.00034218	0.166567	4	3	-0.60471	0.74699	0.74678	1	1355	0	-0.60471
FOXN3	10	0.81955	0.81942	1	1482	0	-0.05234	0.74708	0.78542	1	1356	1	-0.05234
IL23A	5	0.20799	0.27774	1	511	1	0.079838	0.74783	0.74761	1	1357	0	0.079838
DDX50	5	0.59802	0.59803	1	1089	0	-0.032658	0.74824	0.74804	1	1358	0	-0.032658
THAP9	5	0.3021	0.34151	1	616	1	0.19492	0.74838	0.74817	1	1359	0	0.19492
MNDA	5	0.41526	0.42753	1	767	1	-0.093916	0.74921	0.74901	1	1360	0	-0.093916
LMTK2	5	0.52369	0.52393	1	947	1	0.085932	0.74976	0.74956	1	1361	0	0.085932
STK19	5	0.5566	0.55652	1	1004	0	-0.11577	0.75058	0.75037	1	1362	0	-0.11577
SLX1A	5	0.16848	0.25282	1	468	1	-0.0084987	0.75113	0.75094	1	1363	0	-0.0084987
RNH1	5	0.22954	0.29186	1	533	1	0.049455	0.75141	0.75121	1	1364	0	0.049455
DUSP18	5	0.97619	0.97611	1	1835	0	0.12226	0.75182	0.75161	1	1365	0	0.12226
MEGF8	5	0.93997	0.93988	1	1733	0	0.015022	0.75264	0.75243	1	1366	0	0.015022
MORC4	5	0.67719	0.67712	1	1223	0	0.025413	0.75305	0.75286	1	1367	0	0.025413
POLL	5	0.77635	0.77613	1	1402	0	0.11128	0.75495	0.75479	1	1368	0	0.11128
NCOA6	5	0.66189	0.66189	1	1195	0	-0.093067	0.75522	0.75506	1	1369	0	-0.093067
TSEN34	5	0.27641	0.32345	1	587	1	-0.13153	0.75549	0.75534	1	1370	0	-0.13153
TFDP3	5	0.077323	0.13542	1	262	2	-0.20105	0.75603	0.75588	1	1371	0	-0.20105
PHF19	5	0.070465	0.1258	1	243	2	-0.0083941	0.75643	0.75628	1	1372	0	-0.0083941
AEN	5	0.10936	0.1802	1	342	2	-0.267	0.75657	0.75641	1	1373	0	-0.267
VAV3	5	0.47357	0.47748	1	861	1	-0.16998	0.7571	0.75695	1	1374	0	-0.16998
KRBA2	5	0.32341	0.35679	1	639	1	-0.017637	0.75751	0.75735	1	1375	0	-0.017637
ASZ1	5	0.5954	0.59542	1	1085	0	0.15565	0.75804	0.75788	1	1376	0	0.15565
ACSF2	5	0.82182	0.82164	1	1487	0	-0.0030614	0.75831	0.75814	1	1377	0	-0.0030614
HIST3H2A	5	0.32949	0.36124	1	649	1	-0.1921	0.75871	0.75854	1	1378	0	-0.1921
TYSND1	5	0.12516	0.20219	1	381	1	-0.029815	0.75965	0.75944	1	1379	0	-0.029815
ZNF93	5	0.080502	0.13985	1	270	2	-0.14402	0.76005	0.75984	1	1380	0	-0.14402
ASTE1	5	0.71463	0.71446	1	1290	0	-0.11543	0.76071	0.7605	1	1381	0	-0.11543
LDLRAD1	5	0.68322	0.68311	1	1235	0	0.041498	0.76111	0.76089	1	1382	0	0.041498
LIG4	10	0.38078	0.51696	1	717	2	-0.038974	0.76192	0.79339	1	1383	1	-0.038974
TNFRSF14	5	0.8505	0.85033	1	1543	0	0.091118	0.76217	0.76197	1	1384	0	0.091118
PPP5C	5	0.72621	0.72599	1	1307	0	-0.12704	0.7623	0.7621	1	1385	0	-0.12704
MYCBP2	5	0.64638	0.64635	1	1169	0	0.063295	0.7627	0.76248	1	1386	0	0.063295
TBRG1	5	0.89633	0.8963	1	1646	0	0.017834	0.76335	0.76315	1	1387	0	0.017834
OAS1	5	0.11729	0.19122	1	363	2	-0.073179	0.76401	0.76379	1	1388	0	-0.073179
GATAD2B	5	0.85939	0.85927	1	1566	0	0.15987	0.76467	0.76445	1	1389	0	0.15987
TNFRSF13B	5	0.056875	0.10654	1	197	2	-0.33077	0.76637	0.76613	1	1390	0	-0.33077
CD28	5	0.94899	0.94891	1	1756	0	0.13322	0.76973	0.76955	1	1391	0	0.13322
TMEM161B	5	0.44918	0.45601	1	817	1	0.18497	0.76986	0.76967	1	1392	0	0.18497
ZNF233	5	0.2996	0.33971	1	614	1	-0.095347	0.77038	0.77016	1	1393	0	-0.095347
MIF	5	0.5496	0.54946	1	989	0	-0.053055	0.77127	0.77107	1	1394	0	-0.053055
POLI	5	0.79542	0.79525	1	1435	0	-0.17004	0.7714	0.7712	1	1395	0	-0.17004
SYCP3	5	0.39907	0.41451	1	740	1	0.14277	0.77153	0.77133	1	1396	0	0.14277
BTG2	5	0.10149	0.16919	1	325	2	-0.23042	0.77179	0.77158	1	1397	0	-0.23042
VCPKMT	5	0.22513	0.28894	1	528	1	-0.15878	0.7723	0.77211	1	1398	0	-0.15878
BRD4	5	0.14746	0.23309	1	430	2	-0.30821	0.77319	0.77299	1	1399	0	-0.30821
CUL4B	5	0.033111	0.072565	1	138	1	-0.0040523	0.7742	0.77399	1	1400	0	-0.0040523
CHD2	10	0.020186	0.062112	1	92	3	-0.19675	0.77444	0.80046	1	1401	1	-0.19675
OTOP1	5	0.59134	0.59131	1	1077	0	0.025939	0.77446	0.77425	1	1402	0	0.025939
TNFAIP8L3	5	0.58022	0.58022	1	1048	0	-0.066209	0.77572	0.77549	1	1403	0	-0.066209
ZNF292	5	0.28824	0.33172	1	605	1	0.068917	0.7761	0.77588	1	1404	0	0.068917
TNP1	5	0.0087662	0.023734	0.997673	49	3	-0.43172	0.77635	0.77613	1	1405	0	-0.43172
ATM	5	0.70456	0.70438	1	1274	0	-0.010543	0.7766	0.77639	1	1406	0	-0.010543
IGF1	5	0.16234	0.24898	1	460	1	-0.078519	0.77698	0.77677	1	1407	0	-0.078519
PHF16	5	0.53261	0.53263	1	962	1	-0.087684	0.77748	0.77727	1	1408	0	-0.087684
GJA10	5	0.095164	0.16037	1	307	1	0.040847	0.77761	0.77739	1	1409	0	0.040847
CAMTA1	5	0.81097	0.81076	1	1466	0	-0.041695	0.77773	0.7775	1	1410	0	-0.041695
FGF10	5	0.90707	0.90696	1	1666	0	0.15491	0.77798	0.77776	1	1411	0	0.15491
KITLG	5	0.56352	0.56347	1	1018	0	-0.040958	0.77923	0.779	1	1412	0	-0.040958
RANGRF	5	0.39098	0.40813	1	729	1	-0.12578	0.77985	0.77963	1	1413	0	-0.12578
TDRKH	5	0.45125	0.45781	1	823	1	-0.23877	0.78035	0.78013	1	1414	0	-0.23877
MBD4	5	0.2667	0.31676	1	576	1	-0.19954	0.7806	0.78038	1	1415	0	-0.19954
FBXO42	5	0.61034	0.6104	1	1106	0	0.028688	0.78084	0.78063	1	1416	0	0.028688
IL20RA	5	0.83176	0.83163	1	1504	0	0.10499	0.78097	0.78075	1	1417	0	0.10499
DDIT3	5	0.60183	0.60188	1	1093	0	0.055373	0.78109	0.78088	1	1418	0	0.055373
TRIM25	5	0.62502	0.62503	1	1131	0	0.089563	0.78158	0.78135	1	1419	0	0.089563
GSK3A	5	0.22581	0.28938	1	529	1	0.03083	0.78195	0.78172	1	1420	0	0.03083
RNASEH2A	5	0.00081338	0.0029456	0.39392	16	3	-0.54854	0.78404	0.78382	1	1421	0	-0.54854
CD40	5	0.076071	0.13369	1	259	2	-0.22345	0.78416	0.78396	1	1422	0	-0.22345
PSMD10	5	0.38111	0.40038	1	718	1	-0.040756	0.78526	0.78505	1	1423	0	-0.040756
UCN2	5	0.67039	0.67031	1	1214	0	-0.0060895	0.78587	0.78563	1	1424	0	-0.0060895
STUB1	4	0.6871	0.68725	1	1243	0	0.11553	0.78644	0.78646	1	1425	0	0.11553
INSR	5	0.34923	0.37593	1	679	1	0.042245	0.7866	0.78636	1	1426	0	0.042245
DUSP19	5	0.51767	0.51815	1	936	1	-0.041485	0.78672	0.78648	1	1427	0	-0.041485
BMPR2	5	0.88667	0.88663	1	1623	0	0.010428	0.78684	0.78659	1	1428	0	0.010428
TNFRSF17	5	0.60659	0.60665	1	1100	0	0.12682	0.78793	0.78768	1	1429	0	0.12682
PTPRC	5	0.5648	0.56473	1	1022	0	0.099669	0.78805	0.7878	1	1430	0	0.099669
MATR3	5	0.49056	0.49277	1	886	1	0.1198	0.78889	0.78866	1	1431	0	0.1198
CBX8	5	0.85285	0.85269	1	1552	0	-0.07259	0.78949	0.78927	1	1432	0	-0.07259
TNFRSF25	5	0.6543	0.65427	1	1184	0	-0.25823	0.78973	0.78951	1	1433	0	-0.25823
DNTT	5	0.074583	0.13161	1	255	1	-0.060541	0.78985	0.78964	1	1434	0	-0.060541
UBE2D3	5	0.067838	0.12207	1	235	2	-0.084603	0.78997	0.78976	1	1435	0	-0.084603
APEX2	5	0.49396	0.49586	1	893	1	-0.10855	0.79021	0.78998	1	1436	0	-0.10855
PSME2	5	0.41607	0.4282	1	769	1	-0.00076833	0.79033	0.79009	1	1437	0	-0.00076833
CPSF3L	5	0.7354	0.7352	1	1320	0	0.13824	0.79057	0.79033	1	1438	0	0.13824
ANGPTL4	5	0.34568	0.37326	1	673	1	0.072391	0.79069	0.79045	1	1439	0	0.072391
TNFRSF8	5	0.54695	0.54684	1	984	0	-0.092036	0.79081	0.79057	1	1440	0	-0.092036
ERCC1	5	0.40762	0.42134	1	754	1	-0.049449	0.79093	0.79069	1	1441	0	-0.049449
NABP1	5	0.021798	0.054169	1	106	2	-0.12129	0.79116	0.79093	1	1442	0	-0.12129
SPO11	5	0.052832	0.10075	1	190	1	-0.18647	0.79176	0.79153	1	1443	0	-0.18647
C3AR1	5	0.07489	0.13204	1	256	2	-0.31953	0.792	0.79177	1	1444	0	-0.31953
SPARCL1	5	0.63943	0.6394	1	1155	0	-0.063923	0.79283	0.79264	1	1445	0	-0.063923
ZNF213	5	0.96982	0.96982	1	1818	0	0.0862	0.79412	0.79395	1	1446	0	0.0862
TP53BP1	10	0.76352	0.76491	1	1381	1	-0.036984	0.79434	0.81235	1	1447	1	-0.036984
EXO1	5	0.75885	0.75866	1	1369	0	0.046946	0.79448	0.7943	1	1448	0	0.046946
RNASE6	5	0.099001	0.16574	1	317	2	-0.16829	0.79471	0.79453	1	1449	0	-0.16829
SNAPC5	5	0.0014357	0.0050888	0.464007	23	3	-0.47145	0.79495	0.79477	1	1450	0	-0.47145
HRASLS2	5	0.021046	0.052434	1	102	3	-0.36333	0.79635	0.79621	1	1451	0	-0.36333
ANGPTL6	5	0.32371	0.357	1	640	1	-0.16221	0.7967	0.79657	1	1452	0	-0.16221
PHF11	5	0.069479	0.12438	1	240	1	-0.22345	0.79705	0.79691	1	1453	0	-0.22345
ACHE	10	0.021579	0.065585	1	104	3	-0.035563	0.79753	0.81439	1	1454	1	-0.035563
INSL5	5	0.26605	0.31631	1	574	1	-0.11719	0.79775	0.79762	1	1455	0	-0.11719
MICALCL	5	0.85104	0.85088	1	1546	0	-0.053288	0.79821	0.79808	1	1456	0	-0.053288
GMNC	5	0.1674	0.25212	1	466	1	-0.085741	0.79844	0.7983	1	1457	0	-0.085741
CNOT6L	5	0.84078	0.84063	1	1522	0	0.13408	0.79879	0.79864	1	1458	0	0.13408
INO80	5	0.78611	0.78588	1	1418	0	0.096671	0.79891	0.79875	1	1459	0	0.096671
KPNA1	10	0.71327	0.72386	1	1287	1	-0.045985	0.79931	0.81554	1	1460	1	-0.045985
RNF223	5	0.6121	0.61219	1	1109	0	0.024362	0.7996	0.79944	1	1461	0	0.024362
SAPCD1	5	0.43639	0.44515	1	796	1	-0.092022	0.8004	0.80023	1	1462	0	-0.092022
CCRN4L	5	0.7974	0.79726	1	1438	0	-0.076054	0.80052	0.80035	1	1463	0	-0.076054
BID	5	0.6233	0.62335	1	1126	0	-0.13701	0.80063	0.80047	1	1464	0	-0.13701
STOX1	5	0.81897	0.81875	1	1480	0	-0.10521	0.80098	0.80082	1	1465	0	-0.10521
DNTTIP1	5	0.89148	0.89142	1	1633	0	-0.0040203	0.80109	0.80093	1	1466	0	-0.0040203
PSMF1	5	0.034222	0.07414	1	141	2	-0.29006	0.80121	0.80105	1	1467	0	-0.29006
CNOT11	5	0.96646	0.96646	1	1810	0	0.015787	0.80223	0.80208	1	1468	0	0.015787
GJA1	5	0.63368	0.63368	1	1147	0	-0.24405	0.80235	0.8022	1	1469	0	-0.24405
CCDC63	5	0.4046	0.41892	1	747	1	-0.24944	0.8036	0.80343	1	1470	0	-0.24944
FANCB	5	0.21865	0.2847	1	522	1	-0.038877	0.80496	0.80477	1	1471	0	-0.038877
HEMK1	5	0.71646	0.71634	1	1295	0	0.032021	0.80507	0.80489	1	1472	0	0.032021
BBC3	5	0.2809	0.32652	1	591	1	0.017055	0.80552	0.80534	1	1473	0	0.017055
REXO1	5	0.78757	0.78731	1	1423	0	0.028449	0.80608	0.80588	1	1474	0	0.028449
HRASLS	5	0.037366	0.078685	1	148	2	-0.10557	0.80619	0.806	1	1475	0	-0.10557
CCL23	5	0.089137	0.15194	1	292	2	-0.2948	0.80642	0.80622	1	1476	0	-0.2948
NEIL2	5	0.84617	0.84602	1	1536	0	-0.062906	0.80664	0.80644	1	1477	0	-0.062906
N4BP2L2	5	0.83464	0.83445	1	1510	0	0.080553	0.80753	0.80733	1	1478	0	0.080553
PRDM12	5	0.56673	0.56668	1	1026	0	-0.029719	0.80776	0.80755	1	1479	0	-0.029719
WRN	5	0.36097	0.38479	1	690	1	0.0033421	0.80876	0.80855	1	1480	0	0.0033421
GDF2	5	0.72886	0.72865	1	1309	0	-0.17708	0.80898	0.80877	1	1481	0	-0.17708
CDKN2A	10	0.23137	0.37432	1	536	2	0.057149	0.80948	0.82222	1	1482	1	0.057149
FBXO18	5	0.75818	0.75801	1	1366	0	-0.017164	0.80976	0.80954	1	1483	0	-0.017164
VRTN	5	0.0010163	0.0036411	0.412018	18	3	-0.57152	0.80998	0.80977	1	1484	0	-0.57152
PMS1	5	0.68471	0.68461	1	1240	0	-0.13309	0.81009	0.80988	1	1485	0	-0.13309
CIDEA	5	0.28601	0.33015	1	599	1	-0.095506	0.81119	0.81098	1	1486	0	-0.095506
ANKRD10	5	0.011825	0.030968	1	65	1	-0.032266	0.81141	0.8112	1	1487	0	-0.032266
FOSL1	5	0.24498	0.3021	1	551	1	-0.24873	0.81174	0.81154	1	1488	0	-0.24873
C11orf82	5	0.87362	0.87355	1	1596	0	0.00036792	0.81272	0.81251	1	1489	0	0.00036792
ST20	5	0.18418	0.26264	1	489	1	-0.023933	0.81294	0.81274	1	1490	0	-0.023933
CDIP1	5	0.3319	0.36302	1	650	1	-0.04566	0.81435	0.81414	1	1491	0	-0.04566
CCDC66	5	0.12366	0.20011	1	377	1	-0.10346	0.81446	0.81425	1	1492	0	-0.10346
TSPYL2	5	0.1542	0.24243	1	443	2	0.022593	0.81489	0.81468	1	1493	0	0.022593
NEK10	5	0.24398	0.30144	1	548	1	-0.19361	0.81543	0.81521	1	1494	0	-0.19361
TP53INP2	10	0.5385	0.61936	1	972	1	0.026196	0.81558	0.82636	1	1495	1	0.026196
RANBP10	5	0.13716	0.21889	1	411	2	-0.22237	0.81565	0.81542	1	1496	0	-0.22237
ERCC6-PGBD3	5	0.17027	0.25392	1	472	1	-0.15418	0.81619	0.81598	1	1497	0	-0.15418
PTPN18	10	0.90205	0.90184	1	1657	0	-0.067082	0.81631	0.82687	1	1498	1	-0.067082
UCN	5	0.44085	0.44892	1	803	1	-0.08438	0.8164	0.81618	1	1499	0	-0.08438
ZAK	5	0.1993	0.27222	1	501	1	-0.016828	0.81651	0.81629	1	1500	0	-0.016828
CCDC42B	5	0.79188	0.79165	1	1428	0	-0.066228	0.81705	0.81682	1	1501	0	-0.066228
CDC42EP2	5	0.10707	0.17699	1	334	2	-0.2001	0.81715	0.81693	1	1502	0	-0.2001
KCNK2	5	0.44737	0.45451	1	812	1	-0.17628	0.81769	0.81748	1	1503	0	-0.17628
BCL2L12	5	0.58684	0.58682	1	1065	0	-0.20998	0.81833	0.81811	1	1504	0	-0.20998
SUV39H1	5	0.36966	0.39153	1	702	1	-0.22334	0.81854	0.81832	1	1505	0	-0.22334
GTF2H2	3	0.33833	0.33904	1	659	1	-0.16141	0.81869	0.81872	1	1506	0	-0.16141
CCDC70	5	0.71249	0.71227	1	1285	0	-0.095982	0.81918	0.81897	1	1507	0	-0.095982
POLR2E	10	0.24443	0.38635	1	549	2	-0.14465	0.81937	0.82897	1	1508	1	-0.14465
ALKBH7	5	0.81854	0.81832	1	1478	0	0.0502	0.81939	0.81918	1	1509	0	0.0502
AGO3	5	0.035543	0.07602	1	145	1	-0.2069	0.8196	0.8194	1	1510	0	-0.2069
USB1	5	0.51744	0.51794	1	935	1	0.016073	0.82003	0.81984	1	1511	0	0.016073
CSTF2T	5	0.061169	0.11261	1	212	2	-0.15927	0.82098	0.8208	1	1512	0	-0.15927
WNT10A	5	0.74741	0.74719	1	1339	0	0.0045971	0.82203	0.82185	1	1513	0	0.0045971
TUBB8	5	0.84116	0.84102	1	1523	0	-0.055969	0.82234	0.82216	1	1514	0	-0.055969
DUSP7	10	0.96039	0.96043	1	1786	0	0.10996	0.82256	0.83124	1	1515	1	0.10996
STAT6	5	0.28218	0.32741	1	593	1	-0.27198	0.82265	0.82247	1	1516	0	-0.27198
PARP10	5	0.46503	0.46988	1	850	1	0.073675	0.82307	0.82288	1	1517	0	0.073675
TAF1L	5	0.10779	0.17798	1	337	1	-0.26427	0.82349	0.82328	1	1518	0	-0.26427
ZNF22	5	0.68305	0.68295	1	1234	0	-0.04393	0.8239	0.82369	1	1519	0	-0.04393
UBE2N	5	0.66312	0.66312	1	1199	0	-0.10794	0.82401	0.82379	1	1520	0	-0.10794
TUBA1C	5	0.043145	0.086908	1	167	2	-0.11843	0.82422	0.824	1	1521	0	-0.11843
DNASE2B	5	0.5714	0.5714	1	1033	0	0.094027	0.82484	0.82463	1	1522	0	0.094027
MCL1	5	0.99045	0.99036	1	1894	0	0.10566	0.82515	0.82494	1	1523	0	0.10566
BAZ1A	5	0.58602	0.58601	1	1063	0	0.017226	0.82525	0.82505	1	1524	0	0.017226
TNKS	5	0.78925	0.78904	1	1425	0	0.062806	0.82546	0.82525	1	1525	0	0.062806
H1FNT	5	0.6987	0.69851	1	1266	0	-0.041109	0.82556	0.82535	1	1526	0	-0.041109
IRF3	5	0.53487	0.53487	1	964	1	-0.10002	0.8269	0.82668	1	1527	0	-0.10002
MAPK12	5	0.74435	0.7441	1	1334	0	-0.045393	0.827	0.82678	1	1528	0	-0.045393
TOP3B	5	0.30926	0.3466	1	627	1	-0.077809	0.82812	0.82794	1	1529	0	-0.077809
LINS	5	0.66329	0.66329	1	1200	0	-0.047124	0.82904	0.82889	1	1530	0	-0.047124
ASCC2	5	0.1442	0.22857	1	427	2	-0.066266	0.83096	0.83082	1	1531	0	-0.066266
TP53I3	5	0.017181	0.043466	1	83	1	-0.15646	0.83106	0.83092	1	1532	0	-0.15646
GLRX2	5	0.36822	0.39044	1	700	1	-0.10151	0.83116	0.83102	1	1533	0	-0.10151
IL20	5	0.56523	0.56516	1	1023	0	-0.15041	0.83166	0.83153	1	1534	0	-0.15041
ZBTB48	5	0.80653	0.80633	1	1453	0	0.0069937	0.83186	0.83173	1	1535	0	0.0069937
SRRM2	5	0.70893	0.7087	1	1282	0	0.12443	0.83216	0.83204	1	1536	0	0.12443
PRDM9	5	0.085114	0.14633	1	285	2	-0.22698	0.83226	0.83213	1	1537	0	-0.22698
IL10RA	5	0.015761	0.040138	1	79	2	-0.25001	0.83246	0.83232	1	1538	0	-0.25001
PYCARD	5	0.68455	0.68444	1	1239	0	-0.016193	0.83256	0.83242	1	1539	0	-0.016193
RLTPR	10	0.020781	0.06358	1	98	4	-0.056257	0.833	0.83893	1	1540	1	-0.056257
CCNE2	5	0.12866	0.20711	1	388	2	-0.22921	0.83316	0.83302	1	1541	0	-0.22921
IFI16	5	0.4891	0.49143	1	883	1	0.037704	0.83455	0.83434	1	1542	0	0.037704
GZMA	5	0.17957	0.25973	1	486	1	-0.07473	0.83484	0.83465	1	1543	0	-0.07473
CCND1	10	0.43346	0.56976	1	791	1	-0.12299	0.83532	0.84069	1	1544	1	-0.12299
APAF1	5	0.91081	0.9107	1	1673	0	0.020726	0.83553	0.83535	1	1545	0	0.020726
PIK3R1	5	0.080865	0.14037	1	271	2	-0.11938	0.83593	0.83574	1	1546	0	-0.11938
NEK4	5	0.019293	0.048385	1	89	3	-0.32901	0.83612	0.83594	1	1547	0	-0.32901
BMP6	5	0.82985	0.82971	1	1499	0	-0.044654	0.83622	0.83604	1	1548	0	-0.044654
NFIB	5	0.88891	0.88885	1	1629	0	-0.032463	0.83651	0.83633	1	1549	0	-0.032463
CDK16	5	0.58746	0.58746	1	1068	0	-0.074389	0.8371	0.83692	1	1550	0	-0.074389
CCDC134	5	0.50332	0.50452	1	913	1	-0.063569	0.83739	0.83722	1	1551	0	-0.063569
POLH	5	0.4212	0.43245	1	776	1	0.013157	0.83759	0.83743	1	1552	0	0.013157
CCL24	5	0.091156	0.15478	1	298	2	0.013951	0.83778	0.83763	1	1553	0	0.013951
POLQ	5	0.35424	0.37974	1	681	1	-0.026934	0.83807	0.83792	1	1554	0	-0.026934
CCL28	5	0.58725	0.58724	1	1067	0	-0.049746	0.83837	0.8382	1	1555	0	-0.049746
GADD45A	5	0.77648	0.77626	1	1404	0	-0.062318	0.83943	0.83925	1	1556	0	-0.062318
STRA8	5	0.47953	0.48278	1	867	1	-0.14186	0.84125	0.84111	1	1557	0	-0.14186
VKORC1	5	0.77723	0.77702	1	1407	0	-0.13875	0.84164	0.84147	1	1558	0	-0.13875
EZH2	5	0.84448	0.84431	1	1531	0	-0.020817	0.8424	0.84222	1	1559	0	-0.020817
ZNF211	5	0.70613	0.70592	1	1277	0	-0.080475	0.84259	0.84241	1	1560	0	-0.080475
TPRN	5	0.98279	0.98272	1	1862	0	0.062245	0.84297	0.84279	1	1561	0	0.062245
KDM2A	5	0.5542	0.55412	1	998	0	-0.087321	0.84325	0.84308	1	1562	0	-0.087321
DDX53	5	0.088635	0.15124	1	290	2	-0.20401	0.84363	0.84346	1	1563	0	-0.20401
DFFB	5	0.85482	0.85465	1	1556	0	0.058562	0.84429	0.84412	1	1564	0	0.058562
HRSP12	5	0.69758	0.69738	1	1264	0	2.8858e-05	0.84439	0.84421	1	1565	0	2.8858e-05
TPRG1L	5	0.0081039	0.022139	0.997673	45	3	-0.35674	0.84551	0.84536	1	1566	0	-0.35674
DUSP28	5	0.53374	0.53375	1	963	1	-0.19179	0.8456	0.84546	1	1567	0	-0.19179
MBD3L2	5	0.11412	0.18682	1	355	2	-0.046378	0.8457	0.84555	1	1568	0	-0.046378
PINX1	5	0.66953	0.66944	1	1213	0	-0.20217	0.84737	0.84721	1	1569	0	-0.20217
ACTR5	5	0.7207	0.72054	1	1299	0	-0.051711	0.84747	0.8473	1	1570	0	-0.051711
RANBP1	5	0.55026	0.55011	1	990	0	-0.12254	0.8483	0.84811	1	1571	0	-0.12254
IL22	5	0.021285	0.052987	1	103	1	-0.18233	0.84839	0.8482	1	1572	0	-0.18233
PLK1S1	5	0.40872	0.42221	1	755	1	-0.040317	0.84885	0.84867	1	1573	0	-0.040317
APITD1	5	0.59053	0.59051	1	1074	0	0.051648	0.84894	0.84875	1	1574	0	0.051648
TDP2	5	0.90113	0.90109	1	1656	0	0.024426	0.84949	0.84931	1	1575	0	0.024426
IL8	10	0.010111	0.036162	1	56	4	-0.1893	0.85029	0.85263	1	1576	1	-0.1893
RNASE2	5	0.63703	0.63699	1	1152	0	-0.086099	0.8505	0.85033	1	1577	0	-0.086099
NOX4	5	0.34031	0.36926	1	663	1	-0.010264	0.85095	0.85079	1	1578	0	-0.010264
TIMMDC1	5	0.88776	0.8877	1	1625	0	0.045312	0.85114	0.85096	1	1579	0	0.045312
NDFIP1	5	0.29236	0.33456	1	608	1	-0.03411	0.85123	0.85106	1	1580	0	-0.03411
RAD18	5	0.25228	0.30695	1	558	1	0.017091	0.85168	0.8515	1	1581	0	0.017091
TERF1	5	0.035948	0.076622	1	146	1	-0.25611	0.85177	0.8516	1	1582	0	-0.25611
C15orf60	5	0.28314	0.32811	1	596	1	-0.08695	0.85195	0.85178	1	1583	0	-0.08695
ANKRD17	5	0.85204	0.85187	1	1551	0	0.06907	0.8524	0.85224	1	1584	0	0.06907
XRN1	5	0.85177	0.8516	1	1550	0	-0.12784	0.85258	0.85242	1	1585	0	-0.12784
IGHMBP2	5	0.48813	0.49055	1	881	1	-0.073385	0.85357	0.85339	1	1586	0	-0.073385
BABAM1	5	0.81359	0.8134	1	1469	0	-0.047292	0.85384	0.85367	1	1587	0	-0.047292
ZNF286A	5	0.51907	0.51949	1	940	1	-0.014701	0.85464	0.85448	1	1588	0	-0.014701
CCL2	5	0.86444	0.86433	1	1578	0	0.070049	0.85509	0.85493	1	1589	0	0.070049
PTPRN	5	0.2933	0.33526	1	609	1	-0.022605	0.85562	0.85547	1	1590	0	-0.022605
MKI67	5	0.020417	0.050962	1	95	3	-0.33133	0.85686	0.8567	1	1591	0	-0.33133
EYA3	5	0.49154	0.49367	1	888	1	0.017046	0.85721	0.85706	1	1592	0	0.017046
CCDC74B	5	0.34627	0.3737	1	674	1	-0.097869	0.85826	0.85813	1	1593	0	-0.097869
CUL4A	5	0.38648	0.40459	1	726	1	-0.10755	0.85835	0.85822	1	1594	0	-0.10755
PTGES3L	5	0.63499	0.63498	1	1149	0	-0.045333	0.85939	0.85927	1	1595	0	-0.045333
INSIG2	5	0.0955	0.16084	1	308	2	-0.28493	0.86	0.8599	1	1596	0	-0.28493
STK16	5	0.1347	0.21545	1	404	2	-0.27909	0.86146	0.86135	1	1597	0	-0.27909
C1QTNF3	5	0.53937	0.53931	1	975	1	-0.13265	0.86181	0.86169	1	1598	0	-0.13265
RAD23A	5	0.20069	0.27311	1	502	1	-0.18162	0.8624	0.8623	1	1599	0	-0.18162
MAPK3	5	0.46021	0.46562	1	840	1	-0.11898	0.86249	0.8624	1	1600	0	-0.11898
AGO2	5	0.7157	0.71554	1	1293	0	-0.15466	0.86309	0.86299	1	1601	0	-0.15466
PLA2G1B	10	0.16387	0.3104	1	463	2	-0.079613	0.86319	0.86382	1	1602	1	-0.079613
TEX12	5	0.008441	0.022926	0.997673	47	3	-0.42809	0.86359	0.8635	1	1603	0	-0.42809
E2F7	5	0.049767	0.096378	1	182	2	-0.27459	0.86393	0.86382	1	1604	0	-0.27459
BANF2	5	0.24465	0.30188	1	550	1	-0.12223	0.86402	0.86391	1	1605	0	-0.12223
PRDM11	10	0.00038816	0.0020223	0.312056	13	6	-0.35101	0.86402	0.86459	1	1606	1	-0.35101
SH2B1	5	0.76177	0.76157	1	1378	0	-0.07649	0.8641	0.864	1	1607	0	-0.07649
MORC1	5	0.85957	0.85944	1	1567	0	-0.03441	0.86435	0.86425	1	1608	0	-0.03441
SRGN	10	0.4708	0.58837	1	857	1	-0.16661	0.86485	0.86532	1	1609	1	-0.16661
ST20-MTHFS	5	0.69388	0.69371	1	1255	0	-0.1349	0.86503	0.86492	1	1610	0	-0.1349
SPDYA	10	0.71489	0.72509	1	1291	1	-0.045137	0.86513	0.86558	1	1611	1	-0.045137
NFRKB	5	0.32767	0.35991	1	646	1	0.046815	0.86528	0.86519	1	1612	0	0.046815
MSX1	5	0.52988	0.53001	1	958	1	-0.14705	0.86536	0.86527	1	1613	0	-0.14705
MTRR	5	0.66815	0.66808	1	1208	0	0.081959	0.86553	0.86544	1	1614	0	0.081959
PTPN13	5	0.0087251	0.023638	0.997673	48	3	-0.3935	0.8657	0.8656	1	1615	0	-0.3935
TNKS1BP1	10	0.23789	0.38037	1	544	2	-0.01887	0.86649	0.86683	1	1616	1	-0.01887
ANKRD13B	5	0.12591	0.20325	1	383	1	-0.11382	0.86662	0.86653	1	1617	0	-0.11382
FOXO4	5	0.76151	0.7613	1	1376	0	-0.14158	0.8667	0.86662	1	1618	0	-0.14158
TP53TG3C	5	0.53577	0.53575	1	967	1	0.044729	0.86753	0.86747	1	1619	0	0.044729
ZNF257	5	0.26116	0.31294	1	569	1	-0.10456	0.86769	0.86763	1	1620	0	-0.10456
CSF2RB	5	0.85141	0.85123	1	1549	0	-0.085038	0.86794	0.86788	1	1621	0	-0.085038
H2AFX	5	0.3794	0.39904	1	713	1	-0.13688	0.86844	0.86839	1	1622	0	-0.13688
KAT5	5	0.12216	0.19802	1	373	1	0.0081701	0.86868	0.86863	1	1623	0	0.0081701
STK10	5	0.4139	0.42644	1	764	1	0.09029	0.86877	0.86872	1	1624	0	0.09029
STK17A	5	0.027745	0.064905	1	122	2	-0.22921	0.87113	0.87109	1	1625	0	-0.22921
CCDC13	5	0.61424	0.61428	1	1114	0	0.064669	0.87153	0.8715	1	1626	0	0.064669
IL27	5	0.19545	0.26976	1	498	1	-0.095815	0.8721	0.87206	1	1627	0	-0.095815
DNASE1L1	10	0.12234	0.24667	1	374	2	-0.1664	0.8725	0.87245	1	1628	1	-0.1664
UHRF2	5	0.85553	0.85537	1	1557	0	-0.019088	0.8729	0.87286	1	1629	0	-0.019088
CERS1	5	0.053118	0.10116	1	191	2	-0.030069	0.87298	0.87293	1	1630	0	-0.030069
RDM1	5	0.65162	0.65162	1	1176	0	-0.15999	0.87322	0.87317	1	1631	0	-0.15999
RAD52	10	0.13603	0.26782	1	407	3	-0.073078	0.87418	0.87407	1	1632	1	-0.073078
INSIG1	5	0.13708	0.21878	1	410	1	-0.030546	0.8752	0.87515	1	1633	0	-0.030546
CCDC79	5	0.64946	0.64944	1	1172	0	-0.039425	0.87544	0.87539	1	1634	0	-0.039425
MEGF9	5	0.083949	0.14469	1	282	1	-0.0857	0.87568	0.87562	1	1635	0	-0.0857
C19ORF40	5	0.2876	0.33127	1	603	1	0.060764	0.87623	0.87618	1	1636	0	0.060764
HMGA1	5	0.90874	0.90862	1	1669	0	-0.0095881	0.87646	0.87643	1	1637	0	-0.0095881
CCDC60	5	0.45664	0.46248	1	834	1	-0.27005	0.87677	0.87675	1	1638	0	-0.27005
TNFSF4	10	0.33559	0.4728	1	655	1	0.024394	0.87699	0.87686	1	1639	1	0.024394
CXCL12	5	0.89253	0.89244	1	1639	0	0.042345	0.87732	0.8773	1	1640	0	0.042345
ATF1	5	0.28728	0.33105	1	602	1	-0.00085598	0.87786	0.87785	1	1641	0	-0.00085598
APC2	10	0.030019	0.086538	1	129	3	-0.04872	0.87813	0.878	1	1642	0	-0.04872
CHD1L	5	0.72901	0.72878	1	1310	0	-0.17651	0.87817	0.87816	1	1643	0	-0.17651
IL21	5	0.44033	0.44847	1	801	1	-0.16883	0.8791	0.87909	1	1644	0	-0.16883
CTLA4	5	0.04683	0.09219	1	177	1	-0.042467	0.87933	0.87933	1	1645	0	-0.042467
MYCT1	5	0.0092021	0.024777	0.997673	52	2	-0.28111	0.88055	0.88055	1	1646	0	-0.28111
DNAJC28	5	0.69774	0.69754	1	1265	0	0.047382	0.88154	0.88154	1	1647	0	0.047382
C1QTNF5	10	0.76533	0.76654	1	1383	1	-0.021853	0.88172	0.88153	1	1648	0	-0.021853
CDK11B	9	0.078203	0.17106	1	266	2	-0.24017	0.88204	0.88208	1	1649	0	-0.24017
USP35	5	0.7866	0.78636	1	1420	0	-0.11511	0.88252	0.88253	1	1650	0	-0.11511
GMCL1	5	0.10294	0.17127	1	329	2	-0.037326	0.88312	0.88315	1	1651	0	-0.037326
ATXN3	5	0.86603	0.86593	1	1582	0	-0.089928	0.88364	0.88368	1	1652	0	-0.089928
CIZ1	5	0.33642	0.36637	1	657	1	-0.15193	0.88424	0.88427	1	1653	0	-0.15193
XRCC4	5	0.55899	0.55893	1	1013	0	-0.11116	0.88439	0.88442	1	1654	0	-0.11116
ATRNL1	5	0.082393	0.14252	1	277	1	-0.14449	0.88483	0.88486	1	1655	0	-0.14449
DIS3L2	5	0.43559	0.44449	1	794	1	-0.079242	0.88491	0.88493	1	1656	0	-0.079242
ANG	5	0.45382	0.46003	1	828	1	-0.27679	0.8855	0.8855	1	1657	0	-0.27679
HMOX1	10	0.84162	0.84156	1	1525	0	-0.0098837	0.88568	0.88553	1	1658	0	-0.0098837
ZNF280A	5	0.01391	0.035881	1	72	3	-0.33406	0.88594	0.88591	1	1659	0	-0.33406
CLUAP1	5	0.087828	0.15011	1	288	2	-0.23903	0.88645	0.8864	1	1660	0	-0.23903
ZNF268	5	0.00028352	0.0010858	0.24033	9	3	-0.51395	0.88652	0.88648	1	1661	0	-0.51395
N4BP2L1	5	0.26442	0.31519	1	572	1	0.033942	0.88667	0.88663	1	1662	0	0.033942
PTPRM	5	0.058578	0.10894	1	204	2	-0.22342	0.88674	0.88669	1	1663	0	-0.22342
RRM2B	5	0.52897	0.52911	1	955	1	-0.027741	0.88725	0.88719	1	1664	0	-0.027741
BACH1	5	0.1491	0.23536	1	433	2	-0.0061694	0.88732	0.88727	1	1665	0	-0.0061694
IL7R	5	0.46276	0.46787	1	845	1	-0.23357	0.88754	0.88749	1	1666	0	-0.23357
CHCHD6	5	0.64072	0.64069	1	1157	0	-0.035555	0.88783	0.88777	1	1667	0	-0.035555
EGF	5	0.052033	0.099602	1	187	1	-0.13784	0.88798	0.88792	1	1668	0	-0.13784
PSMD9	5	0.0091547	0.024667	0.997673	51	2	-0.036861	0.88834	0.88829	1	1669	0	-0.036861
C1QTNF2	5	0.4287	0.43866	1	784	1	-0.071961	0.8887	0.88864	1	1670	0	-0.071961
HIPK2	5	0.35542	0.38061	1	684	1	-0.26695	0.88877	0.88871	1	1671	0	-0.26695
ZBTB49	5	0.097569	0.16375	1	313	2	-0.31536	0.88891	0.88885	1	1672	0	-0.31536
CDC42SE2	5	0.75318	0.753	1	1352	0	-0.095174	0.88913	0.88906	1	1673	0	-0.095174
UBE2T	5	0.73382	0.7336	1	1315	0	-0.027319	0.88942	0.88935	1	1674	0	-0.027319
PLK5	5	0.64402	0.64397	1	1164	0	-0.044079	0.89027	0.89022	1	1675	0	-0.044079
MCMDC2	5	0.029046	0.066751	1	126	1	-0.024978	0.89034	0.8903	1	1676	0	-0.024978
ATRAID	5	0.10969	0.18066	1	345	1	-0.16949	0.89091	0.89086	1	1677	0	-0.16949
CDK5RAP3	5	0.012237	0.031944	1	67	2	-0.060534	0.8912	0.89115	1	1678	0	-0.060534
CDK9	5	0.51018	0.51101	1	920	1	-0.099098	0.89134	0.89129	1	1679	0	-0.099098
TREX1	5	0.89875	0.89873	1	1649	0	-0.075327	0.89197	0.8919	1	1680	0	-0.075327
CASP9	5	0.40129	0.41628	1	742	1	-0.1013	0.89309	0.89301	1	1681	0	-0.1013
H1FOO	5	0.078104	0.13653	1	265	2	-0.15913	0.89323	0.89315	1	1682	0	-0.15913
FBXO4	5	0.059201	0.10985	1	206	1	-0.2257	0.89337	0.89329	1	1683	0	-0.2257
PARPBP	5	0.75209	0.75188	1	1350	0	-0.18635	0.89351	0.89343	1	1684	0	-0.18635
BTAF1	5	0.86078	0.86067	1	1572	0	-0.090739	0.8942	0.89414	1	1685	0	-0.090739
TNFSF11	5	0.42201	0.43311	1	777	1	-0.06995	0.89496	0.89492	1	1686	0	-0.06995
NUPR1	5	0.32676	0.35922	1	645	1	-0.21788	0.89537	0.89535	1	1687	0	-0.21788
MOV10L1	5	0.40294	0.41763	1	744	1	-0.045293	0.89544	0.89542	1	1688	0	-0.045293
APTX	10	0.090607	0.19652	1	296	2	-0.036972	0.89547	0.89526	1	1689	0	-0.036972
MBD3L4	2	0.40952	0.40954	1	757	0	-0.21903	0.89549	0.8955	1	1690	0	-0.21903
MAS1L	5	0.88131	0.88132	1	1611	0	-0.01312	0.89558	0.89555	1	1691	0	-0.01312
EXD1	5	0.074537	0.13155	1	254	2	-0.24834	0.89585	0.89582	1	1692	0	-0.24834
CECR2	5	0.43375	0.44292	1	792	1	-0.12181	0.89592	0.89589	1	1693	0	-0.12181
KIF22	10	0.41288	0.54896	1	761	2	-0.12896	0.89623	0.89603	1	1694	0	-0.12896
KMT2E	5	0.010858	0.028726	1	61	3	-0.34159	0.89734	0.89734	1	1695	0	-0.34159
RNF207	10	0.36151	0.49808	1	691	2	-0.091542	0.89742	0.89721	1	1696	0	-0.091542
PAPOLG	5	0.54183	0.54176	1	976	1	-0.15428	0.89748	0.89747	1	1697	0	-0.15428
FOXL2	5	0.63181	0.6318	1	1145	0	-0.085486	0.89802	0.898	1	1698	0	-0.085486
PPIA	5	7.9544e-05	0.00035638	0.166567	5	4	-0.44487	0.89862	0.8986	1	1699	0	-0.44487
CRLF2	5	0.80787	0.80766	1	1455	0	-0.10531	0.89869	0.89866	1	1700	0	-0.10531
CHCHD2	5	0.039435	0.081653	1	156	2	-0.31509	0.89915	0.89914	1	1701	0	-0.31509
RPS27L	5	0.30709	0.34504	1	623	1	-0.048518	0.89928	0.89927	1	1702	0	-0.048518
CTCFL	5	0.019198	0.048177	1	87	2	-0.38147	0.89948	0.89947	1	1703	0	-0.38147
DDIT4L	5	0.12399	0.20055	1	378	2	-0.078516	0.89968	0.89966	1	1704	0	-0.078516
HIST3H3	5	0.060788	0.11209	1	209	1	-0.051095	0.89975	0.89972	1	1705	0	-0.051095
MICAL2	5	0.16776	0.25236	1	467	1	0.022547	0.89982	0.89979	1	1706	0	0.022547
FBXO44	5	0.19825	0.27155	1	500	1	-0.065518	0.90015	0.90011	1	1707	0	-0.065518
TOP3A	5	0.18983	0.26623	1	491	1	0.033786	0.90021	0.90017	1	1708	0	0.033786
EXO5	5	0.55355	0.55347	1	996	0	0.029898	0.90061	0.90056	1	1709	0	0.029898
ANKRD18B	5	0.51604	0.51664	1	931	1	-0.16707	0.90087	0.90082	1	1710	0	-0.16707
STK25	5	0.75467	0.7545	1	1359	0	-0.025669	0.90165	0.9016	1	1711	0	-0.025669
PIWIL2	5	0.55289	0.55281	1	994	0	-0.17402	0.90204	0.90201	1	1712	0	-0.17402
ITSN2	5	0.36995	0.39176	1	703	1	-0.12081	0.90224	0.90219	1	1713	0	-0.12081
CASKIN2	5	0.74935	0.74914	1	1345	0	-0.00089849	0.90237	0.90233	1	1714	0	-0.00089849
MAPK13	10	0.7234	0.73156	1	1303	1	0.041379	0.90348	0.90333	1	1715	0	0.041379
EYA2	5	0.73941	0.73916	1	1327	0	-0.22105	0.90493	0.90487	1	1716	0	-0.22105
CHIC1	5	0.7838	0.78358	1	1416	0	-0.047407	0.90569	0.90562	1	1717	0	-0.047407
ZC3H12D	5	0.46428	0.46922	1	849	1	-0.29672	0.90576	0.90568	1	1718	0	-0.29672
ZFYVE26	5	0.48225	0.48519	1	873	1	-0.15409	0.90638	0.90629	1	1719	0	-0.15409
USP10	5	0.67056	0.67048	1	1215	0	-0.031743	0.90763	0.90752	1	1720	0	-0.031743
FOSL2	5	0.0051096	0.014769	0.800728	38	2	-0.23041	0.90782	0.90771	1	1721	0	-0.23041
HELQ	5	0.87314	0.87309	1	1594	0	0.07706	0.90794	0.90784	1	1722	0	0.07706
PRKCD	5	0.084656	0.14569	1	284	2	0.023386	0.90825	0.90814	1	1723	0	0.023386
RNF220	5	0.023682	0.058472	1	112	3	-0.30784	0.90893	0.9088	1	1724	0	-0.30784
MBD3L3	5	0.0032737	0.010193	0.687964	31	3	-0.44174	0.90935	0.90924	1	1725	0	-0.44174
TSPAN32	5	0.54429	0.5442	1	980	0	-0.073966	0.90942	0.90929	1	1726	0	-0.073966
CCDC65	10	0.41067	0.54673	1	758	2	-0.12385	0.9096	0.90946	1	1727	0	-0.12385
SYF2	5	0.87169	0.87166	1	1592	0	0.015927	0.90972	0.9096	1	1728	0	0.015927
FSHR	5	0.66242	0.66241	1	1197	0	0.039851	0.91027	0.91014	1	1729	0	0.039851
ZNF227	5	0.089514	0.15248	1	293	2	0.019199	0.91057	0.91045	1	1730	0	0.019199
MCIDAS	5	0.048834	0.095053	1	180	1	-0.26794	0.91147	0.91135	1	1731	0	-0.26794
PTPRZ1	5	0.62786	0.62786	1	1139	0	-0.057595	0.91201	0.91188	1	1732	0	-0.057595
ANKRD1	5	0.041603	0.084729	1	163	1	-0.20475	0.91231	0.91217	1	1733	0	-0.20475
IL10	10	0.058039	0.14395	1	202	1	-0.021926	0.91243	0.91231	1	1734	0	-0.021926
TSPAN31	5	0.36243	0.3859	1	693	1	-0.15236	0.91249	0.91236	1	1735	0	-0.15236
ATPIF1	5	0.79009	0.78986	1	1427	0	-0.068337	0.91261	0.91248	1	1736	0	-0.068337
BRE	5	0.038779	0.080716	1	153	1	-0.20795	0.91302	0.9129	1	1737	0	-0.20795
APOBEC3G	5	0.20729	0.27728	1	510	1	-0.10001	0.91326	0.91314	1	1738	0	-0.10001
NUDT19	5	0.45459	0.4607	1	830	1	-0.24709	0.91361	0.91348	1	1739	0	-0.24709
FBXO41	5	0.08356	0.14416	1	280	1	-0.18846	0.91384	0.91372	1	1740	0	-0.18846
BATF3	5	0.14672	0.23206	1	429	2	-0.28417	0.9139	0.91378	1	1741	0	-0.28417
SETD4	5	0.30864	0.34616	1	625	1	-0.0097198	0.91396	0.91384	1	1742	0	-0.0097198
RANBP2	5	0.069872	0.12494	1	241	1	0.010581	0.91408	0.91397	1	1743	0	0.010581
ZSWIM7	5	0.54783	0.54771	1	986	0	-0.057191	0.91425	0.91415	1	1744	0	-0.057191
ERN2	5	0.46301	0.46809	1	846	1	-0.070555	0.91478	0.91466	1	1745	0	-0.070555
PMS2	5	0.0073997	0.020443	0.976387	43	3	-0.38934	0.91495	0.91483	1	1746	0	-0.38934
PPIL2	5	0.52323	0.52349	1	946	1	-0.032576	0.91588	0.91575	1	1747	0	-0.032576
CDC42BPG	5	0.48126	0.48432	1	870	1	-0.12981	0.91645	0.91633	1	1748	0	-0.12981
ENPP7	5	0.067115	0.12105	1	232	1	-0.19786	0.91651	0.91639	1	1749	0	-0.19786
IKBKE	5	0.27124	0.31986	1	582	1	0.052473	0.91679	0.91667	1	1750	0	0.052473
ZNF266	5	0.015098	0.038607	1	75	2	-0.30407	0.91748	0.91736	1	1751	0	-0.30407
ARPP21	5	0.075758	0.13325	1	257	2	-0.16177	0.91793	0.91781	1	1752	0	-0.16177
NT5E	5	0.02986	0.067921	1	128	1	-0.10669	0.91871	0.9186	1	1753	0	-0.10669
RNF24	5	0.76124	0.76103	1	1374	0	-0.083652	0.91927	0.91916	1	1754	0	-0.083652
TMEM109	5	0.084337	0.14524	1	283	1	0.012262	0.91944	0.91932	1	1755	0	0.012262
PARP16	10	0.161	0.30602	1	458	3	-0.20345	0.91969	0.91964	1	1756	0	-0.20345
ATF2	5	0.59155	0.59152	1	1078	0	-0.26822	0.91977	0.91964	1	1757	0	-0.26822
NUDT14	5	0.34061	0.36949	1	664	1	-0.2616	0.91994	0.91982	1	1758	0	-0.2616
HARBI1	5	0.5773	0.57733	1	1044	0	-0.16193	0.9201	0.91999	1	1759	0	-0.16193
EPO	5	0.60719	0.60725	1	1101	0	-0.1878	0.92229	0.92219	1	1760	0	-0.1878
SMYD2	5	0.45408	0.46025	1	829	1	-0.074645	0.92267	0.92256	1	1761	0	-0.074645
TNFRSF18	5	0.48495	0.48763	1	874	1	0.014261	0.92272	0.92262	1	1762	0	0.014261
TDRD1	5	0.067509	0.12159	1	233	1	-0.13527	0.92304	0.92294	1	1763	0	-0.13527
MND1	5	0.11385	0.18644	1	353	2	-0.25768	0.92347	0.92337	1	1764	0	-0.25768
BCL2L14	10	0.0078925	0.029736	1	44	2	0.050553	0.92439	0.9243	1	1765	0	0.050553
IL24	5	0.1166	0.19026	1	360	2	-0.2962	0.92458	0.92449	1	1766	0	-0.2962
NUGGC	5	0.36475	0.3877	1	695	1	-0.2079	0.92464	0.92454	1	1767	0	-0.2079
PPP1R15A	5	0.65696	0.65694	1	1188	0	-0.024373	0.92511	0.92501	1	1768	0	-0.024373
DNASE1	5	0.0603	0.11141	1	208	2	-0.31916	0.92527	0.92517	1	1769	0	-0.31916
TP63	5	0.64054	0.6405	1	1156	0	-0.1759	0.92537	0.92527	1	1770	0	-0.1759
ZNF230	5	0.21934	0.28516	1	524	1	0.0031389	0.92563	0.92553	1	1771	0	0.0031389
PARP2	5	0.016391	0.041617	1	82	3	-0.36595	0.92568	0.92558	1	1772	0	-0.36595
ANXA3	5	0.53915	0.5391	1	974	1	-0.11855	0.92584	0.92573	1	1773	0	-0.11855
IL3	5	0.037971	0.079555	1	149	1	-0.13943	0.92657	0.92647	1	1774	0	-0.13943
APOBEC3C	5	0.50546	0.50651	1	914	1	-0.1077	0.92698	0.92689	1	1775	0	-0.1077
IL23R	5	0.077378	0.13549	1	263	2	-0.167	0.92723	0.92714	1	1776	0	-0.167
SIRT1	5	0.51581	0.5164	1	930	1	-0.23434	0.92744	0.92734	1	1777	0	-0.23434
HCRT	5	0.028216	0.065559	1	123	2	-0.16957	0.92749	0.92739	1	1778	0	-0.16957
FMN2	5	0.14985	0.23635	1	434	2	-0.18853	0.92866	0.9286	1	1779	0	-0.18853
RBBP7	5	0.5796	0.57961	1	1046	0	-0.24878	0.92881	0.92875	1	1780	0	-0.24878
ZNF260	5	0.39182	0.4088	1	731	1	-0.069888	0.92906	0.929	1	1781	0	-0.069888
UCN3	5	0.2066	0.27686	1	508	1	-0.010217	0.92911	0.92906	1	1782	0	-0.010217
NUDT10	5	0.28505	0.32947	1	598	1	-0.036165	0.92926	0.9292	1	1783	0	-0.036165
MAD2L2	5	0.19475	0.26932	1	497	1	-0.064662	0.92956	0.92951	1	1784	0	-0.064662
UBE2NL	4	0.57529	0.57547	1	1040	0	-0.068918	0.93013	0.93029	1	1785	0	-0.068918
EGLN3	5	0.0033155	0.010289	0.687964	32	2	-0.16146	0.93026	0.93019	1	1786	0	-0.16146
TNFSF13	5	0.33882	0.36815	1	660	1	-0.2504	0.9309	0.93084	1	1787	0	-0.2504
CCL22	5	0.0012495	0.0044525	0.425323	22	3	-0.48009	0.93158	0.93153	1	1788	0	-0.48009
ZFP57	5	0.76164	0.76144	1	1377	0	-0.078036	0.93163	0.93157	1	1789	0	-0.078036
FOS	10	0.15996	0.30445	1	455	3	-0.13595	0.93224	0.93212	1	1790	0	-0.13595
MICAL3	10	0.70084	0.71472	1	1271	1	0.12653	0.93246	0.93234	1	1791	0	0.12653
IER3	5	0.55529	0.55519	1	1001	0	0.0087154	0.9327	0.93263	1	1792	0	0.0087154
YY1	5	0.90372	0.90365	1	1660	0	-0.019757	0.93279	0.93273	1	1793	0	-0.019757
MCM9	5	0.92293	0.92284	1	1698	0	-0.007726	0.93284	0.93279	1	1794	0	-0.007726
IL25	5	0.62463	0.62466	1	1130	0	-0.17063	0.93375	0.9337	1	1795	0	-0.17063
SRRM1	5	0.55551	0.55542	1	1002	0	-0.16425	0.93384	0.93379	1	1796	0	-0.16425
TNFRSF1A	5	0.11357	0.18606	1	352	2	-0.19944	0.93413	0.93406	1	1797	0	-0.19944
ZNF284	5	0.43003	0.43979	1	788	1	-0.097698	0.93441	0.93434	1	1798	0	-0.097698
FANCG	5	0.45613	0.46203	1	832	1	-0.052611	0.9354	0.9353	1	1799	0	-0.052611
ERCC4	10	0.17568	0.32342	1	479	1	-0.047803	0.93549	0.9354	1	1800	0	-0.047803
MC1R	5	0.4068	0.42067	1	753	1	-0.23494	0.93609	0.93601	1	1801	0	-0.23494
ZNF221	5	0.61346	0.61351	1	1113	0	-0.072467	0.93692	0.93682	1	1802	0	-0.072467
ZNF267	10	0.08312	0.18449	1	278	2	-0.19414	0.93813	0.93808	1	1803	0	-0.19414
LYNX1	5	0.62349	0.62354	1	1127	0	-0.22114	0.9385	0.93842	1	1804	0	-0.22114
UCHL5	5	0.57876	0.57876	1	1045	0	-0.1856	0.93859	0.93851	1	1805	0	-0.1856
ZNF226	10	0.038378	0.10671	1	151	4	-0.1758	0.93895	0.93891	1	1806	0	-0.1758
REXO4	5	0.49925	0.5007	1	906	1	-0.15273	0.9393	0.93922	1	1807	0	-0.15273
ZNF251	5	0.55311	0.55304	1	995	0	-0.1037	0.93935	0.93926	1	1808	0	-0.1037
CLCF1	5	0.44529	0.45274	1	810	1	-0.17396	0.9411	0.94102	1	1809	0	-0.17396
CNOT2	5	0.020892	0.052073	1	101	2	-0.12471	0.942	0.9419	1	1810	0	-0.12471
CDK18	5	0.41499	0.42731	1	766	1	-0.25209	0.94209	0.94199	1	1811	0	-0.25209
GEN1	5	0.078454	0.13704	1	267	2	-0.22985	0.94369	0.94358	1	1812	0	-0.22985
NFIL3	5	0.41444	0.42689	1	765	1	-0.03493	0.94402	0.94392	1	1813	0	-0.03493
TPRG1	10	0.13312	0.26333	1	398	3	-0.21202	0.94406	0.94403	1	1814	0	-0.21202
NEIL3	5	0.073364	0.1299	1	252	2	-0.017472	0.94452	0.94441	1	1815	0	-0.017472
CDC25C	5	0.65233	0.65233	1	1178	0	-0.02819	0.94465	0.94452	1	1816	0	-0.02819
SCAND3	5	0.80798	0.80776	1	1456	0	-0.022935	0.94501	0.94489	1	1817	0	-0.022935
ANKRD11	5	0.033625	0.073299	1	139	2	-0.16782	0.94526	0.94513	1	1818	0	-0.16782
C1QTNF6	5	0.25393	0.30806	1	562	1	-0.056549	0.94546	0.94536	1	1819	0	-0.056549
PURA	10	0.29712	0.4359	1	611	1	-0.11857	0.94608	0.94605	1	1820	0	-0.11857
TP53BP2	5	0.6288	0.62882	1	1141	0	-0.086072	0.94643	0.94634	1	1821	0	-0.086072
TCF7L1	5	0.38281	0.40174	1	721	1	-0.12937	0.94667	0.94659	1	1822	0	-0.12937
CD44	5	0.015615	0.039785	1	78	3	-0.34764	0.94683	0.94675	1	1823	0	-0.34764
CDKN1B	5	0.71356	0.71336	1	1288	0	-0.12241	0.94687	0.94679	1	1824	0	-0.12241
OLIG1	5	0.33912	0.36838	1	661	1	-0.14649	0.94723	0.94714	1	1825	0	-0.14649
ANGPT2	5	0.02087	0.052022	1	99	3	-0.32653	0.9477	0.94762	1	1826	0	-0.32653
NUDT12	5	0.86877	0.86872	1	1589	0	-0.047761	0.9488	0.94873	1	1827	0	-0.047761
DMC1	5	0.58478	0.58477	1	1058	0	-0.086701	0.94887	0.9488	1	1828	0	-0.086701
CRY2	5	0.44477	0.45227	1	808	1	-0.18684	0.94949	0.94942	1	1829	0	-0.18684
ANGPTL1	5	0.11481	0.18777	1	357	2	-0.19507	0.94972	0.94964	1	1830	0	-0.19507
DUSP10	5	0.115	0.18805	1	358	1	-0.14546	0.94979	0.94972	1	1831	0	-0.14546
HEATR4	5	0.60422	0.60425	1	1096	0	-0.17974	0.95002	0.94994	1	1832	0	-0.17974
ZC3H12B	5	0.0096785	0.025934	1	55	3	-0.37215	0.95006	0.94998	1	1833	0	-0.37215
PRKCDBP	5	0.51441	0.51508	1	928	1	-0.24434	0.95036	0.95028	1	1834	0	-0.24434
RANBP6	5	0.018278	0.046035	1	86	3	-0.34922	0.95126	0.95119	1	1835	0	-0.34922
EID3	5	0.38592	0.40415	1	724	1	-0.17428	0.95137	0.95131	1	1836	0	-0.17428
IL6ST	5	0.69501	0.69485	1	1258	0	-0.046115	0.95178	0.95173	1	1837	0	-0.046115
PTPRN2	5	0.0023933	0.0080041	0.653623	26	2	-0.064405	0.95207	0.95203	1	1838	0	-0.064405
MUC13	10	0.017592	0.055551	1	85	3	-0.30158	0.95251	0.95255	1	1839	0	-0.30158
ENPP2	5	0.48691	0.48942	1	877	1	-0.13876	0.95306	0.95302	1	1840	0	-0.13876
IL32	5	0.60994	0.61003	1	1105	0	-0.14451	0.95331	0.95327	1	1841	0	-0.14451
TOPORS	5	0.33221	0.36325	1	651	1	-0.34216	0.95402	0.954	1	1842	0	-0.34216
ZNF212	5	0.74477	0.74454	1	1337	0	-0.11319	0.95406	0.95403	1	1843	0	-0.11319
IL10RB	5	0.14777	0.23352	1	431	1	-0.13828	0.95473	0.95469	1	1844	0	-0.13828
GLI2	10	0.020323	0.062453	1	93	4	-0.10665	0.95487	0.95495	1	1845	0	-0.10665
ZC3H12C	5	0.068406	0.12287	1	237	2	-0.050154	0.95494	0.95489	1	1846	0	-0.050154
ZNF282	5	0.64457	0.64451	1	1165	0	-0.241	0.95539	0.95533	1	1847	0	-0.241
DCP1B	5	0.34834	0.37526	1	677	1	-0.10911	0.95601	0.95596	1	1848	0	-0.10911
BMP5	5	0.43875	0.44713	1	800	1	-0.069399	0.95635	0.95631	1	1849	0	-0.069399
TUBB6	5	0.15981	0.24743	1	454	1	-0.078991	0.95683	0.9568	1	1850	0	-0.078991
C1QTNF9B	10	0.58565	0.64356	1	1062	1	-0.059414	0.95688	0.95696	1	1851	0	-0.059414
WNT1	10	0.58376	0.64255	1	1054	1	-0.093225	0.95693	0.95701	1	1852	0	-0.093225
UBB	5	0.51651	0.51708	1	932	1	-0.012186	0.95696	0.95693	1	1853	0	-0.012186
VEGFB	5	0.097959	0.16429	1	314	2	-0.27162	0.9575	0.95748	1	1854	0	-0.27162
ITPR3	5	0.27157	0.32009	1	583	1	-0.22764	0.95763	0.95762	1	1855	0	-0.22764
TAF15	5	0.4109	0.424	1	759	1	-0.22953	0.95773	0.95772	1	1856	0	-0.22953
BRIP1	5	0.78732	0.78707	1	1422	0	-0.02177	0.95897	0.95897	1	1857	0	-0.02177
CRADD	5	0.023225	0.057405	1	110	2	-0.26628	0.95927	0.95927	1	1858	0	-0.26628
CSF2	5	0.62004	0.62009	1	1119	0	-0.21166	0.95991	0.9599	1	1859	0	-0.21166
TDRD15	5	0.86612	0.86602	1	1583	0	-0.0009268	0.96029	0.9603	1	1860	0	-0.0009268
ANAPC11	5	0.44711	0.45429	1	811	1	-0.17878	0.96047	0.96049	1	1861	0	-0.17878
IL4I1	5	0.064581	0.11749	1	220	2	-0.23923	0.96153	0.96154	1	1862	0	-0.23923
FIGNL1	5	0.17314	0.2557	1	477	1	-0.093609	0.96193	0.96193	1	1863	0	-0.093609
TNFRSF11B	5	0.64164	0.64162	1	1159	0	-0.051064	0.9622	0.9622	1	1864	0	-0.051064
CDK11A	5	0.28633	0.33038	1	600	1	-0.15387	0.96242	0.96242	1	1865	0	-0.15387
CCNE1	5	0.32158	0.35548	1	636	1	-0.1338	0.96355	0.96354	1	1866	0	-0.1338
TNFRSF10B	5	0.015119	0.038652	1	76	3	-0.31938	0.9639	0.96389	1	1867	0	-0.31938
TUBB4B	10	0.13197	0.26152	1	395	3	-0.098808	0.96452	0.96453	1	1868	0	-0.098808
ZNF208	5	0.22445	0.28848	1	527	1	-0.078406	0.9648	0.9648	1	1869	0	-0.078406
ERN1	5	0.45869	0.46427	1	837	1	-0.029616	0.96514	0.96515	1	1870	0	-0.029616
PTPRQ	5	0.010625	0.028185	1	60	3	-0.39338	0.96526	0.96527	1	1871	0	-0.39338
RBM38	5	0.73598	0.73577	1	1321	0	-0.092953	0.96537	0.96538	1	1872	0	-0.092953
ZNF273	10	0.55767	0.62885	1	1007	1	-0.20337	0.96541	0.96543	1	1873	0	-0.20337
IL22RA2	5	0.00031569	0.0011981	0.24033	11	4	-0.79524	0.96565	0.96567	1	1874	0	-0.79524
IL22RA1	5	0.59256	0.59255	1	1081	0	-0.18657	0.96568	0.9657	1	1875	0	-0.18657
TNF	5	0.14464	0.22919	1	428	2	-0.12068	0.9659	0.9659	1	1876	0	-0.12068
RNASE8	5	0.41363	0.42622	1	763	1	-0.16102	0.96621	0.96621	1	1877	0	-0.16102
INSC	5	0.1393	0.22186	1	415	2	-0.27922	0.96624	0.96623	1	1878	0	-0.27922
WRNIP1	5	0.20695	0.27707	1	509	1	-0.099305	0.96681	0.96682	1	1879	0	-0.099305
CCDC71L	5	0.36764	0.38998	1	698	1	-0.16785	0.96701	0.96701	1	1880	0	-0.16785
POLK	5	0.47007	0.47432	1	856	1	-0.13262	0.96725	0.96725	1	1881	0	-0.13262
HMGN1	5	0.046018	0.091008	1	174	2	-0.14205	0.96749	0.9675	1	1882	0	-0.14205
APC	10	0.032608	0.092856	1	133	4	-0.026643	0.96765	0.96767	1	1883	0	-0.026643
ENPP3	10	0.0088349	0.032812	1	50	4	-0.22783	0.96769	0.9677	1	1884	0	-0.22783
INO80E	5	0.25558	0.30917	1	564	1	-0.048622	0.96776	0.96777	1	1885	0	-0.048622
C1orf86	5	0.37798	0.39794	1	711	1	-0.22064	0.968	0.96802	1	1886	0	-0.22064
PHF15	10	0.47221	0.58897	1	859	1	-0.099026	0.96829	0.9683	1	1887	0	-0.099026
PML	5	0.020343	0.050793	1	94	2	-0.29375	0.96834	0.96836	1	1888	0	-0.29375
RAG2	5	0.020876	0.052034	1	100	1	-0.068421	0.96868	0.96869	1	1889	0	-0.068421
MSH4	5	0.61249	0.61258	1	1110	0	-0.069569	0.96892	0.96892	1	1890	0	-0.069569
CCNK	10	0.10091	0.21298	1	323	2	-0.075842	0.96925	0.96928	1	1891	0	-0.075842
MEIOB	5	0.078095	0.13651	1	264	2	-0.22585	0.96987	0.96988	1	1892	0	-0.22585
MSH5	5	0.13282	0.21286	1	397	2	-0.31039	0.96992	0.96992	1	1893	0	-0.31039
CDK2	5	0.23123	0.29297	1	535	1	-0.27969	0.97049	0.97047	1	1894	0	-0.27969
UBE2U	5	0.0064449	0.018089	0.907153	41	2	-0.27162	0.97069	0.97067	1	1895	0	-0.27162
IL2RB	5	0.11085	0.1823	1	347	2	-0.17602	0.97096	0.97094	1	1896	0	-0.17602
TET1	5	0.69949	0.69933	1	1268	0	-0.079465	0.97114	0.97112	1	1897	0	-0.079465
RNF213	10	0.73447	0.74031	1	1318	1	-0.026995	0.9717	0.9717	1	1898	0	-0.026995
BIVM-ERCC5	5	0.68735	0.68724	1	1244	0	-0.092847	0.97174	0.97171	1	1899	0	-0.092847
HORMAD1	5	0.52069	0.52109	1	942	1	-0.13151	0.97184	0.97181	1	1900	0	-0.13151
IL6	5	0.4311	0.44068	1	789	1	-0.20869	0.97191	0.97188	1	1901	0	-0.20869
ZBTB42	5	0.0068933	0.019196	0.939219	42	3	-0.39117	0.97255	0.97251	1	1902	0	-0.39117
CASP14	5	0.16919	0.25326	1	471	1	-0.066622	0.97267	0.97262	1	1903	0	-0.066622
INSL6	5	0.023795	0.05873	1	113	3	-0.33051	0.97274	0.97269	1	1904	0	-0.33051
TNFRSF12A	5	0.42443	0.4351	1	780	1	-0.18909	0.97278	0.97274	1	1905	0	-0.18909
DNAJC22	5	0.51511	0.51574	1	929	1	-0.099831	0.97389	0.97382	1	1906	0	-0.099831
ZNF287	5	0.14262	0.22641	1	424	1	-0.23683	0.97424	0.97418	1	1907	0	-0.23683
ID3	5	0.67397	0.67388	1	1218	0	-0.17308	0.97438	0.97431	1	1908	0	-0.17308
DDX19B	10	0.206	0.35101	1	507	1	-0.063459	0.97471	0.97471	1	1909	0	-0.063459
ZBTB32	5	0.15034	0.23704	1	435	1	-0.075439	0.97547	0.9754	1	1910	0	-0.075439
RNF25	10	0.056804	0.14192	1	195	3	-0.28238	0.97561	0.97559	1	1911	0	-0.28238
ZNF280B	5	0.0093446	0.025131	0.997673	53	2	-0.22406	0.97609	0.976	1	1912	0	-0.22406
ANXA1	5	0.5956	0.59561	1	1086	0	-0.17464	0.97653	0.97645	1	1913	0	-0.17464
MAP2K6	5	0.032299	0.07139	1	131	1	-0.18054	0.97667	0.97659	1	1914	0	-0.18054
INS	5	0.12852	0.20691	1	387	2	-0.15732	0.97673	0.97665	1	1915	0	-0.15732
RAD54L2	5	0.77217	0.77197	1	1391	0	-0.13692	0.97746	0.9774	1	1916	0	-0.13692
TP53	5	0.35922	0.38346	1	688	1	-0.23315	0.97772	0.97765	1	1917	0	-0.23315
SOX4	10	0.061157	0.14904	1	211	2	-0.0057805	0.97797	0.978	1	1918	0	-0.0057805
AICDA	5	0.5378	0.53776	1	970	1	-0.083237	0.97831	0.97822	1	1919	0	-0.083237
HSPA1A	10	0.052157	0.13432	1	188	2	-0.19933	0.97866	0.97871	1	1920	0	-0.19933
XRCC2	5	0.35012	0.37661	1	680	1	-0.27335	0.97929	0.97921	1	1921	0	-0.27335
ZNF239	5	0.17386	0.25614	1	478	1	-0.14224	0.97968	0.97958	1	1922	0	-0.14224
ITPR2	5	0.63424	0.63424	1	1148	0	-0.2064	0.97977	0.97967	1	1923	0	-0.2064
CLU	10	0.13642	0.26842	1	408	3	-0.065178	0.97996	0.98002	1	1924	0	-0.065178
ZNF28	5	0.48862	0.49098	1	882	1	-0.29674	0.9803	0.98021	1	1925	0	-0.29674
JUNB	5	0.49829	0.49983	1	902	1	-0.25782	0.98051	0.98044	1	1926	0	-0.25782
UBE2A	5	0.021832	0.054245	1	107	3	-0.34877	0.98055	0.98047	1	1927	0	-0.34877
DUSP14	10	0.38789	0.52395	1	727	1	-0.20857	0.98104	0.9811	1	1928	0	-0.20857
GABRE	5	0.51721	0.51772	1	934	1	-0.11394	0.98108	0.98101	1	1929	0	-0.11394
FAM175A	5	0.67938	0.67933	1	1227	0	-0.16302	0.98166	0.98159	1	1930	0	-0.16302
APOBEC3A	5	0.53892	0.53886	1	973	1	-0.09411	0.98168	0.9816	1	1931	0	-0.09411
TRDMT1	5	0.64566	0.64562	1	1167	0	-0.1569	0.98176	0.98169	1	1932	0	-0.1569
TNFAIP2	5	0.065697	0.11906	1	223	2	-0.2131	0.98187	0.98179	1	1933	0	-0.2131
E2F8	5	0.0398	0.08218	1	158	2	-0.3121	0.98193	0.98184	1	1934	0	-0.3121
UBE2L6	5	0.056021	0.10531	1	194	2	-0.17333	0.98243	0.98235	1	1935	0	-0.17333
NYNRIN	5	0.08851	0.15107	1	289	2	-0.29295	0.98266	0.98259	1	1936	0	-0.29295
CD74	5	0.00037381	0.0014167	0.258348	12	4	-0.50759	0.98343	0.98332	1	1937	0	-0.50759
C1QTNF7	10	0.092384	0.19934	1	301	3	-0.10674	0.98391	0.98391	1	1938	0	-0.10674
APOBEC3H	5	0.123	0.19918	1	376	2	-0.15996	0.98406	0.98395	1	1939	0	-0.15996
GIN1	5	0.012711	0.03305	1	69	3	-0.36852	0.98417	0.98406	1	1940	0	-0.36852
AIFM1	5	0.84663	0.84648	1	1538	0	-0.10671	0.98429	0.98418	1	1941	0	-0.10671
HRAS	10	0.2161	0.36026	1	520	1	-0.10911	0.98447	0.98448	1	1942	0	-0.10911
SHISA5	5	0.19685	0.27063	1	499	1	-0.24598	0.98447	0.98436	1	1943	0	-0.24598
CCDC67	5	0.64493	0.64488	1	1166	0	-0.1518	0.98469	0.98457	1	1944	0	-0.1518
TNFSF13B	5	0.33371	0.36434	1	653	1	-0.29255	0.98478	0.98465	1	1945	0	-0.29255
MAS1	5	0.69274	0.69258	1	1254	0	-0.097477	0.98487	0.98474	1	1946	0	-0.097477
TRPA1	5	0.072432	0.1286	1	249	2	-0.1844	0.98507	0.98495	1	1947	0	-0.1844
RNASE9	4	0.00049516	0.0018342	0.306618	14	3	-0.70363	0.98531	0.98533	1	1948	0	-0.70363
MYCBP	5	0.0020743	0.0072111	0.628936	24	3	-0.55088	0.98543	0.98531	1	1949	0	-0.55088
UHRF1BP1L	5	0.56886	0.56885	1	1030	0	-0.10341	0.98554	0.98543	1	1950	0	-0.10341
NPM2	5	0.5123	0.51304	1	924	1	-0.1148	0.98575	0.98565	1	1951	0	-0.1148
CCL26	5	0.11881	0.19333	1	367	2	-0.32594	0.98602	0.98592	1	1952	0	-0.32594
MBD3L1	10	0.58753	0.64457	1	1069	1	-0.19077	0.98672	0.98675	1	1953	0	-0.19077
CCDC132	5	0.44137	0.44937	1	804	1	-0.11467	0.98703	0.98694	1	1954	0	-0.11467
FOXO3	10	0.025019	0.074182	1	116	2	-0.18864	0.98747	0.98747	1	1955	0	-0.18864
PARP11	5	0.093063	0.15742	1	302	2	-0.25931	0.98781	0.98771	1	1956	0	-0.25931
MCM8	5	0.014131	0.036378	1	73	3	-0.47153	0.98783	0.98772	1	1957	0	-0.47153
TIPRL	5	0.00358	0.010967	0.709653	33	3	-0.48031	0.98888	0.98879	1	1958	0	-0.48031
AP5S1	5	0.019259	0.048308	1	88	3	-0.33244	0.9893	0.98921	1	1959	0	-0.33244
SETMAR	5	0.13523	0.21618	1	405	1	-0.27162	0.98946	0.98937	1	1960	0	-0.27162
BRAT1	5	0.07035	0.12562	1	242	2	-0.24267	0.98977	0.98969	1	1961	0	-0.24267
IL36G	5	0.32524	0.35811	1	642	1	-0.15613	0.99008	0.99	1	1962	0	-0.15613
TNFAIP6	5	0.54206	0.54199	1	977	1	-0.25498	0.99026	0.99018	1	1963	0	-0.25498
ZC3H12A	5	0.62158	0.62165	1	1123	0	-0.185	0.99042	0.99033	1	1964	0	-0.185
MUC16	5	0.12628	0.20377	1	384	1	-0.23545	0.99082	0.99074	1	1965	0	-0.23545
RNF212	5	0.081472	0.14123	1	273	2	-0.21781	0.9912	0.9911	1	1966	0	-0.21781
TNFRSF19	10	0.66092	0.68766	1	1193	1	-0.1099	0.99132	0.9913	1	1967	0	-0.1099
RMND1	5	0.015158	0.038739	1	77	2	-0.32891	0.9915	0.99141	1	1968	0	-0.32891
ATXN3L	5	0.33281	0.3637	1	652	1	-0.19513	0.99183	0.99174	1	1969	0	-0.19513
ZNF217	10	0.35441	0.49113	1	683	2	-0.086118	0.99193	0.99191	1	1970	0	-0.086118
RECQL5	5	0.12413	0.20075	1	379	2	-0.34581	0.99221	0.99212	1	1971	0	-0.34581
ZNF232	10	0.1591	0.30315	1	453	2	-0.132	0.99242	0.99241	1	1972	0	-0.132
RNASE3	5	0.2825	0.32764	1	594	1	-0.19413	0.9926	0.99252	1	1973	0	-0.19413
PPARGC1A	10	0.045081	0.12252	1	173	2	-0.16483	0.99286	0.99284	1	1974	0	-0.16483
ANGEL1	5	0.68155	0.68147	1	1229	0	-0.19371	0.99352	0.99346	1	1975	0	-0.19371
SLX4IP	5	0.47507	0.47881	1	863	1	-0.26685	0.99384	0.99378	1	1976	0	-0.26685
TUBB2B	10	0.36794	0.50435	1	699	2	-0.19817	0.994	0.99401	1	1977	0	-0.19817
ACKR3	10	0.25104	0.39254	1	557	2	-0.21456	0.99405	0.99406	1	1978	0	-0.21456
ASCC1	4	0.26631	0.28979	1	575	1	-0.26478	0.99445	0.99451	1	1979	0	-0.26478
ERI1	5	0.56609	0.56603	1	1024	0	-0.28575	0.99472	0.99468	1	1980	0	-0.28575
NFIC	9	0.020503	0.06161	1	97	4	-0.27051	0.99542	0.9954	1	1981	0	-0.27051
GLI1	5	0.027009	0.063834	1	121	1	-0.23089	0.99589	0.99587	1	1982	0	-0.23089
MYO6	5	0.011799	0.030903	1	64	3	-0.43227	0.99605	0.99604	1	1983	0	-0.43227
CDK17	5	0.6064	0.60644	1	1099	0	-0.1663	0.99615	0.99614	1	1984	0	-0.1663
PSMA8	5	0.0050441	0.014608	0.800728	37	3	-0.40701	0.99636	0.99636	1	1985	0	-0.40701
SETDB2	5	0.1321	0.21187	1	396	2	-0.25953	0.99637	0.99637	1	1986	0	-0.25953
TNFRSF13C	5	0.015944	0.040574	1	80	2	-0.3197	0.99663	0.99663	1	1987	0	-0.3197
DUSP13	5	0.017441	0.044081	1	84	3	-0.38092	0.99669	0.99669	1	1988	0	-0.38092
UBA7	10	0.55203	0.62604	1	992	1	-0.12984	0.99689	0.9969	1	1989	0	-0.12984
ZNF277	5	0.083794	0.14448	1	281	2	-0.2856	0.997	0.99702	1	1990	0	-0.2856
GIGYF2	5	0.032705	0.071977	1	135	2	-0.20478	0.9974	0.99741	1	1991	0	-0.20478
SUCNR1	5	0.065361	0.11861	1	222	2	-0.35159	0.99743	0.99743	1	1992	0	-0.35159
ANKRD13A	5	0.26344	0.31452	1	571	1	-0.2354	0.99744	0.99745	1	1993	0	-0.2354
IL31RA	10	0.057019	0.14228	1	198	2	-0.14177	0.99787	0.99789	1	1994	0	-0.14177
TNFRSF9	5	0.0043378	0.012836	0.740351	35	3	-0.44155	0.99796	0.99796	1	1995	0	-0.44155
PTPRU	10	0.0029143	0.012099	0.735458	28	5	-0.34291	0.99816	0.99819	1	1996	0	-0.34291
ING4	5	0.011651	0.030564	1	63	3	-0.38888	0.99826	0.99827	1	1997	0	-0.38888
TP53AIP1	5	0.099005	0.16575	1	318	1	-0.24184	0.99852	0.99852	1	1998	0	-0.24184
PARN	5	0.01936	0.048538	1	90	3	-0.43743	0.99916	0.99916	1	1999	0	-0.43743
[truncated: 7 more rows]

## Sheet: Supp.Data3_CG_screen
id	num	neg|score	neg|p-value	neg|fdr	neg|rank	neg|goodsgrna	neg|lfc	pos|score	pos|p-value	pos|fdr	pos|rank	pos|goodsgrna	pos|lfc
CDK2	5	0.99844	0.99844	1	2001	0	0.55953	5.24e-06	2.33e-05	0.046727	1	4	0.55953
NC	1273	0.087867	1	1	364	283	0.019643	2.99e-05	1	1	2	345	0.019643
BABAM1	5	0.99114	0.99105	0.999551	1987	0	0.31881	4e-05	0.00018921	0.18978	3	4	0.31881
ING4	5	0.25202	0.37209	0.998978	738	1	0.32676	8.11e-05	0.00038029	0.25429	4	4	0.32676
ZRANB3	5	0.85591	0.85577	0.998978	1706	0	0.13301	0.00020757	0.00095777	0.411544	5	3	0.13301
ZNF2	5	0.99978	0.99978	1	2005	0	0.20764	0.00022237	0.0010258	0.411544	6	5	0.20764
TP53RK	5	0.17818	0.28522	0.998978	578	1	0.32352	0.00029261	0.0013326	0.445527	7	3	0.32352
POLR2L	5	0.89525	0.89523	0.998978	1771	0	0.37198	0.00045982	0.0020679	0.520323	8	3	0.37198
ASCC2	5	0.36033	0.46035	0.998978	911	1	0.32056	0.0004739	0.0021314	0.520323	9	4	0.32056
PRKD2	10	0.084766	0.21532	0.993768	354	4	0.046253	0.00067055	0.0041254	0.591115	10	4	0.046253
TEX15	5	0.99922	0.99923	1	2004	0	0.25673	0.00077606	0.0034505	0.591115	11	5	0.25673
PSMD11	3	0.96326	0.96335	0.998978	1922	0	0.43366	0.00081417	0.0023345	0.520323	12	2	0.43366
PSMD6	4	0.16751	0.26346	0.998978	554	1	-0.098048	0.0008301	0.0031075	0.591115	13	2	-0.098048
POLD1	5	0.99916	0.99917	1	2003	0	0.439	0.00083656	0.0036867	0.591115	14	5	0.439
FAM175A	5	0.99911	0.99911	1	2002	0	0.25033	0.0008932	0.0039334	0.591115	15	5	0.25033
BTAF1	5	0.28632	0.41261	0.998978	814	2	0.28999	0.0011665	0.0050788	0.674616	16	3	0.28999
ZNF225	5	0.92641	0.92632	0.998978	1836	0	0.15516	0.0012377	0.0053808	0.674616	17	3	0.15516
SIRT4	5	0.020051	0.054065	0.85989	126	2	-0.0060551	0.0014523	0.0061013	0.698006	18	2	-0.0060551
SWI5	5	0.8771	0.87709	0.998978	1735	0	0.32277	0.0015439	0.0063995	0.698006	19	4	0.32277
DDIT4L	5	0.99314	0.99307	0.999551	1994	0	0.16609	0.001604	0.0066112	0.698006	20	3	0.16609
GTF2H2C	5	0.8033	0.80314	0.998978	1604	0	0.17273	0.0019121	0.0076284	0.76513	21	4	0.17273
UTP20	5	0.98307	0.98298	0.999474	1973	0	0.43693	0.0023941	0.0091948	0.838399	22	4	0.43693
BIRC5	5	0.11078	0.20585	0.993768	420	2	0.062555	0.0026958	0.010162	0.886329	23	1	0.062555
HIST1H4A	5	0.97537	0.9753	0.999213	1959	0	0.14324	0.00311	0.011495	0.960801	24	3	0.14324
SHFM1	3	0.5143	0.51456	0.998978	1102	1	-0.039763	0.0031106	0.0086944	0.830525	25	1	-0.039763
CACYBP	5	0.98716	0.98707	0.999551	1980	0	0.29374	0.0036195	0.013157	0.985388	26	3	0.29374
TNFSF14	5	0.55868	0.58239	0.998978	1161	1	0.10879	0.003938	0.01416	0.985388	27	2	0.10879
ERCC4	10	0.12556	0.28798	0.998978	465	1	0.17976	0.0040001	0.020223	0.985388	28	6	0.17976
ERCC2	5	0.9576	0.95759	0.998978	1906	0	0.27912	0.0043134	0.015366	0.985388	29	3	0.27912
NUDT19	5	0.98205	0.98197	0.999474	1970	0	0.15617	0.0046601	0.016479	0.985388	30	4	0.15617
MUC17	5	0.68255	0.68331	0.998978	1360	1	0.016045	0.0047654	0.016819	0.985388	31	1	0.016045
RPA2	4	0.15474	0.24667	0.998978	523	2	-0.18307	0.0048074	0.016839	0.985388	32	1	-0.18307
MSH2	5	0.084006	0.17416	0.993768	351	1	0.26129	0.0050431	0.017703	0.985388	33	3	0.26129
IKBKG	5	0.98625	0.98615	0.999551	1978	0	0.24713	0.0053373	0.018649	0.985388	34	4	0.24713
INSIG2	5	0.58706	0.60328	0.998978	1201	1	0.1874	0.005543	0.019295	0.985388	35	4	0.1874
RLF	5	0.87617	0.87613	0.998978	1734	0	0.12525	0.0058065	0.020107	0.985388	36	2	0.12525
ZNF229	5	0.16787	0.27306	0.998978	556	2	0.33814	0.006104	0.021059	0.985388	37	3	0.33814
RNF169	5	0.21614	0.32989	0.998978	660	1	0.20634	0.0061148	0.021093	0.985388	38	3	0.20634
CHD2	10	0.085392	0.21649	0.993768	359	3	0.03998	0.0062243	0.029123	0.985388	39	4	0.03998
BCLAF1	5	0.97907	0.97898	0.999447	1965	0	0.33028	0.0063351	0.021787	0.985388	40	3	0.33028
ZNF215	5	0.21443	0.32784	0.998978	657	1	0.19558	0.0063442	0.021816	0.985388	41	4	0.19558
CDC25A	5	0.74758	0.74736	0.998978	1489	0	-0.031427	0.0064187	0.022044	0.985388	42	2	-0.031427
XPA	5	0.89228	0.8922	0.998978	1762	0	0.27615	0.0064696	0.022203	0.985388	43	3	0.27615
ZNF223	5	0.74131	0.74106	0.998978	1473	0	0.22713	0.0065504	0.02245	0.985388	44	4	0.22713
ADRA2A	5	0.85582	0.85568	0.998978	1705	0	0.24307	0.0067266	0.022992	0.985388	45	3	0.24307
DEK	5	0.90261	0.90257	0.998978	1787	0	0.28934	0.0069122	0.02357	0.985388	46	4	0.28934
MAP2K6	5	0.57148	0.59169	0.998978	1183	1	0.21953	0.0069557	0.023697	0.985388	47	4	0.21953
ZNF264	5	0.78623	0.78601	0.998978	1567	0	0.082541	0.0072445	0.024622	0.985388	48	2	0.082541
C1QTNF2	5	0.14245	0.24313	0.998978	494	1	0.25764	0.0075171	0.025463	0.985388	49	3	0.25764
ESCO1	5	0.056591	0.12911	0.973152	266	1	0.042923	0.0078559	0.026509	0.985388	50	2	0.042923
RBM14-RBM4	7	0.11193	0.23322	0.998978	427	2	-0.072391	0.0079602	0.030899	0.985388	51	3	-0.072391
FIGNL2	5	0.9056	0.90553	0.998978	1791	0	0.24262	0.0079993	0.026962	0.985388	52	4	0.24262
SNW1	8	0.14788	0.2955	0.998978	507	1	0.10476	0.0081964	0.033778	0.985388	53	4	0.10476
CDC42EP3	5	0.70649	0.70629	0.998978	1403	1	0.19081	0.0083171	0.027896	0.985388	54	4	0.19081
FRRS1L	5	0.86215	0.86204	0.998978	1717	0	0.1934	0.0084816	0.028406	0.985388	55	3	0.1934
CASZ1	5	0.98879	0.9887	0.999551	1983	0	0.19679	0.0085676	0.028672	0.985388	56	4	0.19679
NOL9	5	0.99238	0.99229	0.999551	1989	0	0.2073	0.0085803	0.028709	0.985388	57	4	0.2073
DDX52	5	0.25793	0.37908	0.998978	746	1	0.091666	0.0087105	0.029118	0.985388	58	2	0.091666
TK1	5	0.9775	0.97743	0.999336	1963	0	0.25138	0.0094168	0.031253	0.985388	59	3	0.25138
RPP25	5	0.59739	0.61127	0.998978	1219	1	0.15338	0.0096795	0.032031	0.985388	60	4	0.15338
C15orf60	5	0.90598	0.90589	0.998978	1792	0	0.23994	0.0099465	0.032804	0.985388	61	3	0.23994
VPRBP	5	0.22843	0.34436	0.998978	685	2	-0.17159	0.010131	0.033361	0.985388	62	1	-0.17159
IL4	5	0.95868	0.95868	0.998978	1908	0	0.19486	0.010172	0.033487	0.985388	63	4	0.19486
CDKN2D	5	0.99299	0.99291	0.999551	1992	0	0.16891	0.010623	0.034852	0.985388	64	4	0.16891
IMMP2L	5	0.82407	0.82386	0.998978	1636	0	0.041841	0.010847	0.03549	0.985388	65	2	0.041841
UBA7	10	0.37627	0.58312	0.998978	935	3	0.089465	0.011007	0.046533	0.985388	66	5	0.089465
PARP11	5	0.67332	0.67483	0.998978	1350	1	0.21332	0.011258	0.036695	0.985388	67	3	0.21332
PAPD7	5	0.96548	0.9655	0.998978	1930	0	0.20724	0.011362	0.036992	0.985388	68	3	0.20724
TNFAIP8	5	0.69559	0.69567	0.998978	1383	1	0.16867	0.012078	0.039118	0.985388	69	4	0.16867
CDK1	5	0.88924	0.88916	0.998978	1754	0	0.27312	0.012159	0.039363	0.985388	70	4	0.27312
POLE2	5	0.068812	0.15301	0.977483	314	1	0.021553	0.012188	0.039436	0.985388	71	1	0.021553
TUBB1	5	0.51636	0.55314	0.998978	1103	1	0.22213	0.012337	0.039862	0.985388	72	3	0.22213
SMC6	5	0.88931	0.88924	0.998978	1755	0	0.2498	0.012455	0.040204	0.985388	73	4	0.2498
CLUAP1	5	0.96526	0.96527	0.998978	1927	0	0.092037	0.01259	0.04061	0.985388	74	2	0.092037
FANCL	5	0.5124	0.55047	0.998978	1095	1	0.17406	0.012789	0.041174	0.985388	75	4	0.17406
CPSF2	5	0.72677	0.72653	0.998978	1443	0	0.057811	0.013142	0.04223	0.985388	76	2	0.057811
NUPR1	5	0.94242	0.94232	0.998978	1876	0	0.20822	0.013592	0.043545	0.985388	77	3	0.20822
C1QTNF5	10	0.43324	0.61942	0.998978	991	2	-0.082323	0.013617	0.055684	0.985388	78	1	-0.082323
LYN	5	0.001946	0.007117	0.460536	32	3	-0.30335	0.013831	0.044261	0.985388	79	2	-0.30335
LYNX1	5	0.21296	0.32611	0.998978	653	2	-0.045609	0.014105	0.045043	0.985388	80	2	-0.045609
CCDC134	5	0.22668	0.3423	0.998978	682	1	0.10879	0.014628	0.046532	0.985388	81	2	0.10879
TNFRSF17	5	0.95069	0.95062	0.998978	1890	0	0.25058	0.015101	0.047897	0.985388	82	4	0.25058
CETN2	10	0.5444	0.69347	0.998978	1146	1	0.12447	0.015406	0.06181	0.985388	83	5	0.12447
TEX11	5	0.30073	0.42957	0.998978	842	1	0.17476	0.015542	0.049158	0.985388	84	4	0.17476
HCRTR1	5	0.50417	0.54502	0.998978	1083	1	0.16407	0.015883	0.050159	0.985388	85	3	0.16407
HIST3H3	5	0.96872	0.96873	0.998978	1945	0	0.19869	0.015996	0.050496	0.985388	86	3	0.19869
CNOT6	5	0.49822	0.54115	0.998978	1070	1	-0.027418	0.016292	0.051364	0.985388	87	1	-0.027418
KCNK2	5	0.66906	0.67096	0.998978	1339	1	0.18777	0.016696	0.052541	0.985388	88	4	0.18777
CCNK	10	0.54889	0.6966	0.998978	1149	2	0.0050301	0.016893	0.066916	0.985388	89	2	0.0050301
CDKN2AIP	5	0.71693	0.71681	0.998978	1424	0	0.15823	0.017369	0.054493	0.985388	90	2	0.15823
POLK	5	0.84586	0.84571	0.998978	1682	0	0.15588	0.017379	0.054519	0.985388	91	4	0.15588
HIC1	5	0.98867	0.98858	0.999551	1982	0	0.17146	0.0174	0.054574	0.985388	92	4	0.17146
FBXO31	10	0.98663	0.98656	0.999551	1979	0	0.14143	0.01771	0.069708	0.985388	93	4	0.14143
RCHY1	5	0.079741	0.16911	0.993768	340	1	0.20081	0.017824	0.055817	0.985388	94	4	0.20081
KIAA2022	5	0.99807	0.99807	1	1999	0	0.16379	0.018451	0.057593	0.985388	95	4	0.16379
CCNE2	5	0.95467	0.95463	0.998978	1900	0	0.16257	0.018517	0.057787	0.985388	96	4	0.16257
HEATR6	5	0.75763	0.75747	0.998978	1505	0	0.023514	0.018656	0.058186	0.985388	97	2	0.023514
CAMTA1	5	0.26412	0.38643	0.998978	760	1	-0.037266	0.019157	0.059447	0.985388	98	2	-0.037266
SMARCA1	5	0.45852	0.51621	0.998978	1010	1	0.23316	0.019275	0.059669	0.985388	99	3	0.23316
FOSB	10	0.04912	0.14809	0.973152	241	3	0.018442	0.019343	0.075226	0.985388	100	4	0.018442
RAD51D	5	0.91425	0.91415	0.998978	1806	0	0.21648	0.019381	0.059889	0.985388	101	3	0.21648
PLA2G1B	10	0.73192	0.81131	0.998978	1455	1	0.17036	0.019784	0.076736	0.985388	102	6	0.17036
CIDEA	5	0.96282	0.96283	0.998978	1920	0	0.20765	0.020256	0.061648	0.985388	103	3	0.20765
AZGP1	5	0.20726	0.31941	0.998978	641	2	0.1724	0.020868	0.062907	0.985388	104	3	0.1724
POLR2C	4	0.37626	0.42245	0.998978	934	1	0.59843	0.02207	0.057102	0.985388	105	3	0.59843
SOX4	10	0.04514	0.13942	0.973152	223	3	0.13535	0.022686	0.08625	0.985388	106	5	0.13535
MLH1	5	0.96081	0.96082	0.998978	1915	0	0.21557	0.02308	0.067365	0.985388	107	3	0.21557
CDT1	5	0.82438	0.82418	0.998978	1637	0	0.13034	0.02319	0.067591	0.985388	108	2	0.13034
CST3	5	0.16784	0.27303	0.998978	555	2	0.11141	0.024053	0.069353	0.985388	109	2	0.11141
TP53TG5	5	0.23341	0.35026	0.998978	694	1	0.19318	0.02425	0.069758	0.985388	110	3	0.19318
ZNF273	10	0.96373	0.96371	0.998978	1923	0	0.1401	0.024522	0.092236	0.985388	111	5	0.1401
SETD1A	5	0.9229	0.9228	0.998978	1825	0	0.070288	0.024867	0.07098	0.985388	112	2	0.070288
CDK20	5	0.51077	0.54937	0.998978	1093	1	0.17081	0.024873	0.070989	0.985388	113	3	0.17081
APC2	10	0.61645	0.7458	0.998978	1249	1	0.099085	0.025039	0.093922	0.985388	114	5	0.099085
JUND	5	0.63537	0.64178	0.998978	1279	1	0.20936	0.025274	0.071803	0.985388	115	3	0.20936
GPER1	5	0.63053	0.63776	0.998978	1271	1	0.12454	0.025681	0.072625	0.985388	116	2	0.12454
CCL23	5	0.2468	0.36599	0.998978	724	2	0.18513	0.025931	0.07312	0.985388	117	3	0.18513
GTSE1	5	0.74522	0.745	0.998978	1485	0	0.056262	0.026087	0.073411	0.985388	118	2	0.056262
HSPD1	5	0.29823	0.42662	0.998978	838	2	0.067648	0.026226	0.073675	0.985388	119	2	0.067648
MYCBP	5	0.963	0.96299	0.998978	1921	0	0.059565	0.026454	0.07413	0.985388	120	2	0.059565
CDK14	5	0.10396	0.1978	0.993768	404	1	0.12672	0.026494	0.074215	0.985388	121	2	0.12672
H2AFX	5	0.41931	0.49293	0.998978	976	1	-0.052239	0.026531	0.074289	0.985388	122	2	-0.052239
KPNA1	10	0.4859	0.65359	0.998978	1051	2	0.035094	0.026661	0.098298	0.985388	123	3	0.035094
GIN1	5	0.72809	0.72787	0.998978	1447	0	0.22773	0.02739	0.076054	0.985388	124	3	0.22773
DDX51	5	0.82241	0.82223	0.998978	1633	0	0.24315	0.027555	0.07639	0.985388	125	3	0.24315
SRRM1	5	0.061692	0.13914	0.973152	286	2	0.081783	0.027712	0.076699	0.985388	126	2	0.081783
KMT2E	5	0.036204	0.087927	0.928382	191	2	0.054058	0.028157	0.07757	0.985388	127	2	0.054058
BAK1	5	0.88474	0.88477	0.998978	1745	0	0.098507	0.028524	0.078309	0.985388	128	2	0.098507
NUAK1	5	0.86367	0.86356	0.998978	1721	0	0.065717	0.028929	0.079099	0.985388	129	1	0.065717
CHTF8	5	0.76826	0.76808	0.998978	1523	0	0.22799	0.02894	0.07912	0.985388	130	3	0.22799
EME1	5	0.93401	0.93394	0.998978	1859	0	0.17865	0.029196	0.079621	0.985388	131	3	0.17865
EEPD1	5	0.83466	0.83447	0.998978	1653	0	0.19973	0.02974	0.0807	0.985388	132	3	0.19973
UPF1	5	0.11568	0.21162	0.993768	434	1	0.12662	0.030228	0.081639	0.985388	133	2	0.12662
TDRD1	5	0.19838	0.30903	0.998978	621	2	-0.036228	0.030309	0.081791	0.985388	134	2	-0.036228
BARD1	5	0.84305	0.84287	0.998978	1675	0	0.043825	0.030471	0.082106	0.985388	135	2	0.043825
GTF2H5	5	0.31894	0.43882	0.998978	865	1	-0.038248	0.030634	0.082426	0.985388	136	2	-0.038248
IL36A	5	0.95425	0.95421	0.998978	1897	0	0.059448	0.03096	0.083072	0.985388	137	2	0.059448
TSN	5	0.1711	0.27684	0.998978	566	2	-0.12537	0.03136	0.083873	0.985388	138	1	-0.12537
ZNF205	5	0.75963	0.75942	0.998978	1509	0	0.27325	0.031652	0.084457	0.985388	139	3	0.27325
ERCC8	5	0.64181	0.6472	0.998978	1296	1	0.11672	0.031765	0.084696	0.985388	140	2	0.11672
NDRG1	5	0.0068317	0.022974	0.631304	73	1	0.22444	0.032466	0.086059	0.985388	141	3	0.22444
TET2	5	0.90158	0.90153	0.998978	1781	0	0.21176	0.032603	0.086336	0.985388	142	3	0.21176
PTPRU	9	0.59785	0.7277	0.998978	1220	2	0.054842	0.032769	0.10855	0.985388	143	2	0.054842
AGO1	5	0.96645	0.96645	0.998978	1937	0	0.044812	0.032978	0.087069	0.985388	144	2	0.044812
ZNF285	5	0.030145	0.075417	0.907985	164	2	-0.042797	0.033201	0.087516	0.985388	145	2	-0.042797
PDGFRA	5	0.96096	0.96098	0.998978	1917	0	0.12911	0.033369	0.087836	0.985388	146	2	0.12911
USP35	5	0.57693	0.59576	0.998978	1190	1	-0.064356	0.033786	0.088659	0.985388	147	2	-0.064356
HEMK1	5	0.88467	0.8847	0.998978	1744	0	0.17885	0.033792	0.088676	0.985388	148	3	0.17885
EGFL6	5	0.96862	0.96864	0.998978	1944	0	0.20477	0.033898	0.08888	0.985388	149	3	0.20477
ZNF207	10	0.060168	0.16934	0.993768	279	3	0.12864	0.03393	0.11649	0.985388	150	4	0.12864
ZNF248	5	0.28118	0.40652	0.998978	802	1	0.19745	0.033991	0.089062	0.985388	151	3	0.19745
CSTF1	5	0.43446	0.50177	0.998978	993	1	-0.063136	0.03419	0.089439	0.985388	152	1	-0.063136
DNTT	5	0.99261	0.99254	0.999551	1990	0	0.20636	0.034273	0.089601	0.985388	153	3	0.20636
APOBEC3H	5	0.17591	0.28254	0.998978	574	2	0.12253	0.034389	0.089815	0.985388	154	3	0.12253
IL23R	5	0.1005	0.19369	0.993768	393	2	0.17603	0.034462	0.089958	0.985388	155	3	0.17603
ATRX	5	0.65512	0.65863	0.998978	1316	1	-0.026007	0.034594	0.090213	0.985388	156	1	-0.026007
TNF	5	0.18532	0.29365	0.998978	591	2	0.17147	0.034746	0.090511	0.985388	157	3	0.17147
BCL11B	5	0.70758	0.70735	0.998978	1405	1	-0.037832	0.034817	0.090645	0.985388	158	2	-0.037832
DUSP13	5	0.83779	0.83763	0.998978	1661	0	0.20236	0.034841	0.090682	0.985388	159	3	0.20236
PHF13	5	0.016063	0.04545	0.844187	108	2	-0.10417	0.035401	0.091771	0.985388	160	1	-0.10417
TMEM189-UBE2V1	5	0.93873	0.93864	0.998978	1869	0	0.21036	0.035606	0.092173	0.985388	161	3	0.21036
PTPRK	10	0.99995	0.99995	1	2006	0	0.14208	0.035635	0.12075	0.985388	162	5	0.14208
INSL5	5	0.65405	0.65772	0.998978	1314	1	0.04922	0.03661	0.094152	0.985388	163	2	0.04922
IL20RB	5	0.27671	0.40127	0.998978	792	1	0.10904	0.037013	0.094961	0.985388	164	2	0.10904
ATRIP	5	0.059853	0.13553	0.973152	276	2	0.15953	0.037315	0.09554	0.985388	165	3	0.15953
XPC	10	0.64555	0.76806	0.998978	1303	1	0.10364	0.037359	0.12504	0.985388	166	4	0.10364
PMS2	5	0.99421	0.99415	1	1995	0	0.10617	0.037819	0.09652	0.985388	167	2	0.10617
HGFAC	5	0.32563	0.44217	0.998978	874	1	-0.035259	0.038221	0.097298	0.985388	168	1	-0.035259
TSPAN2	5	0.18722	0.29589	0.998978	594	2	-0.029854	0.038623	0.098091	0.985388	169	2	-0.029854
FOS	10	0.21532	0.40611	0.998978	658	1	0.072672	0.038749	0.12845	0.985388	170	4	0.072672
MUTYH	5	0.72999	0.72976	0.998978	1452	0	0.17763	0.039172	0.099154	0.985388	171	3	0.17763
DCLRE1C	5	0.66527	0.6676	0.998978	1331	1	0.2305	0.039478	0.099742	0.985388	172	3	0.2305
ST20	5	0.60967	0.62095	0.998978	1238	1	-0.069291	0.039681	0.10014	0.985388	173	2	-0.069291
DUSP11	5	0.64995	0.65414	0.998978	1309	1	0.12361	0.039863	0.1005	0.985388	174	2	0.12361
DNAJC21	5	0.42145	0.49416	0.998978	979	1	0.075592	0.039954	0.10066	0.985388	175	2	0.075592
C1QTNF7	10	0.56488	0.70784	0.998978	1169	2	0.12973	0.040143	0.1318	0.985388	176	5	0.12973
SUPT6H	5	0.53104	0.56301	0.998978	1122	1	0.037828	0.040232	0.10119	0.985388	177	1	0.037828
CCDC64B	5	0.95958	0.95958	0.998978	1912	0	0.080972	0.040502	0.10171	0.985388	178	2	0.080972
PTPRC	5	0.58521	0.60189	0.998978	1200	1	0.015334	0.041035	0.10276	0.985388	179	1	0.015334
KPNA2	5	0.99814	0.99815	1	2000	0	0.27621	0.041292	0.10325	0.985388	180	3	0.27621
TOPORS	5	0.11944	0.216	0.993768	448	2	0.06157	0.041794	0.1042	0.985388	181	2	0.06157
KPNB1	5	0.63165	0.63869	0.998978	1274	1	-0.033273	0.042239	0.10506	0.985388	182	1	-0.033273
CASKIN1	5	0.81543	0.8152	0.998978	1625	0	0.18661	0.042244	0.10507	0.985388	183	3	0.18661
ZNF232	10	0.77923	0.82958	0.998978	1553	1	0.10467	0.042357	0.13714	0.985388	184	4	0.10467
STXBP4	5	0.95081	0.95073	0.998978	1891	0	0.13995	0.042446	0.10545	0.985388	185	2	0.13995
UCN	5	0.62107	0.63007	0.998978	1256	1	0.18167	0.04267	0.10589	0.985388	186	3	0.18167
CHD1L	5	0.84595	0.84581	0.998978	1683	0	0.26158	0.04282	0.10617	0.985388	187	3	0.26158
EXO5	5	0.014242	0.041542	0.825075	102	1	0.2005	0.042831	0.10619	0.985388	188	3	0.2005
TP53BP1	10	0.40129	0.59948	0.998978	964	2	-0.063978	0.043175	0.13914	0.985388	189	4	-0.063978
ZBTB49	5	0.056987	0.1299	0.973152	267	1	0.14589	0.043385	0.10724	0.985388	190	3	0.14589
EPHB6	5	0.21198	0.32496	0.998978	651	2	-0.096867	0.043441	0.10735	0.985388	191	1	-0.096867
PSMA6	5	0.88371	0.88375	0.998978	1742	0	0.2052	0.043803	0.10807	0.985388	192	3	0.2052
CDK11A	5	0.040633	0.096991	0.950068	206	1	0.17008	0.043966	0.10839	0.985388	193	3	0.17008
RNF212	5	0.70242	0.70229	0.998978	1394	1	0.18234	0.044239	0.10893	0.985388	194	3	0.18234
PID1	4	0.9309	0.93106	0.998978	1848	0	0.20531	0.044283	0.10525	0.985388	195	2	0.20531
TUBA1A	5	0.15404	0.25678	0.998978	521	2	0.17767	0.044348	0.10913	0.985388	196	3	0.17767
UBA1	10	0.12996	0.29562	0.998978	472	2	0.022007	0.044927	0.14337	0.985388	197	4	0.022007
PPIL3	5	0.99034	0.99026	0.999551	1985	0	0.12358	0.045043	0.11045	0.985388	198	3	0.12358
TREX2	5	0.45674	0.51511	0.998978	1009	1	0.18914	0.045284	0.1109	0.985388	199	3	0.18914
ANXA11	5	0.56405	0.58625	0.998978	1167	1	0.10482	0.045443	0.11121	0.985388	200	2	0.10482
ACHE	10	0.66945	0.78701	0.998978	1341	2	0.04579	0.045611	0.14503	0.985388	201	4	0.04579
CCDC61	5	0.56916	0.58999	0.998978	1179	1	0.19772	0.045866	0.11201	0.985388	202	3	0.19772
TOP3A	5	0.28563	0.41178	0.998978	811	1	0.1994	0.04612	0.11252	0.985388	203	3	0.1994
CASP16	5	0.77689	0.77668	0.998978	1546	0	0.072515	0.046349	0.11297	0.985388	204	2	0.072515
PLK1	4	0.38346	0.42734	0.998978	943	1	0.31892	0.046604	0.11013	0.985388	205	3	0.31892
TUT1	10	0.97483	0.97482	0.999213	1958	0	0.074326	0.046733	0.14765	0.985388	206	3	0.074326
CCDC74B	5	0.92677	0.92668	0.998978	1838	0	0.077355	0.047442	0.11506	0.985388	207	2	0.077355
KAT7	5	0.94182	0.94173	0.998978	1872	0	0.12069	0.047617	0.1154	0.985388	208	2	0.12069
TPRKB	5	0.978	0.97791	0.999336	1964	0	0.18066	0.047841	0.11583	0.985388	209	3	0.18066
PHF12	5	0.9321	0.93204	0.998978	1851	0	0.04169	0.04824	0.11661	0.985388	210	1	0.04169
PPIA	5	0.22413	0.33929	0.998978	673	2	0.0074637	0.048639	0.11738	0.985388	211	2	0.0074637
PRPSAP1	5	0.99524	0.99521	1	1996	0	0.16964	0.049026	0.11812	0.985388	212	3	0.16964
TLK2	5	0.26901	0.39222	0.998978	773	2	0.10715	0.049038	0.11815	0.985388	213	2	0.10715
HCRTR2	5	0.80734	0.80713	0.998978	1615	0	0.050063	0.049835	0.11967	0.985388	214	1	0.050063
PPARGC1A	10	0.9605	0.96045	0.998978	1914	0	0.060214	0.049949	0.15531	0.985388	215	3	0.060214
RNF168	5	0.20499	0.31681	0.998978	635	2	0.18796	0.049959	0.11989	0.985388	216	3	0.18796
DNAJC22	5	0.84096	0.84081	0.998978	1670	0	0.17202	0.050429	0.12081	0.985388	217	3	0.17202
ELAC1	5	0.95103	0.95096	0.998978	1892	0	0.16885	0.050606	0.12116	0.985388	218	3	0.16885
SFR1	5	0.96028	0.9603	0.998978	1913	0	0.057164	0.050632	0.12121	0.985388	219	1	0.057164
POLA1	5	0.23274	0.34947	0.998978	693	1	0.25545	0.050795	0.12151	0.985388	220	3	0.25545
LIN9	5	0.46105	0.51776	0.998978	1015	1	0.19425	0.050902	0.1217	0.985388	221	3	0.19425
ZNF213	5	0.34568	0.4526	0.998978	891	1	0.1221	0.052224	0.12422	0.985388	222	3	0.1221
TCF7L1	5	0.40766	0.48627	0.998978	968	1	0.16405	0.052314	0.1244	0.985388	223	3	0.16405
PHF14	5	0.57211	0.59217	0.998978	1184	1	0.17485	0.052576	0.12488	0.985388	224	3	0.17485
STOML2	5	0.81799	0.81778	0.998978	1629	0	0.20529	0.052818	0.12535	0.985388	225	3	0.20529
TSPAN31	5	0.95453	0.95449	0.998978	1898	0	0.11318	0.052825	0.12536	0.985388	226	2	0.11318
POLR2H	4	0.069678	0.13258	0.973152	317	1	0.41484	0.052891	0.12316	0.985388	227	2	0.41484
PPP1R15A	5	0.85334	0.85316	0.998978	1701	0	0.037174	0.053019	0.12573	0.985388	228	2	0.037174
SETDB2	5	0.52329	0.55772	0.998978	1109	1	0.14843	0.053748	0.12711	0.985388	229	3	0.14843
DNAJC2	5	0.15848	0.262	0.998978	534	1	0.11443	0.053814	0.12723	0.985388	230	2	0.11443
VKORC1L1	5	0.10091	0.19417	0.993768	395	1	0.11847	0.054161	0.12788	0.985388	231	2	0.11847
DNTTIP2	5	0.11209	0.2074	0.993768	429	2	-0.019888	0.054211	0.12797	0.985388	232	1	-0.019888
TAOK1	5	0.83378	0.83361	0.998978	1651	0	0.27837	0.054368	0.12827	0.985388	233	3	0.27837
ACTC1	5	0.81294	0.81274	0.998978	1622	0	0.05349	0.05499	0.12946	0.985388	234	2	0.05349
SUPT16H	5	0.76619	0.76596	0.998978	1521	0	0.12209	0.055798	0.131	0.985388	235	1	0.12209
DTD1	5	0.65565	0.65911	0.998978	1319	1	0.14266	0.055956	0.1313	0.985388	236	3	0.14266
RANBP3	5	0.80944	0.80924	0.998978	1617	0	0.1982	0.056081	0.13154	0.985388	237	3	0.1982
RPP21	5	0.23959	0.35754	0.998978	708	2	-0.064658	0.056195	0.13174	0.985388	238	1	-0.064658
USP36	5	0.97162	0.9716	0.998978	1949	0	0.17319	0.056583	0.1325	0.985388	239	3	0.17319
CERS1	5	0.82304	0.82285	0.998978	1634	0	0.17012	0.056709	0.13273	0.985388	240	3	0.17012
SETDB1	5	0.25524	0.37585	0.998978	742	2	0.0074632	0.056987	0.13325	0.985388	241	1	0.0074632
MAPK11	5	0.73275	0.73255	0.998978	1458	0	0.16327	0.057025	0.13333	0.985388	242	3	0.16327
PTPRO	5	0.040228	0.096171	0.950068	203	2	-0.067341	0.057383	0.13399	0.985388	243	2	-0.067341
PCBP4	10	0.13151	0.29829	0.998978	475	3	-0.038173	0.057674	0.17342	0.985388	244	4	-0.038173
TDG	5	0.63071	0.63792	0.998978	1272	1	0.12434	0.057719	0.13462	0.985388	245	2	0.12434
POLR2K	5	0.031249	0.077698	0.917206	170	3	-0.25253	0.057779	0.13474	0.985388	246	1	-0.25253
E2F8	5	0.93546	0.93537	0.998978	1861	0	0.16563	0.057977	0.1351	0.985388	247	3	0.16563
LDLRAD1	5	0.62884	0.63637	0.998978	1269	1	0.038601	0.058175	0.13547	0.985388	248	2	0.038601
CDK2AP2	5	0.89066	0.89062	0.998978	1759	0	0.0025998	0.058571	0.13619	0.985388	249	2	0.0025998
OAS3	5	0.90617	0.90608	0.998978	1793	0	0.1467	0.058746	0.13654	0.985388	250	3	0.1467
GNL1	5	0.79793	0.7978	0.998978	1597	0	0.15364	0.058782	0.13661	0.985388	251	2	0.15364
POLG2	5	0.099765	0.19283	0.993768	389	1	0.16489	0.05881	0.13666	0.985388	252	3	0.16489
RPA1	3	0.11613	0.19114	0.993768	437	1	0.0032502	0.058961	0.10938	0.985388	253	1	0.0032502
NEK11	5	0.024873	0.06435	0.888723	145	2	0.14342	0.058966	0.13695	0.985388	254	3	0.14342
CCNA2	5	0.9286	0.92854	0.998978	1841	0	0.082977	0.059103	0.13722	0.985388	255	2	0.082977
GMNC	5	0.574	0.59358	0.998978	1187	1	0.14919	0.059362	0.13772	0.985388	256	3	0.14919
TSEN34	5	0.762	0.76181	0.998978	1514	0	0.15504	0.059531	0.13803	0.985388	257	3	0.15504
PRDM15	5	0.10472	0.1987	0.993768	407	1	-0.039407	0.059961	0.13884	0.985388	258	2	-0.039407
RNASE8	5	0.90529	0.90522	0.998978	1790	0	0.14768	0.060365	0.1396	0.985388	259	3	0.14768
BATF3	5	0.49654	0.54007	0.998978	1069	1	0.18386	0.060758	0.14033	0.985388	260	3	0.18386
UHRF1BP1L	5	0.57127	0.59154	0.998978	1182	1	0.045347	0.060942	0.14068	0.985388	261	1	0.045347
EXOSC9	5	0.072336	0.15985	0.993768	322	1	0.14339	0.061877	0.14242	0.985388	262	3	0.14339
GZMA	5	0.78074	0.78053	0.998978	1556	0	0.16442	0.061944	0.14255	0.985388	263	3	0.16442
MCM9	5	0.039772	0.095259	0.950068	200	2	0.22173	0.062275	0.14318	0.985388	264	3	0.22173
FIGN	5	0.069491	0.1543	0.979521	316	2	-0.01207	0.062346	0.1433	0.985388	265	2	-0.01207
CECR2	5	0.92723	0.92714	0.998978	1839	0	0.16285	0.063075	0.14471	0.985388	266	3	0.16285
STK24	5	0.92543	0.92533	0.998978	1832	0	0.16751	0.063309	0.14514	0.985388	267	3	0.16751
ANGEL2	5	0.46156	0.51807	0.998978	1018	1	0.18206	0.063343	0.14521	0.985388	268	3	0.18206
BMP4	10	0.0010339	0.0057024	0.423668	21	5	-0.16576	0.064087	0.18811	0.985388	269	2	-0.16576
VCP	3	0.56721	0.56733	0.998978	1176	0	-0.0074434	0.064214	0.11718	0.985388	270	1	-0.0074434
BRCC3	5	0.76095	0.76074	0.998978	1512	0	0.1547	0.064547	0.14745	0.985388	271	3	0.1547
PTCHD2	5	0.19438	0.30429	0.998978	614	1	0.14225	0.064557	0.14748	0.985388	272	3	0.14225
SETD4	5	0.71067	0.71044	0.998978	1412	0	0.16473	0.06499	0.1483	0.985388	273	3	0.16473
CCDC63	5	0.52968	0.56208	0.998978	1121	1	0.082877	0.066063	0.15026	0.985388	274	2	0.082877
TATDN3	10	0.21264	0.40309	0.998978	652	2	-0.0089245	0.066411	0.19343	0.985388	275	4	-0.0089245
TDRD5	5	0.18772	0.29647	0.998978	596	1	0.12896	0.06644	0.15095	0.985388	276	2	0.12896
OGG1	5	0.98312	0.98303	0.999474	1974	0	0.13846	0.067092	0.15213	0.985388	277	3	0.13846
PRKDC	5	0.6888	0.6892	0.998978	1374	1	0.17759	0.067996	0.15377	0.985388	278	3	0.17759
TRIAP1	5	0.017494	0.048572	0.85989	115	3	-0.23807	0.068027	0.15383	0.985388	279	1	-0.23807
FANCG	5	0.85888	0.85877	0.998978	1713	0	0.17201	0.068275	0.15429	0.985388	280	3	0.17201
PRMT6	5	0.75467	0.7545	0.998978	1502	0	0.15547	0.068415	0.15454	0.985388	281	3	0.15547
TP53TG3C	5	0.69751	0.69748	0.998978	1389	1	0.1469	0.06842	0.15455	0.985388	282	2	0.1469
PTPN13	5	0.003938	0.013647	0.558675	50	1	0.06395	0.069204	0.15598	0.985388	283	2	0.06395
SWSAP1	5	0.93806	0.93797	0.998978	1867	0	0.14521	0.069258	0.15609	0.985388	284	3	0.14521
ANGPTL7	5	0.9454	0.94528	0.998978	1880	0	0.08492	0.069264	0.1561	0.985388	285	2	0.08492
ZNF235	5	0.82345	0.82325	0.998978	1635	0	0.16538	0.069753	0.157	0.985388	286	3	0.16538
RLTPR	10	0.86168	0.87225	0.998978	1716	1	0.069111	0.070326	0.20227	0.985388	287	3	0.069111
SUPT5H	5	0.00072647	0.0030133	0.318144	19	4	-1.4755	0.070379	0.15817	0.985388	288	1	-1.4755
NFRKB	5	0.63869	0.64457	0.998978	1287	1	-0.10067	0.07052	0.15843	0.985388	289	2	-0.10067
POLL	5	0.090567	0.18192	0.993768	369	1	0.16586	0.07075	0.15885	0.985388	290	3	0.16586
EXOSC8	5	0.20483	0.31662	0.998978	634	2	-0.12062	0.070771	0.15889	0.985388	291	2	-0.12062
XRCC3	5	0.93358	0.93353	0.998978	1855	0	0.16264	0.070961	0.15925	0.985388	292	3	0.16264
ZNF23	10	0.10732	0.25588	0.998978	415	3	-0.086008	0.071104	0.20404	0.985388	293	3	-0.086008
REPIN1	5	0.64126	0.64674	0.998978	1293	1	0.1535	0.071176	0.15965	0.985388	294	3	0.1535
PLK5	5	0.99308	0.99301	0.999551	1993	0	0.16106	0.071391	0.16005	0.985388	295	3	0.16106
TOP2B	5	0.74383	0.74357	0.998978	1480	0	0.087362	0.071786	0.16078	0.985388	296	2	0.087362
ERI2	5	0.20997	0.32259	0.998978	647	1	0.067413	0.071945	0.16107	0.985388	297	1	0.067413
MGMT	5	0.84077	0.84062	0.998978	1669	0	0.14935	0.072038	0.16123	0.985388	298	3	0.14935
ACSF2	5	0.084393	0.17463	0.993768	353	1	0.10388	0.072336	0.16179	0.985388	299	2	0.10388
IL25	5	0.024867	0.064341	0.888723	144	1	0.17076	0.072398	0.16191	0.985388	300	3	0.17076
ANGPT1	5	0.65952	0.66249	0.998978	1321	1	0.14372	0.072978	0.16297	0.985388	301	3	0.14372
MTRR	5	0.24933	0.36893	0.998978	730	2	0.080549	0.073118	0.16321	0.985388	302	1	0.080549
POLD3	5	0.50156	0.54333	0.998978	1077	1	0.39811	0.073758	0.16436	0.985388	303	2	0.39811
MICAL2	5	0.95913	0.95914	0.998978	1911	0	0.086821	0.074108	0.16502	0.985388	304	2	0.086821
STK25	5	0.80353	0.80336	0.998978	1605	0	-0.00012522	0.074289	0.16534	0.985388	305	2	-0.00012522
EGF	5	0.86325	0.86315	0.998978	1720	0	0.17383	0.07429	0.16534	0.985388	306	3	0.17383
PSMA2	5	0.15231	0.25474	0.998978	518	2	-0.21006	0.074679	0.16603	0.985388	307	1	-0.21006
PSMD3	5	0.42573	0.49665	0.998978	985	1	0.13168	0.074804	0.16627	0.985388	308	3	0.13168
POP5	5	0.16266	0.26693	0.998978	545	2	0.18311	0.074878	0.1664	0.985388	309	3	0.18311
HIST2H3A	5	0.90815	0.90804	0.998978	1797	0	0.17134	0.075099	0.16679	0.985388	310	3	0.17134
PAPD5	5	0.24294	0.36145	0.998978	717	2	-0.14042	0.075459	0.16743	0.985388	311	1	-0.14042
FOXN3	10	0.85007	0.86504	0.998978	1693	1	0.085742	0.075702	0.21426	0.985388	312	5	0.085742
NUDT1	5	0.9698	0.96981	0.998978	1946	0	0.19732	0.075764	0.16799	0.985388	313	3	0.19732
ZNF236	5	0.27242	0.39621	0.998978	786	2	0.014908	0.075849	0.16815	0.985388	314	1	0.014908
ADCYAP1	5	0.011836	0.036304	0.750782	95	2	0.078865	0.076239	0.16887	0.985388	315	1	0.078865
RPA3	5	0.60396	0.61644	0.998978	1231	1	0.026345	0.076629	0.16956	0.985388	316	1	0.026345
PALB2	5	0.96629	0.96629	0.998978	1935	0	0.19223	0.07673	0.16974	0.985388	317	3	0.19223
FSHR	5	0.91842	0.9183	0.998978	1813	0	0.055762	0.077288	0.17073	0.985388	318	2	0.055762
ZNF91	5	0.18817	0.297	0.998978	597	2	0.0089321	0.077407	0.17095	0.985388	319	2	0.0089321
ANXA10	5	0.84817	0.84799	0.998978	1690	0	0.10991	0.078186	0.17238	0.985388	320	2	0.10991
MPHOSPH8	10	0.68812	0.7967	0.998978	1373	1	0.039538	0.078303	0.22005	0.985388	321	3	0.039538
INO80C	5	0.28277	0.4084	0.998978	804	1	0.21172	0.078683	0.17328	0.985388	322	3	0.21172
IL31	5	0.25728	0.37831	0.998978	744	2	-0.034424	0.078956	0.17377	0.985388	323	2	-0.034424
TSPAN33	5	0.85854	0.85841	0.998978	1712	0	0.1641	0.079196	0.17421	0.985388	324	3	0.1641
MEGF9	5	0.39886	0.48139	0.998978	961	1	0.038487	0.079352	0.17449	0.985388	325	2	0.038487
ORC6	5	0.96394	0.96393	0.998978	1925	0	0.15593	0.079676	0.17507	0.985388	326	2	0.15593
TDGF1	5	0.15522	0.25817	0.998978	524	1	0.14423	0.079741	0.17518	0.985388	327	1	0.14423
TP53INP1	5	0.090182	0.18146	0.993768	368	2	-0.037374	0.079796	0.17528	0.985388	328	2	-0.037374
LAMTOR4	5	0.038623	0.092908	0.950068	198	1	0.16995	0.079916	0.1755	0.985388	329	2	0.16995
POLE4	5	0.5664	0.58794	0.998978	1173	1	0.16616	0.080662	0.17687	0.985388	330	3	0.16616
PTGES3	5	0.35363	0.45679	0.998978	902	1	0.15008	0.080739	0.17702	0.985388	331	3	0.15008
PSMD13	5	0.88643	0.88639	0.998978	1748	0	-0.011043	0.080906	0.1773	0.985388	332	2	-0.011043
CNOT2	5	0.85163	0.85146	0.998978	1696	0	-0.0088936	0.081	0.17748	0.985388	333	2	-0.0088936
MRE11A	5	0.25169	0.37171	0.998978	736	2	0.14092	0.08143	0.17825	0.985388	334	3	0.14092
PRPF19	5	0.25135	0.37133	0.998978	734	2	-0.21089	0.081681	0.1787	0.985388	335	1	-0.21089
TOPBP1	5	0.15739	0.26074	0.998978	528	1	0.14346	0.082457	0.18009	0.985388	336	2	0.14346
RBBP5	5	0.48931	0.53544	0.998978	1057	1	0.22677	0.082513	0.18018	0.985388	337	3	0.22677
ZBTB45	5	0.74341	0.74314	0.998978	1478	0	0.1271	0.083057	0.18118	0.985388	338	3	0.1271
VCPKMT	5	0.36929	0.4652	0.998978	922	1	0.00057716	0.083232	0.18151	0.985388	339	2	0.00057716
MUS81	5	0.75019	0.74999	0.998978	1493	0	0.15243	0.083552	0.18211	0.985388	340	3	0.15243
MORC2	5	0.98925	0.98915	0.999551	1984	0	0.14212	0.083619	0.18222	0.985388	341	2	0.14212
PIDD	10	0.68607	0.79606	0.998978	1368	1	0.071376	0.08367	0.23188	0.985388	342	4	0.071376
LINS	5	0.93606	0.93597	0.998978	1864	0	0.18129	0.083681	0.18233	0.985388	343	3	0.18129
SNRPA1	5	0.25068	0.37054	0.998978	732	2	0.15486	0.083916	0.18275	0.985388	344	3	0.15486
TNFRSF14	5	0.66284	0.66546	0.998978	1326	1	0.0282	0.084655	0.1841	0.985388	345	2	0.0282
TDRKH	5	0.72397	0.72374	0.998978	1438	0	0.013984	0.08478	0.18432	0.985388	346	2	0.013984
CDK13	5	0.64144	0.6469	0.998978	1294	1	0.11687	0.084901	0.18454	0.985388	347	2	0.11687
APTX	10	0.17083	0.35623	0.998978	565	3	0.028729	0.085078	0.235	0.985388	348	3	0.028729
DDX55	5	0.74117	0.74092	0.998978	1472	0	0.045257	0.085147	0.18497	0.985388	349	2	0.045257
TPRX1	5	0.58357	0.60065	0.998978	1198	1	0.14243	0.085166	0.18501	0.985388	350	3	0.14243
PPP4R2	5	0.19123	0.30061	0.998978	604	1	0.14974	0.08549	0.18557	0.985388	351	3	0.14974
CCL28	5	0.75169	0.75148	0.998978	1496	0	0.14043	0.085763	0.18606	0.985388	352	3	0.14043
STRA13	5	0.21648	0.33031	0.998978	662	2	0.10658	0.085886	0.18629	0.985388	353	2	0.10658
NEIL2	5	0.081242	0.1709	0.993768	345	2	-0.099159	0.08594	0.18638	0.985388	354	1	-0.099159
ZBTB43	5	0.85208	0.85192	0.998978	1699	0	0.0061217	0.08638	0.18719	0.985388	355	2	0.0061217
RPS21	5	0.69026	0.69056	0.998978	1376	1	-0.12648	0.086712	0.18778	0.985388	356	2	-0.12648
FAM111A	10	0.54382	0.69305	0.998978	1144	2	-0.0035171	0.087293	0.23976	0.985388	357	3	-0.0035171
XRCC6BP1	5	0.38041	0.47122	0.998978	937	1	0.17896	0.087484	0.18917	0.985388	358	3	0.17896
NPPC	5	0.34331	0.45135	0.998978	889	1	0.13622	0.088203	0.19045	0.985388	359	3	0.13622
EME2	5	0.64254	0.64779	0.998978	1297	1	-0.017708	0.088255	0.19055	0.985388	360	1	-0.017708
NYNRIN	5	0.72883	0.7286	0.998978	1448	0	0.14606	0.088364	0.19075	0.985388	361	3	0.14606
ANXA1	5	0.90679	0.90669	0.998978	1794	0	-0.0076648	0.088641	0.19124	0.985388	362	2	-0.0076648
SYAP1	5	0.98222	0.98214	0.999474	1971	0	0.15308	0.088767	0.19147	0.985388	363	3	0.15308
BCCIP	5	0.59498	0.60939	0.998978	1215	1	0.014223	0.089026	0.19194	0.985388	364	2	0.014223
PARP10	5	0.96724	0.96724	0.998978	1940	0	0.16164	0.089118	0.19211	0.985388	365	3	0.16164
ATXN3	5	0.89374	0.89367	0.998978	1768	0	0.13313	0.089243	0.19234	0.985388	366	2	0.13313
MEGF8	5	0.53601	0.56641	0.998978	1129	1	-0.064584	0.089797	0.19332	0.985388	367	1	-0.064584
RUVBL1	4	0.0066902	0.019347	0.616021	71	2	-0.44565	0.089829	0.17422	0.985388	368	2	-0.44565
TWIST1	5	0.72039	0.72023	0.998978	1429	0	0.085007	0.090247	0.19412	0.985388	369	2	0.085007
ZBTB4	10	0.29463	0.49392	0.998978	833	2	0.011993	0.090347	0.24632	0.985388	370	2	0.011993
SGK1	10	0.55533	0.70109	0.998978	1158	1	0.097025	0.090388	0.24639	0.985388	371	5	0.097025
SETD8	10	0.74435	0.8158	0.998978	1482	1	-0.0056698	0.09111	0.24794	0.985388	372	2	-0.0056698
HCRT	5	0.9259	0.92579	0.998978	1834	0	0.10795	0.091336	0.19608	0.985388	373	2	0.10795
INSL4	5	0.47011	0.52338	0.998978	1033	1	-0.0081889	0.091381	0.19615	0.985388	374	2	-0.0081889
ITPR2	5	0.78527	0.78505	0.998978	1565	0	0.15199	0.091698	0.19672	0.985388	375	3	0.15199
TP63	5	0.84954	0.84936	0.998978	1692	0	0.16279	0.091721	0.19677	0.985388	376	1	0.16279
MCRS1	5	0.95471	0.95466	0.998978	1901	0	0.091038	0.09176	0.19683	0.985388	377	2	0.091038
ENPP3	10	0.12113	0.28029	0.998978	452	1	0.14635	0.091871	0.24953	0.985388	378	4	0.14635
RBPMS2	5	0.0063686	0.021519	0.620672	68	3	-0.2139	0.091886	0.19706	0.985388	379	2	-0.2139
ABT1	5	0.98572	0.98561	0.999551	1976	0	0.064642	0.092105	0.19746	0.985388	380	1	0.064642
SLC25A33	5	0.33257	0.44578	0.998978	880	1	0.13312	0.092439	0.19804	0.985388	381	3	0.13312
SNAPC1	5	0.14318	0.244	0.998978	497	1	0.12561	0.092489	0.19813	0.985388	382	2	0.12561
PARP4	5	0.23758	0.35519	0.998978	702	2	-0.09267	0.09252	0.19818	0.985388	383	2	-0.09267
SRGN	10	0.62821	0.7547	0.998978	1267	1	0.089465	0.092752	0.25139	0.985388	384	3	0.089465
DUSP10	5	0.64053	0.6461	0.998978	1289	1	0.036265	0.092873	0.19882	0.985388	385	2	0.036265
FOXL2	5	0.57964	0.59773	0.998978	1195	1	0.15736	0.0931	0.19921	0.985388	386	3	0.15736
PSMD1	5	0.54115	0.56997	0.998978	1136	1	0.11735	0.093664	0.20024	0.985388	387	2	0.11735
SPHAR	5	0.59356	0.60829	0.998978	1213	1	0.15655	0.093764	0.20041	0.985388	388	3	0.15655
C11orf82	5	0.06842	0.15224	0.977483	312	2	-0.17124	0.094025	0.20088	0.985388	389	1	-0.17124
SET	5	0.64905	0.65336	0.998978	1307	1	-0.021507	0.094408	0.20154	0.985388	390	1	-0.021507
DNAJC28	5	0.45085	0.51154	0.998978	1005	1	0.15636	0.09443	0.20157	0.985388	391	3	0.15636
BCL6	5	0.70665	0.70645	0.998978	1404	1	0.093436	0.094557	0.20181	0.985388	392	2	0.093436
BAD	5	0.011365	0.035267	0.750782	90	1	0.050802	0.094792	0.20225	0.985388	393	1	0.050802
KIAA0247	5	0.55847	0.58222	0.998978	1160	1	0.15866	0.094848	0.20235	0.985388	394	3	0.15866
TREX1	5	0.62393	0.63237	0.998978	1260	1	0.15859	0.095267	0.2031	0.985388	395	3	0.15859
APOBEC3G	5	0.43604	0.50272	0.998978	994	1	0.012627	0.095711	0.2039	0.985388	396	2	0.012627
TNFRSF13C	5	0.48248	0.53108	0.998978	1047	1	0.15107	0.096023	0.20447	0.985388	397	3	0.15107
DNASE1L2	5	0.30066	0.42949	0.998978	841	2	-0.07911	0.096353	0.20504	0.985388	398	2	-0.07911
MMS19	5	0.75976	0.75955	0.998978	1510	0	0.0097037	0.096482	0.20528	0.985388	399	2	0.0097037
SND1	5	0.81714	0.81691	0.998978	1628	0	0.15974	0.097036	0.20627	0.985388	400	3	0.15974
RNASEH2B	5	0.0048222	0.016538	0.573844	57	2	0.14468	0.09729	0.20672	0.985388	401	3	0.14468
CCDC6	5	0.89298	0.8929	0.998978	1766	0	0.028702	0.097855	0.20771	0.985388	402	1	0.028702
WNT1	10	0.38321	0.58834	0.998978	942	2	0.035226	0.097944	0.26051	0.985388	403	3	0.035226
GATAD2B	5	0.79386	0.79369	0.998978	1584	0	-0.073317	0.098237	0.20839	0.985388	404	2	-0.073317
RNASE11	5	0.93597	0.93588	0.998978	1863	0	0.14684	0.09842	0.20872	0.985388	405	2	0.14684
ORC3	5	0.01905	0.05195	0.85989	120	2	0.10768	0.09855	0.20894	0.985388	406	2	0.10768
DNMT1	5	0.95505	0.95501	0.998978	1902	0	0.113	0.09894	0.20964	0.985388	407	2	0.113
ANGPTL3	5	0.42493	0.49619	0.998978	984	1	0.017353	0.099001	0.20975	0.985388	408	2	0.017353
CCDC70	5	0.74074	0.74049	0.998978	1471	0	0.13722	0.099678	0.21094	0.985388	409	3	0.13722
MUM1L1	5	0.66665	0.66884	0.998978	1335	1	0.0058891	0.099765	0.21111	0.985388	410	1	0.0058891
UHRF2	5	0.24579	0.36483	0.998978	722	2	0.14151	0.10028	0.21202	0.985388	411	3	0.14151
TMEM109	5	0.90809	0.90798	0.998978	1796	0	0.10936	0.10091	0.2131	0.985388	412	2	0.10936
MICAL3	10	0.36711	0.57317	0.998978	919	2	0.023658	0.10097	0.26523	0.985388	413	3	0.023658
CRLF2	5	0.76214	0.76193	0.998978	1515	0	0.14295	0.10106	0.21336	0.985388	414	3	0.14295
GRHL2	5	0.96713	0.96714	0.998978	1939	0	0.14027	0.10158	0.21427	0.985388	415	3	0.14027
MIF4GD	5	0.62088	0.62992	0.998978	1255	1	-0.036796	0.10167	0.21443	0.985388	416	2	-0.036796
KIDINS220	5	0.66406	0.66654	0.998978	1328	1	0.12901	0.10184	0.21474	0.985388	417	3	0.12901
EXOSC1	5	0.42786	0.49787	0.998978	987	1	0.046353	0.10205	0.21513	0.985388	418	1	0.046353
WNT10A	5	0.066665	0.14888	0.973152	303	2	-0.10825	0.10243	0.21579	0.985388	419	2	-0.10825
ZNF266	5	0.055402	0.12673	0.973152	262	1	0.15958	0.10245	0.21581	0.985388	420	3	0.15958
GSK3B	5	0.42653	0.49711	0.998978	986	1	0.057683	0.10281	0.21648	0.985388	421	1	0.057683
CDC34	5	0.68929	0.68964	0.998978	1375	1	0.10483	0.10319	0.21717	0.985388	422	1	0.10483
PDS5A	5	0.75936	0.75917	0.998978	1507	0	0.12368	0.10323	0.21723	0.985388	423	3	0.12368
POLD4	5	0.59879	0.61238	0.998978	1222	1	0.13619	0.10393	0.21848	0.985388	424	3	0.13619
TSEN15	5	0.23375	0.35066	0.998978	695	1	0.14742	0.10402	0.21862	0.985388	425	3	0.14742
SPO11	5	0.97181	0.97178	0.998978	1950	0	0.10723	0.10434	0.21916	0.985388	426	2	0.10723
VRTN	5	0.78037	0.78016	0.998978	1555	0	-0.045773	0.10586	0.22182	0.985388	427	1	-0.045773
DDX18	4	0.93553	0.93571	0.998978	1862	0	0.24901	0.10595	0.19437	0.985388	428	1	0.24901
EYA4	5	0.075459	0.16407	0.993768	330	1	0.16454	0.10596	0.222	0.985388	429	3	0.16454
ATXN3L	5	0.23643	0.35383	0.998978	699	1	0.12044	0.10604	0.22214	0.985388	430	2	0.12044
ASF1A	5	0.85503	0.85487	0.998978	1704	0	0.19254	0.10605	0.22216	0.985388	431	3	0.19254
CLU	10	0.078174	0.20308	0.993768	336	3	-0.066672	0.10623	0.27338	0.985388	432	1	-0.066672
CDK15	5	0.97965	0.97955	0.999474	1967	0	0.17436	0.10676	0.22338	0.985388	433	3	0.17436
PRKCDBP	5	0.23708	0.35459	0.998978	700	2	-0.043272	0.10711	0.22397	0.985388	434	2	-0.043272
POLN	5	0.47509	0.5265	0.998978	1039	1	0.024011	0.10737	0.22443	0.985388	435	1	0.024011
TSPAN3	5	0.48493	0.53261	0.998978	1050	1	0.13776	0.10783	0.22524	0.985388	436	3	0.13776
OAS1	5	0.62563	0.63374	0.998978	1262	1	0.035657	0.10818	0.22586	0.985388	437	2	0.035657
TDP2	5	0.21853	0.33272	0.998978	666	2	0.14301	0.10963	0.22842	0.985388	438	3	0.14301
MSX1	5	0.71374	0.71354	0.998978	1419	0	0.14543	0.10965	0.22845	0.985388	439	2	0.14543
FANCF	5	0.63851	0.6444	0.998978	1286	1	0.097675	0.1104	0.22976	0.985388	440	2	0.097675
CBS	5	0.4158	0.49089	0.998978	973	1	0.10919	0.11078	0.23042	0.985388	441	2	0.10919
NUDT18	5	0.73961	0.73935	0.998978	1468	0	0.016658	0.11114	0.23106	0.985388	442	2	0.016658
CLCF1	5	0.23173	0.34827	0.998978	691	1	0.076735	0.11116	0.23108	0.985388	443	1	0.076735
DACH1	5	0.25104	0.37097	0.998978	733	1	0.14287	0.1119	0.23238	0.985388	444	3	0.14287
PIWIL2	5	0.080129	0.16956	0.993768	342	1	0.11494	0.11195	0.23247	0.985388	445	2	0.11494
TIMMDC1	5	0.66631	0.66852	0.998978	1334	1	0.13913	0.11229	0.23304	0.985388	446	2	0.13913
USP34	5	0.68354	0.68425	0.998978	1363	1	0.062743	0.11277	0.23386	0.985388	447	2	0.062743
ATAD5	5	0.50653	0.54658	0.998978	1086	1	0.17288	0.11281	0.23394	0.985388	448	3	0.17288
USP37	5	0.025395	0.065475	0.888723	147	3	-0.49131	0.11305	0.23435	0.985388	449	1	-0.49131
ZC3H12B	5	0.031765	0.078793	0.917206	173	1	0.12183	0.11331	0.2348	0.985388	450	2	0.12183
MBD3	5	0.035366	0.086172	0.928382	187	3	-0.22654	0.11342	0.235	0.985388	451	1	-0.22654
NFATC4	5	0.88981	0.88975	0.998978	1756	0	0.14386	0.11364	0.23537	0.985388	452	3	0.14386
DNMT3A	5	0.056195	0.12831	0.973152	264	2	-0.12235	0.11454	0.23692	0.985388	453	2	-0.12235
VEGFA	5	0.18737	0.29607	0.998978	595	2	0.099907	0.11536	0.23836	0.985388	454	2	0.099907
UBE2NL	5	0.51752	0.55388	0.998978	1104	1	0.046162	0.11591	0.23929	0.985388	455	2	0.046162
MYCL	5	0.12542	0.22308	0.996412	463	1	0.1256	0.11595	0.23934	0.985388	456	3	0.1256
EXO1	5	0.99622	0.99622	1	1998	0	0.14848	0.11688	0.24094	0.985388	457	3	0.14848
POLR2B	5	0.66197	0.66468	0.998978	1325	1	0.15694	0.11697	0.2411	0.985388	458	3	0.15694
RAD23B	5	0.84716	0.847	0.998978	1687	0	0.10203	0.11725	0.24159	0.985388	459	3	0.10203
PSMC3	5	0.85635	0.8562	0.998978	1709	0	0.1367	0.11734	0.24175	0.985388	460	3	0.1367
MORF4L2	10	0.18475	0.37198	0.998978	588	3	0.021189	0.11806	0.29177	0.985388	461	4	0.021189
MASTL	5	0.52763	0.56068	0.998978	1117	1	0.049752	0.11866	0.24347	0.985388	462	2	0.049752
FBXO42	5	0.44387	0.50739	0.998978	1001	1	0.10119	0.11894	0.24376	0.985388	463	2	0.10119
KDM2A	5	0.74032	0.74009	0.998978	1469	0	-0.010747	0.11906	0.24389	0.985388	464	1	-0.010747
ANAPC13	5	0.14689	0.24835	0.998978	503	2	0.18022	0.11944	0.24427	0.985388	465	2	0.18022
MUC13	10	0.11642	0.27208	0.998978	438	3	0.023713	0.11955	0.29399	0.985388	466	4	0.023713
GSTK1	5	0.67636	0.6776	0.998978	1353	1	0.10412	0.12033	0.24524	0.985388	467	2	0.10412
XRCC6	5	0.093641	0.18556	0.993768	379	1	0.10682	0.12094	0.24587	0.985388	468	1	0.10682
APOBEC1	5	0.36986	0.46552	0.998978	924	1	-0.011182	0.12116	0.24611	0.985388	469	2	-0.011182
CSF2RB	5	0.14777	0.2494	0.998978	506	2	0.038382	0.1213	0.24625	0.985388	470	2	0.038382
IL24	5	0.95066	0.95058	0.998978	1889	0	0.0002675	0.12131	0.24626	0.985388	471	1	0.0002675
PRIMPOL	5	0.86129	0.86118	0.998978	1715	0	0.01784	0.12169	0.24665	0.985388	472	2	0.01784
MYCN	10	0.1481	0.32653	0.998978	509	1	0.13934	0.12174	0.29733	0.985388	473	4	0.13934
MBD3L5	2	0.29407	0.29768	0.998978	830	1	0.10979	0.12215	0.16207	0.985388	474	1	0.10979
HLTF	5	0.64162	0.64705	0.998978	1295	1	0.031033	0.12281	0.24784	0.985388	475	1	0.031033
ZNF281	5	0.30198	0.43034	0.998978	844	1	-0.0067429	0.12284	0.24787	0.985388	476	2	-0.0067429
XRCC1	5	0.54404	0.57198	0.998978	1145	1	0.11527	0.12318	0.24821	0.985388	477	2	0.11527
HRASLS	5	0.91483	0.91472	0.998978	1807	0	0.045776	0.1241	0.24918	0.985388	478	2	0.045776
CCL20	10	0.25176	0.44665	0.998978	737	2	0.076677	0.12446	0.30149	0.985388	479	4	0.076677
NABP2	10	0.10548	0.25262	0.998978	409	3	-0.040406	0.12469	0.30185	0.985388	480	4	-0.040406
TBX21	5	0.55912	0.58272	0.998978	1163	1	-0.018986	0.12536	0.25051	0.985388	481	2	-0.018986
SYF2	5	0.87949	0.8795	0.998978	1737	0	0.053492	0.12654	0.25174	0.985388	482	1	0.053492
DDX19A	5	0.79514	0.79498	0.998978	1589	0	0.12674	0.12805	0.25334	0.985388	483	2	0.12674
PSMC5	5	0.92231	0.92221	0.998978	1823	0	0.061435	0.1284	0.25372	0.985388	484	1	0.061435
MIF	5	0.7707	0.77048	0.998978	1531	0	0.12719	0.12877	0.25412	0.985388	485	2	0.12719
POLR2I	4	0.59208	0.59333	0.998978	1209	1	0.0076158	0.12893	0.22295	0.985388	486	1	0.0076158
PTPRT	5	0.31741	0.43806	0.998978	862	1	0.061103	0.12989	0.25528	0.985388	487	2	0.061103
NFIX	10	0.14808	0.32648	0.998978	508	2	0.058783	0.12996	0.30985	0.985388	488	4	0.058783
RBBP4	5	0.082069	0.17188	0.993768	347	2	0.1951	0.13061	0.25606	0.985388	489	2	0.1951
AXIN2	10	0.63633	0.7609	0.998978	1281	2	0.042982	0.13094	0.31133	0.985388	490	3	0.042982
ARPP21	5	0.25287	0.37309	0.998978	740	2	-0.037505	0.131	0.25647	0.985388	491	1	-0.037505
FBXO4	5	0.52923	0.56177	0.998978	1120	1	0.058037	0.13118	0.25665	0.985388	492	2	0.058037
TNFAIP6	5	0.6604	0.66328	0.998978	1323	1	0.066825	0.13137	0.25685	0.985388	493	2	0.066825
IL3RA	5	0.15705	0.26032	0.998978	527	2	-0.12408	0.13174	0.25724	0.985388	494	1	-0.12408
TNFSF10	5	0.53645	0.56673	0.998978	1130	1	-0.067161	0.13175	0.25724	0.985388	495	2	-0.067161
DKC1	5	0.68321	0.68394	0.998978	1362	1	0.1426	0.13204	0.25755	0.985388	496	2	0.1426
RPP25L	5	0.36612	0.46349	0.998978	915	1	0.1635	0.13218	0.2577	0.985388	497	2	0.1635
CDKN1B	5	0.72084	0.72068	0.998978	1431	0	0.10279	0.13249	0.25801	0.985388	498	2	0.10279
STUB1	4	0.21092	0.31972	0.998978	649	1	0.057181	0.13256	0.22746	0.985388	499	2	0.057181
MCM7	5	0.26509	0.38755	0.998978	761	2	0.036661	0.13286	0.2584	0.985388	500	2	0.036661
MUC15	5	0.84229	0.84211	0.998978	1672	0	0.096805	0.1329	0.25844	0.985388	501	2	0.096805
NUDT15	5	0.12088	0.21773	0.994888	451	2	0.059256	0.13318	0.25873	0.985388	502	2	0.059256
TSSK6	5	0.46861	0.52245	0.998978	1030	1	0.038037	0.1336	0.25916	0.985388	503	1	0.038037
STK10	5	0.34539	0.45245	0.998978	890	1	0.11244	0.13397	0.25956	0.985388	504	2	0.11244
NCBP2	5	0.054343	0.12464	0.973152	259	3	-0.17827	0.13434	0.25994	0.985388	505	1	-0.17827
FHIT	5	0.69591	0.69596	0.998978	1384	1	0.11034	0.13471	0.26033	0.985388	506	2	0.11034
GJA1	5	0.94814	0.94806	0.998978	1883	0	0.079478	0.13491	0.26053	0.985388	507	2	0.079478
NCOA6	5	0.88259	0.8826	0.998978	1741	0	0.076712	0.13549	0.26112	0.985388	508	2	0.076712
BATF2	5	0.54226	0.57074	0.998978	1139	1	0.048245	0.13635	0.26204	0.985388	509	2	0.048245
TAF1L	5	0.73405	0.73384	0.998978	1462	0	0.0033451	0.13655	0.26226	0.985388	510	1	0.0033451
PPIL4	5	0.78478	0.78458	0.998978	1562	0	0.026447	0.13692	0.26265	0.985388	511	1	0.026447
ASH2L	5	0.66872	0.67066	0.998978	1338	1	0.096126	0.13693	0.26266	0.985388	512	2	0.096126
PTGES3L-AARSD1	3	0.64659	0.64679	0.998978	1304	0	0.13776	0.13726	0.22258	0.985388	513	2	0.13776
NT5E	5	0.14391	0.24486	0.998978	499	1	-0.030781	0.13729	0.26304	0.985388	514	2	-0.030781
CHRAC1	5	0.74327	0.74301	0.998978	1477	0	0.097212	0.13795	0.26373	0.985388	515	2	0.097212
DUSP7	10	0.3783	0.58531	0.998978	936	3	-0.067902	0.13798	0.32191	0.985388	516	3	-0.067902
LAMTOR1	5	0.077525	0.1665	0.993768	334	2	-0.14949	0.1384	0.26422	0.985388	517	1	-0.14949
PSMD4	5	0.24741	0.36669	0.998978	726	2	-0.10604	0.13877	0.26461	0.985388	518	1	-0.10604
ZNF286B	5	0.90184	0.9018	0.998978	1784	0	0.054835	0.13882	0.26466	0.985388	519	2	0.054835
C1QTNF3	5	0.11455	0.21028	0.993768	432	1	0.042823	0.13925	0.26511	0.985388	520	2	0.042823
KLF4	10	0.67587	0.79219	0.998978	1352	2	0.022167	0.14016	0.3252	0.985388	521	4	0.022167
PAK3	5	0.063994	0.1437	0.973152	291	2	-0.079756	0.14024	0.26614	0.985388	522	1	-0.079756
EDIL3	5	0.92605	0.92595	0.998978	1835	0	0.074132	0.14042	0.26632	0.985388	523	2	0.074132
TRIM32	5	0.031472	0.078169	0.917206	171	3	-0.20464	0.14171	0.26765	0.985388	524	1	-0.20464
ZNF200	5	0.69107	0.69133	0.998978	1377	1	-0.023244	0.14261	0.26859	0.985388	525	2	-0.023244
MORC3	5	0.53937	0.56873	0.998978	1132	1	-0.033838	0.14281	0.26881	0.985388	526	1	-0.033838
ZNF276	5	0.0093067	0.0307	0.741888	82	1	0.085984	0.14355	0.26957	0.985388	527	2	0.085984
KIAA0101	5	0.29236	0.41974	0.998978	825	2	-0.12334	0.14364	0.26967	0.985388	528	2	-0.12334
UBE2U	5	0.82479	0.82459	0.998978	1639	0	0.0079887	0.14379	0.26982	0.985388	529	2	0.0079887
CCDC155	5	0.94195	0.94185	0.998978	1873	0	0.048015	0.14391	0.26995	0.985388	530	2	0.048015
REXO2	5	0.0029593	0.010454	0.510704	41	4	-0.56861	0.14428	0.27033	0.985388	531	1	-0.56861
CDC6	5	0.59235	0.60735	0.998978	1211	1	-0.082759	0.14438	0.27043	0.985388	532	2	-0.082759
PHF11	5	0.30477	0.43173	0.998978	847	1	-0.044473	0.14585	0.27199	0.985388	533	2	-0.044473
ANKRD12	5	0.32865	0.44375	0.998978	878	1	0.060451	0.146	0.27215	0.985388	534	2	0.060451
ATF7IP2	5	0.31404	0.43637	0.998978	859	1	0.013885	0.14611	0.27226	0.985388	535	1	0.013885
EXOSC6	5	0.64923	0.65352	0.998978	1308	1	0.061066	0.14644	0.2726	0.985388	536	2	0.061066
BCL2L13	5	0.94334	0.94323	0.998978	1877	0	0.12805	0.14684	0.273	0.985388	537	2	0.12805
TAOK2	5	0.13969	0.23994	0.998978	489	2	-0.081748	0.14748	0.27366	0.985388	538	2	-0.081748
PRPSAP2	10	0.091871	0.22822	0.998978	374	2	-0.021179	0.1481	0.33705	0.985388	539	1	-0.021179
CRY1	5	0.74313	0.74287	0.998978	1476	0	0.10936	0.14822	0.27444	0.985388	540	2	0.10936
PSMC3IP	5	0.91489	0.91477	0.998978	1808	0	0.10483	0.14852	0.27475	0.985388	541	2	0.10483
APOBEC3A	5	0.70913	0.7089	0.998978	1409	0	0.011324	0.14866	0.2749	0.985388	542	2	0.011324
TAF13	5	0.052395	0.12076	0.966016	253	3	-0.16307	0.14867	0.27491	0.985388	543	1	-0.16307
ANKRD13B	5	0.16676	0.27175	0.998978	552	1	0.051724	0.14903	0.27528	0.985388	544	1	0.051724
ZBTB48	5	0.95318	0.95315	0.998978	1893	0	0.073155	0.14911	0.27538	0.985388	545	2	0.073155
USP10	5	0.62846	0.63606	0.998978	1268	1	0.10075	0.14941	0.27567	0.985388	546	2	0.10075
TNFSF4	10	0.95912	0.95906	0.998978	1910	0	0.019317	0.14954	0.33915	0.985388	547	1	0.019317
AICDA	5	0.35772	0.45893	0.998978	909	1	0.044325	0.15013	0.27642	0.985388	548	2	0.044325
RNASE6	5	0.4608	0.51761	0.998978	1014	1	-0.083473	0.15086	0.27718	0.985388	549	2	-0.083473
LAMTOR5	5	0.48907	0.53528	0.998978	1056	1	-0.032035	0.15122	0.27757	0.985388	550	2	-0.032035
LIG1	5	0.54779	0.57458	0.998978	1147	1	-0.13167	0.15158	0.27796	0.985388	551	2	-0.13167
MRPS26	5	0.62771	0.63543	0.998978	1266	1	-0.0058751	0.15254	0.27898	0.985388	552	2	-0.0058751
EXOSC4	5	0.0076572	0.025591	0.684481	76	2	-0.071947	0.1534	0.27989	0.985388	553	1	-0.071947
RAG2	5	0.72985	0.72962	0.998978	1451	0	0.0040341	0.15377	0.28027	0.985388	554	2	0.0040341
RNH1	5	0.0061538	0.020828	0.620672	66	2	-0.080626	0.15413	0.28066	0.985388	555	1	-0.080626
DPPA3	5	0.099383	0.19237	0.993768	388	2	0.011213	0.15449	0.28104	0.985388	556	2	0.011213
PTPRD	10	0.70625	0.80249	0.998978	1402	1	0.073492	0.15453	0.34644	0.985388	557	4	0.073492
PURA	10	0.0015711	0.008463	0.48505	29	6	-0.17178	0.15455	0.34648	0.985388	558	1	-0.17178
DUT	5	0.24344	0.36206	0.998978	718	2	0.084306	0.15479	0.28135	0.985388	559	2	0.084306
PARP16	10	0.24058	0.43425	0.998978	711	3	-0.077694	0.15504	0.34721	0.985388	560	4	-0.077694
NUGGC	5	0.83817	0.83801	0.998978	1663	0	0.097521	0.15539	0.28199	0.985388	561	2	0.097521
PTTG1IP	5	0.076695	0.16555	0.993768	333	2	-0.032765	0.15558	0.28218	0.985388	562	1	-0.032765
ANKRD11	5	0.89256	0.89246	0.998978	1764	0	0.095979	0.15594	0.28256	0.985388	563	1	0.095979
TSNARE1	5	0.00022579	0.0010379	0.231329	8	3	-0.22835	0.15614	0.28279	0.985388	564	2	-0.22835
CEP164	5	0.6337	0.64041	0.998978	1276	1	-0.041494	0.15703	0.2837	0.985388	565	1	-0.041494
INTS3	5	0.043441	0.10266	0.961674	216	2	-0.091692	0.15705	0.28372	0.985388	566	2	-0.091692
MBD3L2	5	0.035248	0.08593	0.928382	186	2	-0.086661	0.1572	0.28388	0.985388	567	2	-0.086661
IL8	10	0.87339	0.88015	0.998978	1729	1	0.007935	0.1574	0.35074	0.985388	568	4	0.007935
PSMB6	9	0.95352	0.95351	0.998978	1895	0	0.024482	0.15772	0.34507	0.985388	569	1	0.024482
KIN	5	0.66492	0.66731	0.998978	1329	1	-0.068916	0.15776	0.28448	0.985388	570	1	-0.068916
ANKRD18A	5	0.4721	0.52463	0.998978	1034	1	0.082095	0.1578	0.28453	0.985388	571	2	0.082095
GLI2	10	0.39725	0.59696	0.998978	959	2	0.069042	0.15805	0.35169	0.985388	572	3	0.069042
ISG20	4	0.41162	0.44702	0.998978	971	1	-0.064193	0.1582	0.25906	0.985388	573	1	-0.064193
DMAP1	5	0.13249	0.23144	0.998978	477	1	0.23369	0.15871	0.28547	0.985388	574	2	0.23369
ANGPTL1	5	0.74495	0.74472	0.998978	1484	0	0.12263	0.15916	0.28593	0.985388	575	2	0.12263
CDC42SE2	5	0.035804	0.087086	0.928382	189	1	0.10567	0.15956	0.28636	0.985388	576	2	0.10567
SYCP1	5	0.28054	0.40575	0.998978	801	1	0.0731	0.15977	0.28658	0.985388	577	2	0.0731
NFIC	10	0.13258	0.30011	0.998978	478	3	0.080072	0.16095	0.35598	0.985388	578	3	0.080072
GTF2H1	5	0.36323	0.4619	0.998978	912	1	0.11762	0.16101	0.28786	0.985388	579	2	0.11762
DAB2IP	5	0.54889	0.57535	0.998978	1150	1	0.029986	0.16137	0.28824	0.985388	580	2	0.029986
RFC2	4	0.027425	0.068158	0.893623	155	2	-0.13664	0.16221	0.26392	0.985388	581	2	-0.13664
INS-IGF2	6	0.36419	0.50136	0.998978	914	1	0.037686	0.16283	0.31513	0.985388	582	1	0.037686
PRDM1	5	0.5117	0.55	0.998978	1094	1	0.10078	0.16353	0.29051	0.985388	583	2	0.10078
ENDOU	5	0.35304	0.45647	0.998978	901	1	-0.021744	0.16449	0.29152	0.985388	584	2	-0.021744
DUSP12	5	0.73174	0.73151	0.998978	1454	0	0.017511	0.16533	0.29242	0.985388	585	2	0.017511
NBN	5	0.28615	0.41242	0.998978	812	2	0.036443	0.16602	0.29313	0.985388	586	2	0.036443
SRRM2	5	0.38857	0.47572	0.998978	949	1	0.048197	0.16618	0.2933	0.985388	587	2	0.048197
CEBPG	5	0.21019	0.32285	0.998978	648	2	-0.054095	0.1664	0.29353	0.985388	588	2	-0.054095
ERI3	5	0.93118	0.93113	0.998978	1850	0	0.097036	0.16712	0.29429	0.985388	589	1	0.097036
ANKRD13C	5	0.91819	0.91808	0.998978	1812	0	0.048809	0.16725	0.29442	0.985388	590	2	0.048809
CDC5L	3	0.67234	0.67249	0.998978	1347	0	0.16937	0.16739	0.26472	0.985388	591	2	0.16937
C10orf25	4	0.46108	0.48335	0.998978	1016	1	0.044807	0.1678	0.27074	0.985388	592	1	0.044807
NPM1	5	0.58439	0.60128	0.998978	1199	1	0.14292	0.16784	0.29505	0.985388	593	2	0.14292
TP53I11	5	0.82695	0.82673	0.998978	1643	0	0.092843	0.16856	0.29582	0.985388	594	2	0.092843
DNAJC24	5	0.073508	0.16177	0.993768	326	1	0.049297	0.16925	0.29654	0.985388	595	2	0.049297
ATMIN	5	0.67043	0.6722	0.998978	1344	1	-0.072823	0.16927	0.29657	0.985388	596	1	-0.072823
ZNF260	5	0.094408	0.18645	0.993768	381	1	0.027478	0.17035	0.29768	0.985388	597	2	0.027478
VCPIP1	5	0.62582	0.6339	0.998978	1263	1	-0.019261	0.1707	0.29805	0.985388	598	1	-0.019261
ASCC3	5	0.60416	0.6166	0.998978	1232	1	0.06676	0.17188	0.29928	0.985388	599	2	0.06676
N4BP2L2	5	0.10015	0.19327	0.993768	391	1	0.053813	0.17296	0.30043	0.985388	600	2	0.053813
DUSP15	5	0.77801	0.77779	0.998978	1550	0	-0.036824	0.17427	0.30179	0.985388	601	1	-0.036824
TEP1	5	0.78099	0.78077	0.998978	1557	0	0.13483	0.17498	0.30255	0.985388	602	2	0.13483
PAPOLG	5	0.31649	0.4376	0.998978	861	1	0.057248	0.17534	0.30294	0.985388	603	2	0.057248
EYA1	10	0.045937	0.14151	0.973152	225	2	0.12523	0.17564	0.37735	0.985388	604	4	0.12523
DDX53	5	0.84567	0.84553	0.998978	1681	0	0.05856	0.1757	0.30332	0.985388	605	1	0.05856
NEK6	5	0.94208	0.94198	0.998978	1875	0	0.068044	0.17669	0.30437	0.985388	606	2	0.068044
TRANK1	5	0.75101	0.75081	0.998978	1494	0	0.009672	0.17676	0.30444	0.985388	607	1	0.009672
TPRN	5	0.37472	0.46816	0.998978	931	1	0.075479	0.17712	0.30483	0.985388	608	1	0.075479
TNKS	5	0.66596	0.6682	0.998978	1332	1	0.057146	0.17716	0.30487	0.985388	609	2	0.057146
ZNF28	5	0.91953	0.91941	0.998978	1815	0	0.049928	0.17794	0.30569	0.985388	610	2	0.049928
ZAK	5	0.62279	0.63145	0.998978	1259	1	0.056916	0.17818	0.30595	0.985388	611	1	0.056916
THAP9	5	0.12677	0.22467	0.997829	467	2	0.1253	0.17889	0.3067	0.985388	612	1	0.1253
VKORC1	5	0.83486	0.83467	0.998978	1655	0	0.14256	0.17904	0.30684	0.985388	613	2	0.14256
MEGF11	5	0.27189	0.39557	0.998978	784	1	0.10602	0.17919	0.30701	0.985388	614	2	0.10602
DMC1	5	0.13545	0.2349	0.998978	482	1	0.00685	0.18031	0.30819	0.985388	615	2	0.00685
CD40	5	0.94914	0.94907	0.998978	1886	0	0.052431	0.18092	0.30883	0.985388	616	2	0.052431
TOP1MT	5	0.92672	0.92663	0.998978	1837	0	0.11358	0.18102	0.30895	0.985388	617	1	0.11358
PMS1	5	0.22498	0.34029	0.998978	676	1	0.024718	0.18172	0.30968	0.985388	618	1	0.024718
CDKN2A	10	0.26525	0.46155	0.998978	762	2	0.0461	0.18199	0.38653	0.985388	619	3	0.0461
UVSSA	5	0.91064	0.91053	0.998978	1802	0	0.10954	0.18314	0.31117	0.985388	620	2	0.10954
PTPRH	5	0.97212	0.97209	0.998978	1951	0	0.058956	0.1842	0.31229	0.985388	621	1	0.058956
CTNNB1	5	0.3026	0.43065	0.998978	845	1	0.024449	0.18438	0.31248	0.985388	622	2	0.024449
IL32	5	0.20986	0.32247	0.998978	646	2	0.10073	0.18485	0.31295	0.985388	623	2	0.10073
CIB1	5	0.98303	0.98294	0.999474	1972	0	0.096309	0.18525	0.31338	0.985388	624	1	0.096309
XRCC2	5	0.96643	0.96643	0.998978	1936	0	0.088234	0.18561	0.31376	0.985388	625	2	0.088234
C1QTNF4	5	0.49606	0.53976	0.998978	1067	1	0.088939	0.18631	0.31452	0.985388	626	1	0.088939
APAF1	5	0.85494	0.85477	0.998978	1703	0	0.1168	0.18772	0.31598	0.985388	627	2	0.1168
APOBEC2	5	0.61045	0.62155	0.998978	1240	1	-0.098044	0.18807	0.31636	0.985388	628	1	-0.098044
DNASE1L1	10	0.071224	0.19018	0.993768	318	3	0.013156	0.18829	0.39556	0.985388	629	3	0.013156
POLE3	5	0.78995	0.78974	0.998978	1576	0	-0.049694	0.18842	0.31673	0.985388	630	2	-0.049694
TNFSF12	5	0.45136	0.51186	0.998978	1006	1	-0.013561	0.18912	0.31746	0.985388	631	2	-0.013561
IL26	5	0.84483	0.84467	0.998978	1679	0	0.10498	0.18928	0.31764	0.985388	632	2	0.10498
PIF1	10	0.90182	0.90245	0.998978	1783	1	0.0017587	0.18944	0.39721	0.985388	633	3	0.0017587
ESCO2	5	0.084164	0.17435	0.993768	352	2	0.065487	0.18944	0.31779	0.985388	634	2	0.065487
IL4R	5	0.90151	0.90146	0.998978	1780	0	-0.013998	0.18947	0.31783	0.985388	635	2	-0.013998
DYRK2	5	0.20047	0.31148	0.998978	625	2	0.021035	0.18983	0.3182	0.985388	636	1	0.021035
SPRED1	5	0.33377	0.44639	0.998978	881	1	0.10109	0.18992	0.3183	0.985388	637	2	0.10109
DDB1	10	0.45657	0.63437	0.998978	1008	2	0.11696	0.19026	0.3984	0.985388	638	2	0.11696
CSF2RA	5	0.011624	0.035836	0.750782	93	2	0.18021	0.19135	0.31981	0.985388	639	2	0.18021
SLC50A1	5	0.051806	0.11958	0.963594	251	2	-0.0097149	0.19158	0.32004	0.985388	640	1	-0.0097149
MORC1	5	0.10591	0.20009	0.993768	410	2	0.10492	0.19228	0.32077	0.985388	641	2	0.10492
SERPINF2	5	0.0064187	0.021675	0.620672	69	3	-0.21354	0.19333	0.32186	0.985388	642	1	-0.21354
CTLA4	5	0.06644	0.14845	0.973152	301	2	0.0085202	0.19342	0.32196	0.985388	643	2	0.0085202
CDK7	5	0.80678	0.80658	0.998978	1613	0	0.060613	0.1939	0.32248	0.985388	644	2	0.060613
GMCL1	5	0.10445	0.19837	0.993768	406	2	-0.12495	0.19403	0.32262	0.985388	645	1	-0.12495
LEF1	10	0.20087	0.39001	0.998978	627	3	0.060826	0.19482	0.40485	0.985388	646	4	0.060826
VEGFB	5	0.090951	0.18236	0.993768	371	1	-0.042548	0.19507	0.32372	0.985388	647	1	-0.042548
TNFAIP8L2	5	0.25152	0.37152	0.998978	735	2	-0.080079	0.19542	0.32408	0.985388	648	1	-0.080079
IL2RB	5	0.72736	0.72712	0.998978	1445	0	0.058933	0.1955	0.32416	0.985388	649	2	0.058933
TNFRSF9	5	0.051428	0.11882	0.963594	250	1	0.12015	0.19598	0.32464	0.985388	650	2	0.12015
HRSP12	5	0.87436	0.87429	0.998978	1730	0	0.15168	0.1963	0.32496	0.985388	651	2	0.15168
LOC81691	5	0.61492	0.62511	0.998978	1247	1	0.14876	0.19678	0.32548	0.985388	652	2	0.14876
FBXO44	5	0.97465	0.97458	0.999213	1957	0	0.096182	0.19758	0.32635	0.985388	653	2	0.096182
CCDC60	5	0.42333	0.49527	0.998978	980	1	-0.026846	0.19786	0.32664	0.985388	654	1	-0.026846
SLBP	5	0.79573	0.79557	0.998978	1590	0	0.11312	0.19821	0.32702	0.985388	655	2	0.11312
MBD4	5	0.25235	0.37248	0.998978	739	1	-0.0020603	0.19822	0.32703	0.985388	656	2	-0.0020603
GML	10	0.93227	0.93207	0.998978	1852	0	0.10743	0.19869	0.41033	0.985388	657	4	0.10743
XAB2	5	0.62696	0.63483	0.998978	1265	1	-0.059227	0.19891	0.32772	0.985388	658	1	-0.059227
PTMS	5	0.15049	0.25256	0.998978	514	2	-0.054274	0.19935	0.32818	0.985388	659	2	-0.054274
ITSN2	5	0.51264	0.55062	0.998978	1096	1	0.081436	0.19995	0.32882	0.985388	660	2	0.081436
MCTS1	5	0.37072	0.46597	0.998978	926	1	-0.042806	0.2003	0.32917	0.985388	661	1	-0.042806
PPARG	10	0.94119	0.94102	0.998978	1871	0	0.11461	0.20054	0.41294	0.985388	662	4	0.11461
SLX4IP	5	0.11981	0.21643	0.993768	450	1	0.0020202	0.20096	0.32988	0.985388	663	2	0.0020202
SNAI2	5	0.29038	0.4174	0.998978	822	1	0.055209	0.20099	0.32991	0.985388	664	1	0.055209
CCDC66	5	0.016702	0.046835	0.854102	111	2	0.037658	0.20168	0.33066	0.985388	665	1	0.037658
RPS3A	5	0.50298	0.54427	0.998978	1080	1	-0.02937	0.20238	0.33138	0.985388	666	1	-0.02937
MAPK13	10	0.83644	0.85716	0.998978	1659	1	-0.019231	0.20254	0.41576	0.985388	667	2	-0.019231
PSME3	5	0.44205	0.50631	0.998978	998	1	0.041471	0.20272	0.33174	0.985388	668	2	0.041471
ZBTB42	5	0.0090357	0.029863	0.741888	81	2	-0.045396	0.20273	0.33175	0.985388	669	2	-0.045396
PARPBP	5	0.70384	0.70367	0.998978	1396	1	0.097907	0.20322	0.33226	0.985388	670	2	0.097907
CEP63	4	0.38715	0.42985	0.998978	946	1	-0.059229	0.20394	0.31516	0.985388	671	1	-0.059229
SHC1	10	0.74362	0.81553	0.998978	1479	1	0.055546	0.20398	0.41779	0.985388	672	3	0.055546
TINF2	5	0.01846	0.050655	0.85989	118	2	0.076721	0.20451	0.33362	0.985388	673	2	0.076721
RNF25	10	0.55025	0.69755	0.998978	1153	2	-0.011589	0.20457	0.41861	0.985388	674	3	-0.011589
CDK2AP1	5	0.42839	0.49819	0.998978	988	1	0.049215	0.2048	0.33393	0.985388	675	1	0.049215
GINS3	5	0.23791	0.35558	0.998978	704	2	-0.12555	0.20499	0.33413	0.985388	676	2	-0.12555
MICAL1	5	0.0061148	0.020705	0.620672	65	3	-0.25991	0.20549	0.33466	0.985388	677	1	-0.25991
TNP1	5	0.20064	0.31167	0.998978	626	1	0.021799	0.20564	0.33482	0.985388	678	2	0.021799
POLR2D	10	0.002036	0.010405	0.510704	33	4	-0.08187	0.20585	0.42042	0.985388	679	3	-0.08187
PPIL6	5	0.09252	0.18422	0.993768	377	2	-0.10847	0.20618	0.33535	0.985388	680	2	-0.10847
WNT16	5	0.71037	0.71013	0.998978	1411	0	-0.096606	0.20645	0.33564	0.985388	681	2	-0.096606
TNFSF13	5	0.1258	0.22352	0.996412	466	1	0.069978	0.20694	0.33612	0.985388	682	2	0.069978
EEF1E1	5	0.69479	0.69488	0.998978	1382	1	-0.023323	0.20722	0.3364	0.985388	683	1	-0.023323
ANKRD13A	5	0.81283	0.81263	0.998978	1621	0	0.095344	0.20756	0.33676	0.985388	684	2	0.095344
EXOSC3	5	0.88563	0.88564	0.998978	1747	0	0.11614	0.20872	0.33798	0.985388	685	2	0.11614
DUSP16	5	0.74896	0.74876	0.998978	1491	0	-0.10551	0.20894	0.33821	0.985388	686	1	-0.10551
DNASE2	5	0.013933	0.040886	0.820177	101	2	0.10442	0.20954	0.33883	0.985388	687	2	0.10442
MSH6	5	0.5589	0.58256	0.998978	1162	1	-0.031574	0.21003	0.33934	0.985388	688	2	-0.031574
DNASE1L3	5	0.67922	0.68027	0.998978	1356	1	0.028526	0.21051	0.33986	0.985388	689	2	0.028526
TNFRSF12A	5	0.65547	0.65894	0.998978	1317	1	0.088433	0.21068	0.34004	0.985388	690	2	0.088433
PSMF1	5	0.22159	0.3363	0.998978	670	1	0.074157	0.21084	0.34021	0.985388	691	2	0.074157
RNASEK	5	0.83476	0.83457	0.998978	1654	0	0.086753	0.21117	0.34054	0.985388	692	2	0.086753
BCL2A1	5	0.78864	0.78839	0.998978	1575	0	0.017444	0.21135	0.34073	0.985388	693	2	0.017444
UCHL5	5	0.89242	0.89233	0.998978	1763	0	0.04527	0.21165	0.34105	0.985388	694	2	0.04527
CSNK1E	5	0.59134	0.60655	0.998978	1207	1	0.036647	0.21237	0.3418	0.985388	695	2	0.036647
DGKZ	5	0.9287	0.92864	0.998978	1843	0	0.071007	0.21272	0.34216	0.985388	696	2	0.071007
ITPRIPL1	5	0.0022814	0.0082243	0.48505	36	1	-0.038842	0.21361	0.3431	0.985388	697	2	-0.038842
MRPS21	5	0.093664	0.18558	0.993768	380	2	-0.30957	0.21375	0.34324	0.985388	698	1	-0.30957
PRMT7	5	0.91214	0.912	0.998978	1803	0	-0.012921	0.2141	0.34362	0.985388	699	2	-0.012921
MBD3L3	5	0.12116	0.21805	0.994888	453	2	-0.010529	0.21511	0.34468	0.985388	700	2	-0.010529
ORC4	5	0.27799	0.40274	0.998978	793	1	0.0099698	0.21546	0.34505	0.985388	701	1	0.0099698
CALR3	5	0.8016	0.80144	0.998978	1602	0	0.064216	0.21614	0.3458	0.985388	702	2	0.064216
PGAP2	10	0.10047	0.24368	0.998978	392	4	-0.12216	0.21675	0.43572	0.985388	703	4	-0.12216
SAPCD1	5	0.285	0.41104	0.998978	810	1	0.051501	0.21689	0.34661	0.985388	704	2	0.051501
CINP	5	0.67247	0.67406	0.998978	1348	1	0.018073	0.21754	0.34729	0.985388	705	2	0.018073
ZFP57	5	0.95806	0.95806	0.998978	1907	0	0.080143	0.21869	0.34851	0.985388	706	2	0.080143
DDB2	5	0.47335	0.52542	0.998978	1036	1	-0.049062	0.21887	0.3487	0.985388	707	1	-0.049062
PLK3	5	0.38492	0.47372	0.998978	944	1	0.020782	0.21955	0.34941	0.985388	708	1	0.020782
PCNA	5	0.0065088	0.021968	0.620672	70	4	-0.15511	0.21989	0.34976	0.985388	709	1	-0.15511
WRNIP1	5	0.15419	0.25697	0.998978	522	2	0.015149	0.22001	0.34988	0.985388	710	2	0.015149
CDK10	5	0.027712	0.070364	0.904806	157	1	-0.007342	0.22023	0.35012	0.985388	711	2	-0.007342
RAD52	10	0.49239	0.6579	0.998978	1062	2	-0.032281	0.22064	0.44115	0.985388	712	2	-0.032281
UBXN8	5	0.67094	0.67267	0.998978	1345	1	0.018222	0.22066	0.35059	0.985388	713	2	0.018222
ANGPT4	5	0.10358	0.19735	0.993768	403	1	-0.078447	0.22083	0.35076	0.985388	714	2	-0.078447
TANGO2	5	0.92057	0.92047	0.998978	1819	0	0.085609	0.22125	0.35121	0.985388	715	2	0.085609
TSEN54	5	0.7928	0.79261	0.998978	1579	0	-0.056421	0.22159	0.35155	0.985388	716	1	-0.056421
GDF2	5	0.4859	0.53325	0.998978	1052	1	0.0018947	0.22198	0.35196	0.985388	717	2	0.0018947
BANF2	5	0.63444	0.64102	0.998978	1277	1	-0.01393	0.22261	0.35263	0.985388	718	1	-0.01393
RAD54L	5	0.71129	0.71107	0.998978	1415	0	0.1316	0.22297	0.35301	0.985388	719	2	0.1316
CCDC77	10	0.0012448	0.0068185	0.460536	24	3	-0.03152	0.22346	0.44505	0.985388	720	3	-0.03152
ZFYVE26	5	0.92199	0.92188	0.998978	1822	0	0.0031206	0.22397	0.35405	0.985388	721	1	0.0031206
IKBKB	5	0.49125	0.53669	0.998978	1060	1	0.14988	0.22413	0.35422	0.985388	722	2	0.14988
ABCE1	5	0.040686	0.097091	0.950068	207	2	-0.34683	0.22532	0.35547	0.985388	723	1	-0.34683
RNF216	5	0.77526	0.77505	0.998978	1542	0	0.13598	0.22545	0.35561	0.985388	724	2	0.13598
PDGFA	5	0.24176	0.3601	0.998978	715	2	-0.040595	0.22566	0.35585	0.985388	725	1	-0.040595
IL36RN	5	0.507	0.54688	0.998978	1087	1	0.083142	0.22594	0.35614	0.985388	726	2	0.083142
CDK5RAP3	5	0.59859	0.61221	0.998978	1221	1	-0.02188	0.22668	0.35692	0.985388	727	1	-0.02188
ZNF250	5	0.79468	0.79449	0.998978	1588	0	0.040766	0.22677	0.35701	0.985388	728	2	0.040766
TNFSF8	5	0.81175	0.81155	0.998978	1620	0	0.00017117	0.22769	0.35797	0.985388	729	2	0.00017117
SYCE3	5	0.15776	0.26117	0.998978	529	1	-0.017658	0.22836	0.3587	0.985388	730	1	-0.017658
RAD51C	5	0.97215	0.97212	0.998978	1952	0	0.048914	0.2287	0.35904	0.985388	731	1	0.048914
DTX3L	5	0.90784	0.90773	0.998978	1795	0	0.067707	0.22926	0.35963	0.985388	732	2	0.067707
JMY	5	0.34804	0.45384	0.998978	893	1	0.1363	0.22992	0.36034	0.985388	733	2	0.1363
RBBP7	5	0.0212	0.056538	0.85989	131	1	-0.024164	0.23039	0.36082	0.985388	734	2	-0.024164
MKI67	5	0.70179	0.70169	0.998978	1393	1	0.061328	0.23072	0.3612	0.985388	735	1	0.061328
ADRA1D	5	0.21787	0.33196	0.998978	665	2	-0.082539	0.23075	0.36122	0.985388	736	2	-0.082539
ARRB2	5	0.96551	0.96552	0.998978	1931	0	0.10958	0.23092	0.3614	0.985388	737	2	0.10958
DNTTIP1	5	0.52604	0.55961	0.998978	1113	1	0.10162	0.23141	0.36193	0.985388	738	2	0.10162
ZNF268	5	0.77337	0.77318	0.998978	1535	0	0.067054	0.23158	0.36209	0.985388	739	2	0.067054
POLR2J2	5	0.8478	0.84764	0.998978	1689	0	-0.02253	0.23173	0.36225	0.985388	740	2	-0.02253
GLRX2	5	0.059362	0.13457	0.973152	272	1	-0.017152	0.23208	0.36262	0.985388	741	2	-0.017152
ZNF26	5	0.91052	0.9104	0.998978	1801	0	0.048477	0.23241	0.36297	0.985388	742	2	0.048477
POLR2J3	5	0.07634	0.16513	0.993768	332	2	0.043182	0.23274	0.36332	0.985388	743	2	0.043182
IL21	5	0.054161	0.12427	0.973152	258	3	-0.16486	0.23341	0.36401	0.985388	744	1	-0.16486
MNDA	5	0.70975	0.70952	0.998978	1410	0	0.059147	0.23391	0.36454	0.985388	745	2	0.059147
PSMD2	4	0.10228	0.1768	0.993768	401	2	-0.07716	0.2344	0.35231	0.985388	746	2	-0.07716
RNF215	5	0.036207	0.087932	0.928382	192	1	-0.015977	0.23442	0.36507	0.985388	747	1	-0.015977
EXOSC5	5	0.21427	0.32766	0.998978	656	2	-0.022562	0.23475	0.36543	0.985388	748	1	-0.022562
SMG6	5	0.9772	0.97712	0.999336	1962	0	0.12748	0.23574	0.36649	0.985388	749	2	0.12748
IER3IP1	5	0.58026	0.5982	0.998978	1196	1	0.099284	0.23591	0.36666	0.985388	750	2	0.099284
DBR1	5	0.87452	0.87445	0.998978	1731	0	0.074283	0.23608	0.36684	0.985388	751	2	0.074283
POLR2A	4	0.080017	0.14674	0.973152	341	2	-0.13932	0.23619	0.3545	0.985388	752	1	-0.13932
IL6ST	5	0.85653	0.85637	0.998978	1710	0	0.078406	0.23658	0.36737	0.985388	753	2	0.078406
APOBEC3F	5	0.32077	0.43975	0.998978	868	1	-0.09649	0.23674	0.36754	0.985388	754	2	-0.09649
CSTF3	5	0.27225	0.396	0.998978	785	2	0.079852	0.23691	0.36772	0.985388	755	2	0.079852
APITD1	5	0.14911	0.25097	0.998978	511	2	0.031053	0.23743	0.36827	0.985388	756	1	0.031053
CCDC130	10	0.26976	0.46653	0.998978	777	2	-0.074412	0.23817	0.4653	0.987225	757	3	-0.074412
UBE2T	5	0.85617	0.85602	0.998978	1708	0	0.048806	0.23843	0.36934	0.985388	758	1	0.048806
RAD54B	5	0.49342	0.53808	0.998978	1064	1	0.10977	0.23858	0.3695	0.985388	759	2	0.10977
ZNF263	10	0.36408	0.56987	0.998978	913	3	-0.029294	0.23902	0.46648	0.987225	760	3	-0.029294
RAD51B	5	0.60218	0.61506	0.998978	1229	1	0.05122	0.23908	0.37002	0.985388	761	2	0.05122
HMGN1	5	0.23942	0.35734	0.998978	707	2	-0.14472	0.2391	0.37004	0.985388	762	2	-0.14472
POLR2E	10	0.95456	0.9545	0.998978	1899	0	0.02927	0.23935	0.46693	0.987225	763	3	0.02927
CHD5	5	0.86576	0.86566	0.998978	1724	0	-0.022591	0.23943	0.37039	0.985388	764	1	-0.022591
TNFRSF1B	10	0.11729	0.27363	0.998978	443	3	-0.030217	0.23967	0.46736	0.987225	765	1	-0.030217
MLH3	5	0.77375	0.77356	0.998978	1538	0	0.066663	0.23975	0.37071	0.985388	766	2	0.066663
FANCC	5	0.64707	0.65165	0.998978	1305	1	0.11113	0.2401	0.3711	0.985388	767	1	0.11113
CCDC71	5	0.99057	0.99048	0.999551	1986	0	0.11466	0.24042	0.37142	0.985388	768	2	0.11466
EGFR	5	0.26119	0.38295	0.998978	753	1	0.0075828	0.24243	0.37354	0.985388	769	1	0.0075828
CDIP1	5	0.12298	0.22018	0.996412	458	2	0.08507	0.2431	0.37425	0.985388	770	2	0.08507
MRPS31	5	0.27071	0.39421	0.998978	782	2	-0.11791	0.24343	0.37458	0.985388	771	1	-0.11791
CENPF	5	0.77889	0.77866	0.998978	1552	0	0.11733	0.24442	0.37565	0.985388	772	2	0.11733
DTL	5	0.050795	0.11755	0.963594	247	2	-0.0095423	0.24445	0.37567	0.985388	773	2	-0.0095423
NSMCE2	5	0.45979	0.51698	0.998978	1013	1	-0.062656	0.24509	0.37634	0.985388	774	1	-0.062656
UBE2D3	5	0.76954	0.76936	0.998978	1526	0	0.0029769	0.24575	0.37703	0.985388	775	1	0.0029769
MCM3AP	5	0.69463	0.69473	0.998978	1381	1	-0.11421	0.24641	0.37772	0.985388	776	1	-0.11421
AGO3	5	0.64326	0.64841	0.998978	1300	1	0.077173	0.24663	0.37794	0.985388	777	2	0.077173
RANBP6	5	0.50842	0.54783	0.998978	1089	1	0.060087	0.24741	0.37873	0.985388	778	1	0.060087
FBXW7	15	0.83876	0.91281	0.998978	1665	1	0.0048591	0.24784	0.51751	0.991898	779	3	0.0048591
IL21R	5	0.57316	0.59294	0.998978	1186	1	0.0054432	0.24798	0.37932	0.985388	780	2	0.0054432
CCDC34	5	0.95871	0.95872	0.998978	1909	0	0.11057	0.24832	0.37968	0.985388	781	2	0.11057
TUBA1B	5	0.39721	0.48048	0.998978	958	1	0.0068407	0.24848	0.37987	0.985388	782	2	0.0068407
RNASE2	5	0.70493	0.70474	0.998978	1399	1	-0.03306	0.24865	0.38005	0.985388	783	2	-0.03306
TAF1B	5	0.053547	0.12305	0.973152	256	3	-0.13974	0.24899	0.3804	0.985388	784	2	-0.13974
RPS3	10	0.54101	0.69113	0.998978	1135	2	0.060112	0.24901	0.48002	0.991364	785	4	0.060112
ZNF259	5	0.50346	0.54457	0.998978	1082	1	0.038391	0.24939	0.38081	0.985388	786	1	0.038391
RNASE10	5	0.88415	0.88418	0.998978	1743	0	0.096038	0.24949	0.38092	0.985388	787	2	0.096038
SPIDR	5	0.96748	0.96749	0.998978	1941	0	0.059381	0.25	0.38145	0.985388	788	2	0.059381
CCAR2	5	0.011494	0.035547	0.750782	92	3	-0.24177	0.25038	0.38185	0.985388	789	2	-0.24177
HSPA1A	10	0.3937	0.59476	0.998978	953	2	0.017488	0.2505	0.48204	0.991364	790	3	0.017488
PNPT1	5	0.0028677	0.010153	0.510704	39	2	-0.05489	0.25084	0.38237	0.985388	791	2	-0.05489
TNFRSF18	5	0.058175	0.13222	0.973152	271	1	0.047872	0.25118	0.38273	0.985388	792	2	0.047872
BACH1	5	0.081681	0.17142	0.993768	346	1	0.065327	0.25137	0.38291	0.985388	793	2	0.065327
NDFIP1	5	0.70021	0.70012	0.998978	1392	1	-0.049748	0.2517	0.38324	0.985388	794	1	-0.049748
INSR	5	0.88766	0.88762	0.998978	1752	0	0.10954	0.25268	0.38427	0.985388	795	2	0.10954
ZNF280D	5	0.84706	0.84691	0.998978	1686	0	0.058754	0.25287	0.38447	0.985388	796	2	0.058754
BCL2L2-PABPN1	1	0.74678	0.74679	0.998978	1488	0	0.14438	0.25322	0.25311	0.985388	797	1	0.14438
ANGPTL2	5	0.10699	0.20134	0.993768	414	2	-0.046815	0.25367	0.38531	0.985388	798	1	-0.046815
EGFL8	5	0.70882	0.7086	0.998978	1407	0	-0.12609	0.25422	0.38588	0.985388	799	2	-0.12609
DDX56	5	0.62545	0.63358	0.998978	1261	1	-0.24324	0.25439	0.38606	0.985388	800	2	-0.24324
RANBP2	5	0.98609	0.98599	0.999551	1977	0	0.16455	0.25507	0.38677	0.985388	801	2	0.16455
SFRP2	5	0.051826	0.11961	0.963594	252	2	-0.042207	0.25597	0.38774	0.985388	802	1	-0.042207
MAPK3	5	0.27317	0.39708	0.998978	787	1	0.037498	0.25625	0.38805	0.985388	803	2	0.037498
MCM8	5	0.75264	0.75244	0.998978	1497	0	0.039505	0.25662	0.38846	0.985388	804	2	0.039505
FBXO40	5	0.77589	0.77567	0.998978	1543	0	-0.068391	0.25695	0.38881	0.985388	805	1	-0.068391
ANGPTL5	5	0.16065	0.26454	0.998978	540	1	0.073532	0.25826	0.3902	0.985388	806	1	0.073532
TMEM161B	5	0.77044	0.77023	0.998978	1529	0	0.12549	0.25863	0.39061	0.985388	807	2	0.12549
CDC7	5	0.14648	0.24786	0.998978	501	1	-0.089794	0.2588	0.39079	0.985388	808	2	-0.089794
BCL6B	5	0.84762	0.84746	0.998978	1688	0	0.098186	0.25891	0.39091	0.985388	809	1	0.098186
IL2RG	10	0.11113	0.26274	0.998978	423	4	-0.079543	0.25891	0.49186	0.991898	810	2	-0.079543
PTPRR	5	0.93363	0.93358	0.998978	1856	0	0.15565	0.25931	0.39131	0.985388	811	2	0.15565
PARP15	5	0.56576	0.58748	0.998978	1171	1	0.068729	0.25964	0.39166	0.985388	812	2	0.068729
MACROD2	5	0.91373	0.9136	0.998978	1805	0	0.026031	0.25981	0.39184	0.985388	813	2	0.026031
CHCHD5	5	0.099001	0.19193	0.993768	387	1	0.083275	0.26049	0.39256	0.985388	814	2	0.083275
RAD1	5	0.22545	0.34084	0.998978	678	2	-0.11201	0.26185	0.394	0.985388	815	1	-0.11201
BCL2L10	5	0.045063	0.10595	0.961674	222	3	-0.23668	0.26185	0.39401	0.985388	816	2	-0.23668
TRIM25	5	0.97347	0.97342	0.999023	1955	0	0.10186	0.26236	0.39455	0.985388	817	2	0.10186
TNFRSF11A	5	0.040198	0.096112	0.950068	202	3	-0.16253	0.26304	0.39527	0.985388	818	2	-0.16253
ZRANB1	5	0.1839	0.29199	0.998978	585	2	-0.11766	0.26347	0.39574	0.985388	819	1	-0.11766
TNFRSF11B	5	0.28943	0.41629	0.998978	819	1	0.028838	0.26412	0.39642	0.985388	820	1	0.028838
PSMA3	4	0.52621	0.53516	0.998978	1114	1	0.074183	0.26421	0.38847	0.985388	821	2	0.074183
CIZ1	5	0.6081	0.6197	0.998978	1237	1	0.035392	0.26542	0.39779	0.985388	822	1	0.035392
CPSF3	5	0.072711	0.16056	0.993768	323	2	0.10826	0.2656	0.39797	0.985388	823	2	0.10826
LAMTOR2	5	0.044427	0.10468	0.961674	219	3	-0.19611	0.26575	0.39814	0.985388	824	1	-0.19611
CHIC1	5	0.49462	0.53884	0.998978	1066	1	0.049408	0.26628	0.3987	0.985388	825	2	0.049408
C1QTNF1	5	0.015883	0.045047	0.844187	107	1	0.044848	0.26672	0.39916	0.985388	826	1	0.044848
TIPRL	5	0.73534	0.73513	0.998978	1464	0	0.09581	0.2673	0.39979	0.985388	827	2	0.09581
APLF	5	0.029025	0.073096	0.907985	160	2	-0.18916	0.26737	0.39986	0.985388	828	1	-0.18916
CLSPN	4	0.64107	0.64114	0.998978	1290	0	0.17608	0.26744	0.39238	0.985388	829	2	0.17608
ZNF256	5	0.40025	0.48217	0.998978	963	1	-0.01283	0.26769	0.40019	0.985388	830	1	-0.01283
CCNE1	5	0.13347	0.23259	0.998978	480	2	-0.085192	0.26798	0.4005	0.985388	831	2	-0.085192
POLE	5	0.83866	0.83848	0.998978	1664	0	0.035635	0.26832	0.40086	0.985388	832	2	0.035635
APOLD1	5	0.82633	0.82612	0.998978	1641	0	0.058889	0.26867	0.40123	0.985388	833	2	0.058889
FGF10	5	0.25812	0.37931	0.998978	747	2	-0.040327	0.26935	0.40196	0.985388	834	2	-0.040327
RCL1	5	0.85661	0.85646	0.998978	1711	0	-0.053142	0.26969	0.40235	0.985388	835	2	-0.053142
HMGA1	5	0.34981	0.45477	0.998978	895	1	0.12925	0.26995	0.40262	0.985388	836	2	0.12925
ANGPTL6	5	0.80228	0.80213	0.998978	1603	0	0.021966	0.27054	0.40321	0.985388	837	2	0.021966
EPHB2	5	0.44776	0.50972	0.998978	1002	1	0.082818	0.27123	0.40394	0.985388	838	2	0.082818
PHF16	5	0.12206	0.21912	0.994888	455	2	-0.054126	0.27156	0.40427	0.985388	839	1	-0.054126
TMEM161A	5	0.29195	0.41927	0.998978	824	2	-0.072611	0.27191	0.40462	0.985388	840	2	-0.072611
BAZ1A	5	0.79327	0.79309	0.998978	1581	0	0.038123	0.27285	0.40562	0.985388	841	1	0.038123
RNASET2	5	0.89436	0.8943	0.998978	1770	0	0.057906	0.27478	0.40763	0.985388	842	1	0.057906
SNAPC5	5	0.89263	0.89254	0.998978	1765	0	0.075392	0.27482	0.40767	0.985388	843	2	0.075392
SHISA5	5	0.88025	0.88025	0.998978	1738	0	0.08259	0.2751	0.40798	0.985388	844	2	0.08259
MUC1	5	0.066264	0.14811	0.973152	299	3	-0.17477	0.27636	0.40934	0.985388	845	2	-0.17477
ASTE1	5	0.79233	0.79212	0.998978	1578	0	0.093829	0.27638	0.40937	0.985388	846	1	0.093829
PLD6	5	0.86783	0.86778	0.998978	1725	0	0.086334	0.27808	0.41111	0.985388	847	2	0.086334
DDIT4	5	0.7406	0.74035	0.998978	1470	0	0.07755	0.27926	0.41236	0.985388	848	2	0.07755
USP19	5	0.29948	0.42812	0.998978	840	1	0.081252	0.27958	0.4127	0.985388	849	1	0.081252
NSMCE4A	5	0.053814	0.12358	0.973152	257	2	0.08303	0.27962	0.41274	0.985388	850	2	0.08303
LMTK2	5	0.81164	0.81144	0.998978	1619	0	0.061698	0.2799	0.41304	0.985388	851	1	0.061698
PTPRE	10	0.33928	0.54278	0.998978	886	3	-0.093547	0.28041	0.511	0.991898	852	2	-0.093547
MSH3	5	0.19135	0.30075	0.998978	605	2	-0.016101	0.28054	0.41371	0.985388	853	1	-0.016101
HELQ	5	0.36957	0.46536	0.998978	923	1	-0.0014835	0.28134	0.41458	0.985388	854	2	-0.0014835
CHEK1	5	0.48688	0.53389	0.998978	1053	1	-0.037007	0.28168	0.41495	0.985388	855	2	-0.037007
HELLS	5	0.92865	0.92859	0.998978	1842	0	0.11608	0.28185	0.41515	0.985388	856	2	0.11608
ZNF280C	5	0.8865	0.88646	0.998978	1749	0	0.070835	0.2822	0.41549	0.985388	857	2	0.070835
NABP1	5	0.17676	0.28353	0.998978	576	1	-0.033099	0.28237	0.41567	0.985388	858	2	-0.033099
HARBI1	5	0.28753	0.41404	0.998978	816	2	-0.016802	0.28309	0.41644	0.985388	859	1	-0.016802
CCDC42	5	0.091002	0.18242	0.993768	372	2	0.034768	0.28323	0.41659	0.985388	860	2	0.034768
XIAP	5	0.54003	0.5692	0.998978	1134	1	-0.062088	0.28392	0.41732	0.985388	861	2	-0.062088
TERF2	4	0.50146	0.5149	0.998978	1076	1	-0.0227	0.28414	0.41261	0.985388	862	1	-0.0227
INSC	5	0.10205	0.19552	0.993768	399	1	0.090217	0.28529	0.41879	0.985388	863	2	0.090217
RNF222	5	0.24848	0.36796	0.998978	729	2	-0.083257	0.28563	0.41914	0.985388	864	1	-0.083257
RPSA	5	0.42386	0.49557	0.998978	981	1	-0.35958	0.28598	0.41955	0.985388	865	2	-0.35958
DNASE1	5	0.23475	0.35184	0.998978	696	1	0.07744	0.28658	0.42017	0.985388	866	1	0.07744
SWAP70	5	0.18706	0.29571	0.998978	593	2	-0.067232	0.28719	0.42083	0.985388	867	2	-0.067232
STRA8	5	0.92975	0.9297	0.998978	1845	0	-0.01229	0.2877	0.42136	0.985388	868	2	-0.01229
APEX1	5	0.63481	0.64133	0.998978	1278	1	0.093586	0.28874	0.42246	0.985388	869	2	0.093586
NHEJ1	5	0.53959	0.56889	0.998978	1133	1	-0.018919	0.28891	0.42265	0.985388	870	2	-0.018919
WRAP53	5	0.72766	0.72742	0.998978	1446	0	0.072792	0.28975	0.42353	0.985388	871	1	0.072792
NFATC2IP	5	0.14305	0.24386	0.998978	496	2	0.049933	0.29069	0.42453	0.985388	872	1	0.049933
SMARCA5	5	0.78502	0.78482	0.998978	1563	0	0.0026452	0.2915	0.4254	0.985388	873	2	0.0026452
CCDC78	5	0.47731	0.52792	0.998978	1040	1	0.0074292	0.29164	0.42554	0.985388	874	1	0.0074292
ZRANB2	5	0.77814	0.77791	0.998978	1551	0	-0.11481	0.29227	0.42619	0.985388	875	1	-0.11481
BCL2L14	10	0.72963	0.81051	0.998978	1450	1	0.067261	0.2923	0.52158	0.991898	876	3	0.067261
MCM5	5	0.96673	0.96673	0.998978	1938	0	0.13826	0.29253	0.42648	0.985388	877	2	0.13826
HIST1H3A	5	0.17534	0.28185	0.998978	571	2	-0.084579	0.29321	0.42721	0.985388	878	2	-0.084579
NAP1L1	5	0.19438	0.30429	0.998978	615	2	0.025714	0.29322	0.42722	0.985388	879	2	0.025714
NEK4	5	0.80466	0.80448	0.998978	1609	0	0.036839	0.29357	0.42756	0.985388	880	2	0.036839
ACTR8	5	0.0087334	0.028936	0.741888	79	4	-0.1902	0.29416	0.42818	0.985388	881	1	-0.1902
PTPRA	5	0.03661	0.088752	0.929917	193	2	0.10612	0.2951	0.42917	0.985388	882	2	0.10612
CNOT7	5	0.087497	0.17828	0.993768	363	2	-0.059838	0.29604	0.43016	0.985388	883	1	-0.059838
RAD23A	5	0.04264	0.10105	0.956155	214	1	0.006723	0.29635	0.4305	0.985388	884	1	0.006723
STK16	5	0.5131	0.55093	0.998978	1097	1	0.086835	0.29667	0.43083	0.985388	885	2	0.086835
CD40LG	5	0.75843	0.75825	0.998978	1506	0	0.1097	0.29754	0.43177	0.985388	886	2	0.1097
MDM2	5	0.63109	0.63824	0.998978	1273	1	0.1082	0.29823	0.43248	0.985388	887	1	0.1082
PTK2B	5	0.93747	0.93738	0.998978	1866	0	0.090343	0.29823	0.43248	0.985388	888	2	0.090343
ENPP1	5	0.3936	0.47849	0.998978	952	1	-0.068828	0.29858	0.43285	0.985388	889	2	-0.068828
STOX1	5	0.59154	0.60671	0.998978	1208	1	-0.046373	0.29917	0.4335	0.985388	890	1	-0.046373
ANAPC2	5	0.046059	0.10798	0.963594	226	2	-0.10072	0.29948	0.43383	0.985388	891	1	-0.10072
TAF10	5	0.61973	0.62896	0.998978	1254	1	-0.11653	0.30049	0.43489	0.985388	892	2	-0.11653
WAC	5	0.74633	0.7461	0.998978	1486	0	0.020755	0.301	0.43544	0.985388	893	2	0.020755
SLX1A	5	0.03006	0.075244	0.907985	163	3	-0.20225	0.30104	0.43548	0.985388	894	1	-0.20225
TDRD15	5	0.6597	0.66265	0.998978	1322	1	0.064936	0.30118	0.43562	0.985388	895	2	0.064936
XRN1	5	0.89579	0.89577	0.998978	1772	0	0.12632	0.30135	0.4358	0.985388	896	2	0.12632
ARID3C	5	0.92569	0.92559	0.998978	1833	0	0.060223	0.30166	0.43613	0.985388	897	1	0.060223
UBE2N	5	0.76967	0.76949	0.998978	1527	0	0.03222	0.30204	0.43655	0.985388	898	2	0.03222
SCAND3	5	0.96388	0.96387	0.998978	1924	0	0.088749	0.30222	0.43675	0.985388	899	2	0.088749
MUC12	5	0.95639	0.95635	0.998978	1903	0	0.063822	0.3026	0.43715	0.985388	900	1	0.063822
RNASE3	5	0.58869	0.60454	0.998978	1203	1	0.10613	0.30326	0.43784	0.985388	901	2	0.10613
TNKS1BP1	10	0.42422	0.61372	0.998978	983	2	0.02013	0.30369	0.53176	0.991898	902	2	0.02013
HUS1	5	0.79747	0.79734	0.998978	1596	0	-0.059037	0.30384	0.43845	0.985388	903	1	-0.059037
DDX54	10	0.26105	0.45689	0.998978	752	3	0.061283	0.30494	0.53286	0.991898	904	3	0.061283
IL37	10	0.46844	0.64204	0.998978	1029	1	0.083535	0.30498	0.5329	0.991898	905	3	0.083535
ZNF230	5	0.92327	0.92318	0.998978	1828	0	0.058343	0.3057	0.44043	0.985388	906	1	0.058343
CASP2	5	0.91975	0.91962	0.998978	1816	0	-0.0096165	0.30586	0.44059	0.985388	907	2	-0.0096165
AP5Z1	5	0.99187	0.99178	0.999551	1988	0	0.092958	0.30602	0.44076	0.985388	908	1	0.092958
KITLG	5	0.61647	0.62631	0.998978	1250	1	0.0642	0.30603	0.44077	0.985388	909	2	0.0642
MYCBP2	5	0.46308	0.51902	0.998978	1021	1	0.093996	0.3069	0.44168	0.985388	910	2	0.093996
MICALL2	5	0.92417	0.92406	0.998978	1831	0	0.072073	0.30756	0.4424	0.985388	911	2	0.072073
PRDM12	5	0.11977	0.21639	0.993768	449	2	-0.080684	0.30777	0.44261	0.985388	912	2	-0.080684
USP7	5	0.019157	0.052181	0.85989	122	1	0.086609	0.30811	0.44298	0.985388	913	2	0.086609
INS	5	0.51404	0.55158	0.998978	1100	1	-0.10218	0.30818	0.44305	0.985388	914	1	-0.10218
RFWD2	5	0.57797	0.59651	0.998978	1193	1	0.068909	0.30898	0.44391	0.985388	915	2	0.068909
ARID3A	5	0.13766	0.23755	0.998978	483	1	0.017556	0.30911	0.44405	0.985388	916	1	0.017556
BRE	5	0.54337	0.5715	0.998978	1143	1	0.075569	0.30916	0.4441	0.985388	917	2	0.075569
RFC1	5	0.49028	0.53606	0.998978	1058	1	0.25105	0.30985	0.44482	0.985388	918	2	0.25105
TP53AIP1	5	0.856	0.85585	0.998978	1707	0	0.0236	0.31002	0.44499	0.985388	919	2	0.0236
THOC1	4	0.12263	0.20411	0.993768	457	1	-0.11057	0.31014	0.42617	0.985388	920	1	-0.11057
BRD4	5	0.96828	0.9683	0.998978	1942	0	0.069528	0.31158	0.44664	0.987225	921	1	0.069528
MDM4	5	0.97696	0.97687	0.999336	1961	0	0.075887	0.31228	0.44738	0.987225	922	2	0.075887
IL22RA1	5	0.97065	0.97062	0.998978	1947	0	0.051453	0.3125	0.44761	0.987225	923	1	0.051453
POLD2	5	0.85262	0.85246	0.998978	1700	0	0.28441	0.31298	0.44814	0.987225	924	2	0.28441
SETX	5	0.9624	0.9624	0.998978	1918	0	0.094847	0.31385	0.44906	0.987225	925	2	0.094847
SH2B1	5	0.67838	0.67949	0.998978	1355	1	-0.047442	0.3142	0.44943	0.987225	926	2	-0.047442
ENDOD1	5	0.63777	0.64377	0.998978	1285	1	0.025918	0.31472	0.44997	0.987225	927	2	0.025918
CNOT11	5	0.79185	0.79163	0.998978	1577	0	0.063585	0.31557	0.45087	0.987225	928	1	0.063585
RECQL	5	0.49269	0.53762	0.998978	1063	1	-0.034424	0.31618	0.4515	0.987225	929	1	-0.034424
PTPN14	5	0.32107	0.4399	0.998978	869	1	0.058195	0.31628	0.45162	0.987225	930	2	0.058195
PHF15	10	0.5949	0.72973	0.998978	1214	1	0.00054448	0.31699	0.54356	0.991898	931	3	0.00054448
CCL21	5	0.046643	0.10916	0.963594	228	2	-0.048897	0.31733	0.45273	0.987225	932	2	-0.048897
MICALCL	5	0.72069	0.72053	0.998978	1430	0	-0.12347	0.31741	0.45283	0.987225	933	1	-0.12347
ORC1	5	0.82042	0.82025	0.998978	1631	0	0.039473	0.3175	0.45292	0.987225	934	2	0.039473
ZNF292	5	0.90235	0.90232	0.998978	1786	0	0.013508	0.31833	0.45378	0.987225	935	1	0.013508
MAPK10	5	0.86493	0.86483	0.998978	1723	0	0.072321	0.31863	0.45409	0.987225	936	1	0.072321
PTPRN	5	0.96579	0.9658	0.998978	1932	0	0.030817	0.31894	0.45441	0.987225	937	1	0.030817
BAX	5	0.56619	0.58779	0.998978	1172	1	0.071702	0.32011	0.45566	0.987225	938	2	0.071702
IL7R	5	0.76384	0.76362	0.998978	1517	0	0.067672	0.32016	0.4557	0.987225	939	2	0.067672
ANAPC7	5	0.16495	0.26964	0.998978	550	2	0.056058	0.32081	0.45639	0.987225	940	2	0.056058
CXCL12	5	0.10661	0.20091	0.993768	412	1	-0.047151	0.32138	0.45699	0.987225	941	2	-0.047151
STK19	5	0.54248	0.5709	0.998978	1140	1	-0.095218	0.32198	0.45763	0.987225	942	1	-0.095218
TSPYL2	5	0.44284	0.50676	0.998978	999	1	0.10842	0.32203	0.45768	0.987225	943	2	0.10842
CDC42	5	0.061583	0.13893	0.973152	285	2	-0.04882	0.3229	0.4586	0.987225	944	2	-0.04882
DUSP18	5	0.8438	0.84364	0.998978	1677	0	0.12811	0.32325	0.45898	0.987225	945	2	0.12811
FANCI	5	0.46786	0.52198	0.998978	1028	1	0.063399	0.32342	0.45916	0.987225	946	2	0.063399
KLHDC3	10	0.61364	0.74365	0.998978	1244	1	0.058919	0.32494	0.55064	0.991898	947	3	0.058919
ZNF277	5	0.94872	0.94865	0.998978	1885	0	0.09312	0.32569	0.4616	0.987225	948	2	0.09312
CSF2	5	0.93453	0.93445	0.998978	1860	0	0.094529	0.32604	0.46196	0.987225	949	2	0.094529
CAMTA2	5	0.12382	0.22118	0.996412	459	2	-0.12851	0.32623	0.46216	0.987225	950	1	-0.12851
CDC14B	5	0.3961	0.47987	0.998978	955	1	0.033595	0.32691	0.4629	0.987225	951	2	0.033595
FANCD2OS	5	0.49917	0.54177	0.998978	1071	1	0.0085711	0.32714	0.46315	0.987225	952	1	0.0085711
DFFA	5	0.24832	0.36775	0.998978	728	2	0.022555	0.32901	0.46519	0.987225	953	2	0.022555
PYCARD	5	0.78635	0.78613	0.998978	1568	0	0.0085144	0.32918	0.46537	0.987225	954	2	0.0085144
ERCC5	5	0.35011	0.45492	0.998978	896	1	0.089911	0.3297	0.46592	0.987225	955	2	0.089911
MRPS34	5	0.2058	0.31776	0.998978	637	2	-0.074512	0.32986	0.46607	0.987225	956	1	-0.074512
ID3	5	0.99535	0.99532	1	1997	0	0.11756	0.32988	0.46609	0.987225	957	2	0.11756
NFIA	5	0.76515	0.76493	0.998978	1518	0	0.095047	0.33058	0.46685	0.987225	958	2	0.095047
DDX17	5	0.88482	0.88484	0.998978	1746	0	0.053337	0.33106	0.46738	0.987225	959	2	0.053337
SETD9	5	0.20322	0.31471	0.998978	632	2	0.12387	0.3311	0.46742	0.987225	960	2	0.12387
RMI2	5	0.20305	0.31452	0.998978	630	2	-0.059516	0.33136	0.46771	0.987225	961	1	-0.059516
ERI1	5	0.11141	0.20661	0.993768	425	2	-0.11314	0.33162	0.46798	0.987225	962	2	-0.11314
ZMAT3	5	0.19983	0.31073	0.998978	623	2	0.051452	0.33166	0.46802	0.987225	963	1	0.051452
SMARCAD1	5	0.84549	0.84534	0.998978	1680	0	0.017981	0.33287	0.46931	0.98891	964	1	0.017981
USP3	5	0.61142	0.62234	0.998978	1241	1	0.12701	0.33437	0.47089	0.9898	965	1	0.12701
MICA	5	0.10221	0.19571	0.993768	400	2	0.13041	0.33459	0.47114	0.9898	966	2	0.13041
ENDOG	5	0.83407	0.8339	0.998978	1652	0	0.051435	0.33467	0.47122	0.9898	967	1	0.051435
SNAI1	5	0.057825	0.13153	0.973152	270	2	-0.082494	0.33582	0.47244	0.990688	968	2	-0.082494
DIS3L	5	0.94822	0.94814	0.998978	1884	0	0.022288	0.33599	0.47263	0.990688	969	2	0.022288
USP30	5	0.68404	0.68471	0.998978	1364	1	0.016421	0.33766	0.4744	0.991163	970	1	0.016421
CDCA5	5	0.10243	0.19597	0.993768	402	1	0.11408	0.33774	0.47448	0.991163	971	2	0.11408
POP7	5	0.15812	0.26158	0.998978	533	1	-0.010736	0.33791	0.47466	0.991163	972	2	-0.010736
RGCC	5	0.10889	0.20361	0.993768	417	1	-0.043768	0.33809	0.47484	0.991163	973	2	-0.043768
ATRNL1	5	0.70867	0.70845	0.998978	1406	0	-0.07015	0.33855	0.47532	0.991163	974	1	-0.07015
PSMB11	5	0.57568	0.59482	0.998978	1188	1	0.026352	0.33975	0.47658	0.991364	975	1	0.026352
EGLN3	5	0.79584	0.79569	0.998978	1591	0	-0.043505	0.34054	0.47741	0.991364	976	2	-0.043505
RAD21L1	5	0.98188	0.9818	0.999474	1969	0	0.14894	0.34124	0.47815	0.991364	977	2	0.14894
SETD5	5	0.71708	0.71696	0.998978	1425	0	-0.0084166	0.34176	0.47871	0.991364	978	2	-0.0084166
XRCC4	5	0.75278	0.75258	0.998978	1498	0	0.013514	0.34316	0.4802	0.991364	979	2	0.013514
C1orf86	5	0.2638	0.38604	0.998978	759	1	0.070207	0.34333	0.48037	0.991364	980	2	0.070207
BRAT1	5	0.58971	0.60531	0.998978	1204	1	-0.071905	0.34391	0.48099	0.991364	981	1	-0.071905
TGFB1I1	5	0.19278	0.30242	0.998978	607	2	-0.072702	0.3445	0.48164	0.991364	982	1	-0.072702
TNFRSF1A	5	0.025546	0.065791	0.888723	148	2	-0.022399	0.34479	0.48197	0.991364	983	1	-0.022399
DCLRE1B	5	0.025274	0.065209	0.888723	146	1	-0.01495	0.34491	0.48209	0.991364	984	2	-0.01495
ADIPOQ	5	0.85018	0.85001	0.998978	1695	0	-0.015847	0.34539	0.4826	0.991364	985	1	-0.015847
FOSL2	5	0.16963	0.27515	0.998978	561	2	-0.01557	0.34568	0.48292	0.991364	986	1	-0.01557
C17orf70	5	0.70337	0.70322	0.998978	1395	1	-0.0053856	0.34598	0.48322	0.991364	987	1	-0.0053856
ERCC1	5	0.67383	0.67528	0.998978	1351	1	0.060911	0.34631	0.48357	0.991364	988	2	0.060911
CCL25	5	0.17925	0.28648	0.998978	579	1	0.062083	0.34686	0.48419	0.991364	989	1	0.062083
TPT1	5	0.94338	0.94328	0.998978	1878	0	0.14995	0.34701	0.48434	0.991364	990	2	0.14995
APCDD1	5	0.76593	0.7657	0.998978	1520	0	0.068529	0.34745	0.48481	0.991364	991	1	0.068529
ZC3H12C	5	0.47978	0.52944	0.998978	1042	1	-0.05721	0.34834	0.48575	0.991898	992	1	-0.05721
UBE2E2	5	0.17951	0.28678	0.998978	581	2	-0.091669	0.34893	0.48638	0.991898	993	2	-0.091669
PTPN18	10	0.33097	0.53376	0.998978	879	3	-0.010757	0.34957	0.57254	0.991898	994	2	-0.010757
CCDC136	5	0.54955	0.57581	0.998978	1151	1	-0.063965	0.34981	0.48733	0.991898	995	2	-0.063965
TNFRSF13B	5	0.72486	0.72466	0.998978	1441	0	-0.13421	0.34981	0.48733	0.991898	996	1	-0.13421
RNF207	10	0.39655	0.59651	0.998978	956	2	0.013133	0.35021	0.57313	0.991898	997	3	0.013133
YAP1	5	0.23005	0.34628	0.998978	688	1	0.085434	0.35051	0.48808	0.991898	998	2	0.085434
TIPIN	5	0.24674	0.36593	0.998978	723	1	0.046506	0.35128	0.48891	0.991898	999	1	0.046506
FRRS1	5	0.20289	0.31433	0.998978	628	2	-0.11354	0.35138	0.48902	0.991898	1000	2	-0.11354
TNFSF11	5	0.92835	0.92828	0.998978	1840	0	0.099028	0.35304	0.49078	0.991898	1001	2	0.099028
PRDM10	5	0.46434	0.51981	0.998978	1024	1	0.056358	0.35523	0.49314	0.991898	1002	2	0.056358
POLB	5	0.84697	0.84683	0.998978	1685	0	-0.049538	0.35664	0.49461	0.991898	1003	2	-0.049538
OTOP1	5	0.57735	0.59606	0.998978	1192	1	0.028147	0.35713	0.49514	0.991898	1004	1	0.028147
PTPN11	5	0.68453	0.68516	0.998978	1366	1	0.04758	0.35742	0.49547	0.991898	1005	1	0.04758
PARP12	5	0.82623	0.82601	0.998978	1640	0	-0.035922	0.35769	0.49574	0.991898	1006	2	-0.035922
UCN2	5	0.40135	0.48278	0.998978	965	1	0.072827	0.35891	0.49707	0.991898	1007	2	0.072827
HINFP	5	0.8962	0.89618	0.998978	1774	0	0.1911	0.35961	0.49782	0.991898	1008	2	0.1911
HIPK2	5	0.19342	0.30316	0.998978	610	2	-0.088899	0.35996	0.49819	0.991898	1009	2	-0.088899
ING5	5	0.0045629	0.015675	0.571701	55	4	-0.21624	0.36033	0.4986	0.991898	1010	1	-0.21624
RDM1	5	0.043041	0.10186	0.959336	215	1	0.10161	0.36101	0.49932	0.991898	1011	2	0.10161
FOXP3	5	0.63943	0.64518	0.998978	1288	1	0.064728	0.36149	0.49984	0.991898	1012	1	0.064728
SENP2	5	0.074928	0.16345	0.993768	329	2	-0.019802	0.36207	0.50047	0.991898	1013	2	-0.019802
RNF224	5	0.79689	0.79675	0.998978	1595	0	0.10051	0.36259	0.50101	0.991898	1014	2	0.10051
IL27	5	0.80555	0.80537	0.998978	1612	0	0.061945	0.36265	0.50108	0.991898	1015	2	0.061945
CALR	5	0.97605	0.97596	0.999336	1960	0	0.086551	0.36294	0.50139	0.991898	1016	2	0.086551
INO80E	5	0.017151	0.047821	0.856516	114	3	-0.22821	0.36352	0.50201	0.991898	1017	1	-0.22821
ALKBH3	5	0.034997	0.085414	0.928382	185	1	-0.012727	0.36434	0.50292	0.991898	1018	2	-0.012727
INF2	5	0.9302	0.93013	0.998978	1846	0	0.17716	0.36452	0.50312	0.991898	1019	2	0.17716
CCDC67	5	0.97234	0.97231	0.998978	1953	0	0.091636	0.36468	0.50329	0.991898	1020	1	0.091636
RBM14	5	0.39499	0.47925	0.998978	954	1	0.041817	0.36469	0.5033	0.991898	1021	2	0.041817
EXD1	5	0.92161	0.92151	0.998978	1821	0	0.087243	0.36487	0.50349	0.991898	1022	2	0.087243
CTGF	5	0.77299	0.7728	0.998978	1534	0	-0.015538	0.36526	0.50392	0.991898	1023	1	-0.015538
FTO	5	0.96249	0.9625	0.998978	1919	0	0.078499	0.36539	0.50407	0.991898	1024	2	0.078499
DCP1B	5	0.81873	0.81851	0.998978	1630	0	0.038631	0.36554	0.50424	0.991898	1025	1	0.038631
RAD9B	5	0.015091	0.043349	0.844187	103	3	-0.27747	0.36557	0.50426	0.991898	1026	2	-0.27747
TBRG1	5	0.59518	0.60955	0.998978	1216	1	-0.005411	0.36679	0.50558	0.991898	1027	2	-0.005411
UCN3	5	0.040232	0.096177	0.950068	204	2	-0.086742	0.36814	0.50703	0.991898	1028	1	-0.086742
PIAS4	5	0.79339	0.79321	0.998978	1582	0	0.15475	0.36837	0.50728	0.991898	1029	2	0.15475
POLG	5	0.38885	0.47587	0.998978	950	1	-0.058172	0.3689	0.50782	0.991898	1030	2	-0.058172
CNOT8	5	0.080906	0.1705	0.993768	344	2	0.13083	0.36925	0.5082	0.991898	1031	2	0.13083
PHLDA3	5	0.75602	0.75587	0.998978	1504	0	-0.024287	0.36929	0.50824	0.991898	1032	1	-0.024287
BOP1	9	0.59224	0.72295	0.998978	1210	1	0.011909	0.36943	0.58049	0.991898	1033	3	0.011909
CRY2	5	0.99275	0.99266	0.999551	1991	0	0.093651	0.37012	0.50913	0.991898	1034	2	0.093651
IL33	5	0.92402	0.92392	0.998978	1830	0	0.13098	0.37065	0.50969	0.991898	1035	2	0.13098
ALKBH1	5	0.28022	0.40537	0.998978	799	1	-0.020885	0.37072	0.50977	0.991898	1036	1	-0.020885
USP16	5	0.17783	0.28481	0.998978	577	1	0.062265	0.37082	0.50987	0.991898	1037	2	0.062265
ATPIF1	5	0.80149	0.80133	0.998978	1601	0	0.10483	0.371	0.51006	0.991898	1038	2	0.10483
NYAP1	5	0.83506	0.83487	0.998978	1656	0	-0.076778	0.3717	0.51082	0.991898	1039	2	-0.076778
PSMD9	5	0.26935	0.39262	0.998978	775	2	0.011367	0.37215	0.5113	0.991898	1040	1	0.011367
GTF2H4	5	0.9362	0.93612	0.998978	1865	0	-0.0083666	0.37272	0.51192	0.991898	1041	1	-0.0083666
USP11	5	0.94367	0.94356	0.998978	1879	0	0.1385	0.37301	0.51223	0.991898	1042	2	0.1385
PSMB4	5	0.1243	0.22176	0.996412	462	1	0.054777	0.3731	0.51233	0.991898	1043	2	0.054777
ZBTB40	5	0.2888	0.41555	0.998978	817	1	0.040028	0.37345	0.5127	0.991898	1044	2	0.040028
RAD50	5	0.25891	0.38027	0.998978	748	1	-0.038468	0.37387	0.51317	0.991898	1045	1	-0.038468
EPHB4	5	0.77184	0.77163	0.998978	1533	0	-0.021015	0.37472	0.51408	0.991898	1046	1	-0.021015
TUBB2B	10	0.7963	0.83714	0.998978	1593	1	0.059687	0.37491	0.59515	0.996683	1047	2	0.059687
CNOT10	5	0.96598	0.96598	0.998978	1934	0	0.048643	0.3752	0.51458	0.991898	1048	2	0.048643
PPIL2	5	0.96506	0.96506	0.998978	1926	0	0.064278	0.37538	0.51478	0.991898	1049	2	0.064278
MND1	5	0.78514	0.78493	0.998978	1564	0	0.052963	0.3759	0.51535	0.991898	1050	2	0.052963
STK17B	5	0.93039	0.93033	0.998978	1847	0	0.01971	0.3773	0.51682	0.991898	1051	2	0.01971
VANGL1	5	0.0043266	0.014913	0.56757	52	4	-0.17814	0.37757	0.51712	0.991898	1052	1	-0.17814
TFPT	5	0.13914	0.23929	0.998978	487	1	-0.086163	0.3787	0.51833	0.991898	1053	2	-0.086163
RANGAP1	5	0.29547	0.42338	0.998978	834	2	-0.053493	0.38045	0.52023	0.991898	1054	2	-0.053493
SPI1	5	0.30602	0.43234	0.998978	849	1	-0.032907	0.38125	0.52109	0.991898	1055	1	-0.032907
UBE2B	5	0.52627	0.55977	0.998978	1115	1	0.055329	0.3815	0.52134	0.991898	1056	2	0.055329
RNASE13	5	0.52512	0.55898	0.998978	1111	1	0.019671	0.38168	0.52152	0.991898	1057	2	0.019671
PMAIP1	5	0.67196	0.67359	0.998978	1346	1	0.08706	0.3822	0.5221	0.991898	1058	2	0.08706
FOXO3	10	0.092632	0.22958	0.998978	378	3	-0.0034519	0.38225	0.60162	0.996683	1059	2	-0.0034519
CCDC138	5	0.11531	0.21118	0.993768	433	2	-0.057094	0.38267	0.5226	0.991898	1060	1	-0.057094
NASP	5	0.98021	0.98013	0.999474	1968	0	0.08844	0.3829	0.52285	0.991898	1061	2	0.08844
CCDC135	5	0.15122	0.25343	0.998978	515	1	0.13341	0.38308	0.52305	0.991898	1062	2	0.13341
ZNF296	5	0.97114	0.97112	0.998978	1948	0	0.10552	0.38323	0.52321	0.991898	1063	1	0.10552
TAF1A	5	0.17312	0.27923	0.998978	568	2	-0.18619	0.38351	0.52351	0.991898	1064	1	-0.18619
EPO	5	0.43919	0.50459	0.998978	997	1	0.030135	0.38395	0.52398	0.991898	1065	2	0.030135
ANKRD10	5	0.47484	0.52635	0.998978	1038	1	0.08061	0.38448	0.52453	0.991898	1066	2	0.08061
PTPRB	5	0.82105	0.82087	0.998978	1632	0	0.048019	0.38492	0.52501	0.991898	1067	1	0.048019
C6orf211	5	0.20807	0.32038	0.998978	643	2	0.043111	0.38518	0.5253	0.991898	1068	2	0.043111
TET1	5	0.03673	0.089005	0.929917	194	2	0.090849	0.3857	0.52588	0.991898	1069	2	0.090849
RNASEH2A	5	0.24714	0.36638	0.998978	725	2	-0.083715	0.38623	0.52644	0.991898	1070	2	-0.083715
GATAD2A	10	0.90946	0.90943	0.998978	1800	1	0.10727	0.38717	0.60594	0.996683	1071	1	0.10727
RBBP8	5	0.19406	0.30393	0.998978	613	2	-0.15072	0.38913	0.52952	0.991898	1072	1	-0.15072
KIF22	10	0.90376	0.90419	0.998978	1788	1	0.064352	0.38923	0.60776	0.996683	1073	3	0.064352
KDM1B	5	0.33586	0.44749	0.998978	882	1	0.068379	0.38941	0.52983	0.991898	1074	1	0.068379
ABL1	5	0.42065	0.49371	0.998978	978	1	-0.00059295	0.39008	0.53054	0.991898	1075	2	-0.00059295
SETMAR	5	0.79456	0.79438	0.998978	1587	0	0.075514	0.39025	0.53072	0.991898	1076	2	0.075514
RNF26	5	0.93268	0.93261	0.998978	1854	0	0.11567	0.39078	0.53131	0.991898	1077	2	0.11567
PSMB5	5	0.73318	0.73298	0.998978	1460	0	0.015884	0.39109	0.53164	0.991898	1078	1	0.015884
RNF223	5	0.012188	0.03707	0.758797	96	2	-0.041591	0.39148	0.53207	0.991898	1079	2	-0.041591
GINS2	5	0.11191	0.20721	0.993768	426	2	-0.18728	0.39332	0.53405	0.991898	1080	1	-0.18728
SAPCD2	5	0.71252	0.7123	0.998978	1417	0	0.11211	0.3936	0.53435	0.991898	1081	1	0.11211
MORC4	5	0.60731	0.61909	0.998978	1235	1	-0.043379	0.39387	0.53465	0.991898	1082	1	-0.043379
PRKCG	5	0.37501	0.46832	0.998978	932	1	-0.0012742	0.39428	0.53507	0.991898	1083	2	-0.0012742
TPR	5	0.59012	0.60563	0.998978	1205	1	0.015375	0.39443	0.53524	0.991898	1084	1	0.015375
EXOSC2	5	0.044898	0.10562	0.961674	221	3	-0.34602	0.39637	0.53638	0.991898	1085	1	-0.34602
MCM3	5	0.53914	0.56858	0.998978	1131	1	0.081239	0.39665	0.53649	0.991898	1086	1	0.081239
RANBP9	5	0.77702	0.77681	0.998978	1547	0	-0.015953	0.39721	0.53674	0.991898	1087	1	-0.015953
RNF220	5	0.131	0.2297	0.998978	474	1	-0.024598	0.39748	0.53687	0.991898	1088	1	-0.024598
CPSF3L	5	0.10194	0.19539	0.993768	398	2	-0.063109	0.39831	0.53723	0.991898	1089	1	-0.063109
TFAP4	5	0.38238	0.47234	0.998978	941	1	0.021926	0.39859	0.53735	0.991898	1090	1	0.021926
NME1-NME2	5	0.078963	0.1682	0.993768	338	1	0.081458	0.40025	0.53808	0.991898	1091	1	0.081458
BLMH	5	0.43183	0.50022	0.998978	990	1	0.033385	0.40052	0.5382	0.991898	1092	1	0.033385
VAV3	5	0.50227	0.54381	0.998978	1079	1	-0.046433	0.40107	0.53843	0.991898	1093	1	-0.046433
E2F1	5	0.15811	0.26157	0.998978	532	2	-0.08644	0.40162	0.53867	0.991898	1094	1	-0.08644
MAS1	5	0.95354	0.95352	0.998978	1896	0	0.091418	0.40272	0.53917	0.991898	1095	1	0.091418
INIP	5	0.79362	0.79344	0.998978	1583	0	0.04841	0.40465	0.53999	0.991898	1096	1	0.04841
REV1	5	0.011777	0.036167	0.750782	94	1	0.098365	0.40492	0.54011	0.991898	1097	1	0.098365
TPRG1	10	0.93387	0.93367	0.998978	1858	0	-0.070392	0.40614	0.62288	0.996683	1098	2	-0.070392
PRIM2	5	0.18455	0.29274	0.998978	587	2	-0.09772	0.40629	0.54073	0.991898	1099	1	-0.09772
TNFRSF10A	5	0.72114	0.72097	0.998978	1432	0	0.037503	0.40929	0.54205	0.991898	1100	1	0.037503
MYO18A	5	0.48834	0.53482	0.998978	1055	1	0.064651	0.40984	0.5423	0.991898	1101	1	0.064651
IL27RA	5	0.10684	0.20117	0.993768	413	2	-0.20013	0.41011	0.54242	0.991898	1102	1	-0.20013
CDC42EP1	5	0.30663	0.43266	0.998978	850	1	-0.0046023	0.41065	0.54267	0.991898	1103	1	-0.0046023
RAG1	5	0.21639	0.3302	0.998978	661	2	0.11731	0.41093	0.5428	0.991898	1104	1	0.11731
AGO2	5	0.022126	0.058532	0.85989	135	3	-0.21392	0.4112	0.54291	0.991898	1105	1	-0.21392
TNFRSF4	5	0.19995	0.31086	0.998978	624	1	0.10502	0.41283	0.54364	0.991898	1106	1	0.10502
MYC	5	0.10434	0.19823	0.993768	405	1	-0.062362	0.41499	0.54461	0.991898	1107	1	-0.062362
PAXIP1	5	0.1757	0.28228	0.998978	573	1	0.0077063	0.41607	0.5451	0.991898	1108	1	0.0077063
ORC2	5	0.14203	0.24265	0.998978	493	2	-0.11595	0.41688	0.54546	0.991898	1109	1	-0.11595
DNAJA1	10	0.19159	0.3796	0.998978	606	2	0.041589	0.41717	0.63264	0.997595	1110	3	0.041589
POLQ	5	0.78222	0.78199	0.998978	1559	0	-0.038752	0.41957	0.54669	0.991898	1111	1	-0.038752
BRCA1	5	0.51334	0.5511	0.998978	1098	1	0.054571	0.41984	0.54682	0.991898	1112	1	0.054571
PRDM11	10	0.016075	0.059773	0.85989	109	1	0.01264	0.42047	0.63556	0.997595	1113	2	0.01264
RPP40	5	0.79666	0.79652	0.998978	1594	0	0.042937	0.42145	0.54753	0.991898	1114	1	0.042937
TERF1	5	0.81054	0.81036	0.998978	1618	0	0.02559	0.42306	0.54827	0.991898	1115	1	0.02559
PTPRG	5	0.45059	0.51139	0.998978	1004	1	0.013666	0.42493	0.54912	0.991898	1116	1	0.013666
TNFAIP2	5	0.14024	0.24059	0.998978	490	1	-0.0049272	0.42706	0.55009	0.991898	1117	1	-0.0049272
IL10	10	0.50971	0.66955	0.998978	1091	1	0.11158	0.42827	0.6425	0.997595	1118	2	0.11158
ZNF221	5	0.96084	0.96085	0.998978	1916	0	0.042479	0.42892	0.55095	0.991898	1119	1	0.042479
ANAPC15	5	0.17002	0.27559	0.998978	563	2	0.044706	0.4313	0.55205	0.991898	1120	1	0.044706
TPRA1	5	0.82898	0.82882	0.998978	1645	0	0.082961	0.43288	0.55278	0.991898	1121	1	0.082961
IL6R	5	0.4041	0.48429	0.998978	966	1	-0.032307	0.43315	0.55291	0.991898	1122	1	-0.032307
PRDM9	5	0.47459	0.5262	0.998978	1037	1	0.032235	0.43394	0.55328	0.991898	1123	1	0.032235
FNIP2	5	0.69703	0.69702	0.998978	1387	1	-0.088991	0.4363	0.5544	0.991898	1124	1	-0.088991
PIK3CA	5	0.45903	0.51651	0.998978	1012	1	0.10213	0.43735	0.55488	0.991898	1125	1	0.10213
FBXO48	5	0.28357	0.40934	0.998978	806	2	-0.028963	0.43814	0.55525	0.991898	1126	1	-0.028963
WNT11	10	0.33676	0.54003	0.998978	884	3	0.065669	0.43844	0.65154	0.997595	1127	3	0.065669
ZNF282	5	0.77057	0.77036	0.998978	1530	0	0.097532	0.43866	0.55549	0.991898	1128	1	0.097532
UIMC1	5	0.27863	0.40349	0.998978	797	1	-0.010429	0.44049	0.55638	0.991898	1129	1	-0.010429
APC	10	0.15864	0.34244	0.998978	535	2	-0.050838	0.44147	0.65426	0.997595	1130	3	-0.050838
PICK1	5	0.88679	0.88674	0.998978	1750	0	0.022713	0.44413	0.55811	0.991898	1131	1	0.022713
TOP1	5	0.20307	0.31454	0.998978	631	2	-0.10885	0.44439	0.55823	0.991898	1132	1	-0.10885
CPSF1	5	0.034273	0.083953	0.928382	183	3	-0.50226	0.44491	0.55848	0.991898	1133	1	-0.50226
KCTD13	5	0.68155	0.68241	0.998978	1358	1	-0.035189	0.44595	0.55898	0.991898	1134	1	-0.035189
APCS	5	0.72574	0.72554	0.998978	1442	0	-0.01412	0.44853	0.56017	0.991898	1135	1	-0.01412
TOP3B	5	0.30725	0.43296	0.998978	852	1	-0.075852	0.44982	0.56076	0.991898	1136	1	-0.075852
NEIL3	5	0.58254	0.5999	0.998978	1197	1	-0.077876	0.45085	0.56125	0.991898	1137	1	-0.077876
HIBADH	5	0.74299	0.74273	0.998978	1475	0	-0.012799	0.45316	0.56236	0.991898	1138	1	-0.012799
YLPM1	5	0.52467	0.55866	0.998978	1110	1	-0.11572	0.45367	0.56261	0.991898	1139	1	-0.11572
ZNF208	5	0.56937	0.59013	0.998978	1180	1	-0.0095045	0.45393	0.56274	0.991898	1140	1	-0.0095045
IL31RA	10	0.62272	0.75056	0.998978	1258	1	-0.060556	0.45431	0.66576	1	1141	3	-0.060556
TDRD9	5	0.14355	0.24443	0.998978	498	1	-0.067792	0.45469	0.56311	0.991898	1142	1	-0.067792
CCDC79	5	0.60455	0.6169	0.998978	1233	1	0.071285	0.45597	0.56371	0.991898	1143	1	0.071285
BAZ2A	10	0.31286	0.51395	0.998978	858	3	0.0058201	0.45705	0.66816	1	1144	2	0.0058201
TNFSF18	5	0.89353	0.89345	0.998978	1767	0	0.12239	0.45852	0.56494	0.991898	1145	1	0.12239
DUSP14	10	0.26202	0.45796	0.998978	756	3	0.046399	0.45858	0.6695	1	1146	3	0.046399
ANGPT2	5	0.061217	0.13821	0.973152	284	3	-0.14622	0.45877	0.56507	0.991898	1147	1	-0.14622
POLR2F	5	0.81629	0.81607	0.998978	1626	0	0.06146	0.46105	0.56617	0.991898	1148	1	0.06146
AMICA1	5	0.84342	0.84326	0.998978	1676	0	0.053345	0.46207	0.56667	0.991898	1149	1	0.053345
ZNF226	10	0.37523	0.58201	0.998978	933	2	-0.00014248	0.46277	0.67321	1	1150	1	-0.00014248
MKI67IP	5	0.22561	0.34104	0.998978	679	2	-0.18061	0.46308	0.56717	0.991898	1151	1	-0.18061
TFAM	5	0.54159	0.57027	0.998978	1137	1	0.072598	0.46383	0.56754	0.991898	1152	1	0.072598
TATDN2	5	0.26931	0.39257	0.998978	774	1	0.075285	0.46409	0.56766	0.991898	1153	1	0.075285
BCL2L12	5	0.26066	0.3823	0.998978	750	2	-0.054309	0.46509	0.56815	0.991898	1154	1	-0.054309
RPP38	5	0.92322	0.92313	0.998978	1827	0	0.073874	0.4656	0.5684	0.991898	1155	1	0.073874
TUBB4B	10	0.26782	0.4644	0.998978	772	3	-0.01918	0.4675	0.67743	1	1156	2	-0.01918
NUDT17	5	0.93244	0.93237	0.998978	1853	0	0.012818	0.46761	0.56937	0.991898	1157	1	0.012818
BATF	5	0.021075	0.056271	0.85989	130	3	-0.16941	0.46811	0.56961	0.991898	1158	1	-0.16941
NFKBID	10	0.5427	0.69229	0.998978	1141	2	0.055943	0.46818	0.67805	1	1159	2	0.055943
POP1	5	0.042259	0.10028	0.956155	212	2	-0.22397	0.46836	0.56974	0.991898	1160	1	-0.22397
ZNF286A	5	0.71994	0.71978	0.998978	1427	0	0.049164	0.46886	0.57	0.991898	1161	1	0.049164
EID3	5	0.6651	0.66746	0.998978	1330	1	-0.11192	0.46911	0.57013	0.991898	1162	1	-0.11192
RBPJL	5	0.8489	0.84871	0.998978	1691	0	0.07241	0.46961	0.57037	0.991898	1163	1	0.07241
IL20RA	5	0.88078	0.88078	0.998978	1739	0	-0.0044572	0.47086	0.57099	0.991898	1164	1	-0.0044572
PTPN12	5	0.9294	0.92935	0.998978	1844	0	0.050292	0.47235	0.57174	0.991898	1165	1	0.050292
ASCC1	4	0.71691	0.71709	0.998978	1423	0	-0.0018635	0.47473	0.52206	0.991898	1166	1	-0.0018635
MSH5	5	0.28925	0.41609	0.998978	818	2	-0.077912	0.47632	0.57371	0.991898	1167	1	-0.077912
RGN	5	0.41984	0.49326	0.998978	977	1	0.051685	0.47657	0.57383	0.991898	1168	1	0.051685
CTC1	5	0.0044462	0.015306	0.5686	54	3	-0.23308	0.47707	0.57409	0.991898	1169	1	-0.23308
RASSF1	10	0.69617	0.79922	0.998978	1385	1	-0.006544	0.47722	0.68616	1	1170	2	-0.006544
CHEK2	5	0.64725	0.6518	0.998978	1306	1	0.078418	0.47953	0.57528	0.991898	1171	1	0.078418
DNASE2B	5	0.46911	0.52276	0.998978	1031	1	-0.01395	0.48003	0.57552	0.991898	1172	1	-0.01395
EPOR	10	0.1241	0.28548	0.998978	461	4	-0.037372	0.48007	0.68875	1	1173	3	-0.037372
USP15	5	0.10181	0.19523	0.993768	397	2	-0.032047	0.48027	0.57564	0.991898	1174	1	-0.032047
VANGL2	5	0.62658	0.63452	0.998978	1264	1	-0.043134	0.48125	0.57611	0.991898	1175	1	-0.043134
H1FNT	5	0.68601	0.68657	0.998978	1367	1	-0.032389	0.4815	0.57622	0.991898	1176	1	-0.032389
FZR1	5	0.057278	0.13047	0.973152	268	3	-0.2034	0.48175	0.57636	0.991898	1177	1	-0.2034
MOV10L1	5	0.56533	0.58717	0.998978	1170	1	0.066812	0.48248	0.57671	0.991898	1178	1	0.066812
PSME2	5	0.37158	0.46644	0.998978	928	1	-0.0067717	0.48322	0.57706	0.991898	1179	1	-0.0067717
HRAS	10	0.035961	0.11521	0.963594	190	2	0.034417	0.48421	0.69247	1	1180	1	0.034417
ZBTB32	5	0.34004	0.44966	0.998978	887	1	0.09845	0.48444	0.57768	0.991898	1181	1	0.09845
BBC3	5	0.26737	0.39026	0.998978	768	1	-0.12755	0.4859	0.57843	0.991898	1182	1	-0.12755
DDX59	5	0.96844	0.96845	0.998978	1943	0	0.082346	0.48712	0.57906	0.991898	1183	1	0.082346
APCDD1L	5	0.79315	0.79297	0.998978	1580	0	0.034347	0.48736	0.5792	0.991898	1184	1	0.034347
DNAJA3	5	0.15795	0.2614	0.998978	531	2	-0.19062	0.48761	0.57932	0.991898	1185	1	-0.19062
PAPOLB	5	0.064096	0.14391	0.973152	292	2	-0.060173	0.48858	0.5798	0.991898	1186	1	-0.060173
NF2	5	0.14659	0.248	0.998978	502	2	0.026278	0.48882	0.57993	0.991898	1187	1	0.026278
TUBB8	5	0.091721	0.18328	0.993768	373	1	-0.0061398	0.48907	0.58005	0.991898	1188	1	-0.0061398
POT1	5	0.14291	0.2437	0.998978	495	2	-0.17369	0.48979	0.58044	0.991898	1189	1	-0.17369
THOC5	5	0.060942	0.13768	0.973152	281	1	-0.1043	0.49125	0.58118	0.991898	1190	1	-0.1043
SESN1	5	0.10778	0.20226	0.993768	416	2	0.079596	0.49149	0.58131	0.991898	1191	1	0.079596
MRPS36	5	0.31096	0.43482	0.998978	855	1	0.061187	0.49221	0.58167	0.991898	1192	1	0.061187
TAF1D	10	0.32633	0.52871	0.998978	875	2	-0.0083264	0.49223	0.69958	1	1193	3	-0.0083264
INSL3	5	0.83662	0.83643	0.998978	1660	0	0.030004	0.49269	0.58192	0.991898	1194	1	0.030004
MTOR	5	0.30818	0.43343	0.998978	854	1	-0.38149	0.4939	0.58251	0.991898	1195	1	-0.38149
UBE2L6	5	0.24077	0.35893	0.998978	712	1	-0.046742	0.49462	0.58288	0.991898	1196	1	-0.046742
H1FOO	5	0.094557	0.18663	0.993768	382	2	-0.078596	0.49582	0.58348	0.991898	1197	1	-0.078596
PSMB8	5	0.65476	0.65833	0.998978	1315	1	0.033564	0.49606	0.5836	0.991898	1198	1	0.033564
AP5S1	5	0.73706	0.73685	0.998978	1466	0	0.10093	0.4963	0.58372	0.991898	1199	1	0.10093
NOP14	5	0.86282	0.86272	0.998978	1718	0	0.049282	0.49726	0.58422	0.991898	1200	1	0.049282
IFNG	5	0.89815	0.89813	0.998978	1777	0	0.10257	0.49774	0.58446	0.991898	1201	1	0.10257
ZNF267	10	0.52566	0.68048	0.998978	1112	2	0.030532	0.49913	0.7057	1	1202	3	0.030532
TLK1	5	0.69719	0.69718	0.998978	1388	1	-0.0047576	0.50061	0.58596	0.993602	1203	1	-0.0047576
MTA1	5	0.31127	0.43497	0.998978	856	1	0.031725	0.50251	0.58693	0.994412	1204	1	0.031725
SIRT1	5	0.11715	0.21333	0.993768	440	2	0.067339	0.50369	0.58753	0.994593	1205	1	0.067339
CIDEB	10	0.66667	0.78475	0.998978	1336	2	-0.070047	0.50381	0.70985	1	1206	3	-0.070047
TAOK3	10	0.1625	0.34681	0.998978	544	2	-0.014143	0.50528	0.71118	1	1207	3	-0.014143
TP53INP2	10	0.65231	0.77336	0.998978	1313	2	0.041462	0.50539	0.71128	1	1208	2	0.041462
PRDM14	5	0.88995	0.88989	0.998978	1757	0	-0.0034214	0.50912	0.59036	0.996683	1209	1	-0.0034214
APOBEC3C	5	0.27653	0.40108	0.998978	791	2	-0.12389	0.51006	0.59085	0.996683	1210	1	-0.12389
HIST1H2BA	5	0.11195	0.20725	0.993768	428	2	0.063897	0.5103	0.59097	0.996683	1211	1	0.063897
PTPRF	5	0.049437	0.11482	0.963594	243	1	0.082033	0.5117	0.5917	0.996683	1212	1	0.082033
FOXP1	19	0.32493	0.60641	0.998978	872	3	0.0019555	0.51284	0.78602	1	1213	5	0.0019555
IL34	10	0.35986	0.56531	0.998978	910	2	-0.033605	0.5145	0.71892	1	1214	1	-0.033605
MATR3	5	0.69302	0.69317	0.998978	1379	1	0.039634	0.51497	0.59345	0.996683	1215	1	0.039634
PDGFB	10	0.12395	0.28522	0.998978	460	4	-0.13163	0.51881	0.72102	1	1216	1	-0.13163
RBPJ	5	0.91314	0.91302	0.998978	1804	0	0.02356	0.52007	0.59614	0.996683	1217	1	0.02356
SSBP1	5	0.12691	0.22483	0.997829	468	1	-0.080337	0.52053	0.59638	0.996683	1218	1	-0.080337
UHRF1BP1	5	0.28627	0.41255	0.998978	813	1	-0.021922	0.52168	0.59697	0.996683	1219	1	-0.021922
SPRTN	5	0.72293	0.72273	0.998978	1436	0	-0.10469	0.52214	0.59721	0.996683	1220	1	-0.10469
POP4	5	0.065647	0.14694	0.973152	297	3	-0.23644	0.52444	0.59841	0.996683	1221	1	-0.23644
GINS1	3	0.32781	0.34962	0.998978	877	1	0.054323	0.52545	0.52986	0.991898	1222	1	0.054323
UHRF1	5	0.5632	0.58567	0.998978	1165	1	0.00086363	0.52581	0.59916	0.996683	1223	1	0.00086363
USP1	5	0.10053	0.19372	0.993768	394	1	0.010054	0.52627	0.5994	0.996683	1224	1	0.010054
CDK9	5	0.19967	0.31053	0.998978	622	2	-0.084929	0.52945	0.60112	0.996683	1225	1	-0.084929
NOX4	5	0.019381	0.052644	0.85989	123	2	-0.063586	0.52968	0.60124	0.996683	1226	1	-0.063586
CDKN2AIPNL	5	0.39693	0.48033	0.998978	957	1	-0.062602	0.53127	0.6021	0.996683	1227	1	-0.062602
TNFSF15	5	0.66992	0.67172	0.998978	1343	1	-0.011344	0.53172	0.60234	0.996683	1228	1	-0.011344
TNFRSF19	10	0.64389	0.76675	0.998978	1302	2	0.039694	0.53281	0.72791	1	1229	2	0.039694
H1F0	5	0.87578	0.87574	0.998978	1733	0	0.060433	0.53308	0.60307	0.996683	1230	1	0.060433
EPC2	5	0.20467	0.31643	0.998978	633	2	0.064081	0.53398	0.60358	0.996683	1231	1	0.064081
TAF1	5	0.28306	0.40875	0.998978	805	2	-0.041002	0.53421	0.6037	0.996683	1232	1	-0.041002
FOXO4	5	0.14757	0.24916	0.998978	505	2	0.040593	0.53511	0.60419	0.996683	1233	1	0.040593
ZNF280B	5	0.57922	0.59741	0.998978	1194	1	0.010663	0.53556	0.60443	0.996683	1234	1	0.010663
CDC42EP4	5	0.70509	0.7049	0.998978	1400	1	-0.092119	0.53601	0.60467	0.996683	1235	1	-0.092119
PTPRQ	5	0.29339	0.42096	0.998978	828	2	-0.11568	0.53645	0.60493	0.996683	1236	1	-0.11568
CDC73	5	0.49076	0.53637	0.998978	1059	1	-0.099735	0.53825	0.60591	0.996683	1237	1	-0.099735
PSMD10	5	0.017117	0.047743	0.856516	113	2	-0.043002	0.53892	0.60627	0.996683	1238	1	-0.043002
DDX58	5	0.17451	0.28085	0.998978	570	2	-0.04215	0.53914	0.6064	0.996683	1239	1	-0.04215
TEFM	5	0.062894	0.14154	0.973152	287	2	0.13692	0.54003	0.60688	0.996683	1240	1	0.13692
CLUL1	10	0.10892	0.25881	0.998978	418	3	-0.028156	0.54153	0.73227	1	1241	1	-0.028156
INO80D	5	0.54204	0.57058	0.998978	1138	1	0.034619	0.54159	0.60773	0.996683	1242	1	0.034619
CCL27	5	0.026087	0.066898	0.888723	152	2	-0.0028667	0.54204	0.60798	0.996683	1243	1	-0.0028667
FGFR4	5	0.52855	0.56131	0.998978	1118	1	0.057693	0.54293	0.60846	0.996683	1244	1	0.057693
C11orf30	5	0.15134	0.25358	0.998978	516	2	0.022555	0.54404	0.60907	0.996683	1245	1	0.022555
PSMB10	5	0.023624	0.061711	0.877964	141	3	-0.13297	0.54448	0.60933	0.996683	1246	1	-0.13297
OLIG1	5	0.85423	0.85407	0.998978	1702	0	0.023152	0.54492	0.60959	0.996683	1247	1	0.023152
IGF1R	10	0.18423	0.37139	0.998978	586	3	-0.047036	0.54563	0.7343	1	1248	2	-0.047036
CCDC64	5	0.61531	0.6254	0.998978	1248	1	0.013372	0.54603	0.61019	0.996683	1249	1	0.013372
DGCR8	5	0.93368	0.93363	0.998978	1857	0	-0.0064121	0.54713	0.61079	0.996683	1250	1	-0.0064121
TNKS2	5	0.78756	0.7873	0.998978	1570	0	0.062163	0.54889	0.61175	0.996683	1251	1	0.062163
DUSP19	5	0.71738	0.71726	0.998978	1426	0	0.022367	0.54998	0.61237	0.996683	1252	1	0.022367
EXOSC10	5	0.87788	0.87787	0.998978	1736	0	0.050586	0.5502	0.61249	0.996683	1253	1	0.050586
SESN2	5	0.059757	0.13534	0.973152	275	1	0.017161	0.55152	0.61324	0.996683	1254	1	0.017161
CGNL1	5	0.1707	0.27637	0.998978	564	1	-0.026405	0.55174	0.61337	0.996683	1255	1	-0.026405
FANCD2	5	0.19053	0.29978	0.998978	602	1	-0.097737	0.55217	0.61361	0.996683	1256	1	-0.097737
NUDT16	5	0.81639	0.81617	0.998978	1627	0	-0.060806	0.55239	0.61374	0.996683	1257	1	-0.060806
DCLRE1A	5	0.88716	0.8871	0.998978	1751	0	-0.0081254	0.5537	0.6145	0.996683	1258	1	-0.0081254
TRDMT1	5	0.76528	0.76506	0.998978	1519	0	0.027416	0.55413	0.61474	0.996683	1259	1	0.027416
DDX5	5	0.0025693	0.0091755	0.510704	37	4	-0.24717	0.555	0.61525	0.996683	1260	1	-0.24717
MIS18A	5	0.061149	0.13808	0.973152	282	2	-0.21474	0.55631	0.61597	0.996683	1261	1	-0.21474
MAPK1IP1L	5	0.40738	0.48611	0.998978	967	1	0.067845	0.55652	0.6161	0.996683	1262	1	0.067845
HRASLS5	5	0.18517	0.29347	0.998978	590	2	0.036603	0.55717	0.61648	0.996683	1263	1	0.036603
SHPRH	5	0.69862	0.69856	0.998978	1391	1	-0.090623	0.55847	0.61721	0.996683	1264	1	-0.090623
INSM1	5	0.55998	0.58335	0.998978	1164	1	0.017725	0.55868	0.61734	0.996683	1265	1	0.017725
PSMD7	3	0.52059	0.52084	0.998978	1106	1	-0.033162	0.55975	0.56109	0.991898	1266	1	-0.033162
TNFSF9	5	0.1534	0.25603	0.998978	520	2	-0.052743	0.56019	0.6182	0.996683	1267	1	-0.052743
RRS1	5	0.0014641	0.0054834	0.423067	28	3	-0.45911	0.56191	0.6192	0.996683	1268	1	-0.45911
C1QTNF9B	10	0.11702	0.27316	0.998978	439	2	0.028298	0.56209	0.7425	1	1269	1	0.028298
STAT6	5	0.23975	0.35773	0.998978	709	2	-0.073301	0.56234	0.61943	0.996683	1270	1	-0.073301
BCL2L15	5	0.30384	0.43125	0.998978	846	1	-0.11606	0.56277	0.61967	0.996683	1271	1	-0.11606
FBXO18	5	0.21951	0.33386	0.998978	667	2	0.011571	0.56298	0.61979	0.996683	1272	1	0.011571
SFPQ	5	0.015671	0.044584	0.844187	105	3	-0.45246	0.56405	0.62039	0.996683	1273	1	-0.45246
ZNF22	5	0.11869	0.21512	0.993768	447	1	-0.025454	0.56427	0.62051	0.996683	1274	1	-0.025454
UBE2A	5	0.26747	0.39039	0.998978	769	2	-0.14693	0.56533	0.62111	0.996683	1275	1	-0.14693
SMUG1	5	0.31219	0.43544	0.998978	857	1	0.033472	0.56576	0.62136	0.996683	1276	1	0.033472
CDK17	5	0.77988	0.77965	0.998978	1554	0	-0.0080227	0.56661	0.62185	0.996683	1277	1	-0.0080227
NUDT13	5	0.055893	0.12772	0.973152	263	3	-0.14544	0.56682	0.62197	0.996683	1278	1	-0.14544
SUCNR1	5	0.80069	0.80053	0.998978	1599	0	-0.02587	0.56704	0.6221	0.996683	1279	1	-0.02587
USP13	5	0.78828	0.78803	0.998978	1573	0	0.023979	0.56916	0.62331	0.996683	1280	1	0.023979
IFNGR1	5	0.4185	0.49246	0.998978	974	1	0.078435	0.56979	0.62367	0.996683	1281	1	0.078435
ITPRIP	5	0.76055	0.76035	0.998978	1511	0	-0.050116	0.57043	0.62404	0.996683	1282	1	-0.050116
ANGEL1	5	0.2381	0.35579	0.998978	705	1	0.047601	0.57127	0.62454	0.996685	1283	1	0.047601
PLA2R1	5	0.051199	0.11835	0.963594	248	3	-0.19062	0.57211	0.62504	0.996686	1284	1	-0.19062
USP47	5	0.16863	0.27397	0.998978	558	2	-0.12382	0.57316	0.62566	0.996686	1285	1	-0.12382
OSGIN1	5	0.61877	0.6282	0.998978	1252	1	0.058588	0.57421	0.62629	0.996686	1286	1	0.058588
YY1AP1	5	0.92306	0.92296	0.998978	1826	0	0.11311	0.57484	0.62666	0.996686	1287	1	0.11311
MOV10	5	0.80375	0.80359	0.998978	1606	0	0.060166	0.57547	0.62703	0.996686	1288	1	0.060166
SYCP3	5	0.16425	0.2688	0.998978	548	2	0.038207	0.57777	0.62835	0.997595	1289	1	0.038207
SIRT6	5	0.77652	0.7763	0.998978	1545	0	-0.050206	0.57985	0.62955	0.997595	1290	1	-0.050206
BMP5	5	0.24542	0.3644	0.998978	720	1	0.021378	0.58192	0.63079	0.997595	1291	1	0.021378
AGO4	5	0.80443	0.80427	0.998978	1608	0	0.11049	0.58377	0.63187	0.997595	1292	1	0.11049
CCDC62	5	0.29633	0.4244	0.998978	836	2	-0.10864	0.5846	0.63238	0.997595	1293	1	-0.10864
SRPK1	5	0.92263	0.92253	0.998978	1824	0	-0.0081532	0.5848	0.63249	0.997595	1294	1	-0.0081532
TNFRSF6B	5	0.4342	0.50161	0.998978	992	1	-0.062593	0.58583	0.63311	0.997595	1295	1	-0.062593
TUBB	8	0.32045	0.48776	0.998978	867	2	-0.016258	0.58594	0.7228	1	1296	2	-0.016258
OLIG3	5	0.80057	0.80041	0.998978	1598	0	0.055005	0.58603	0.63324	0.997595	1297	1	0.055005
RIF1	5	0.58726	0.60345	0.998978	1202	1	-0.019076	0.58665	0.63361	0.997595	1298	1	-0.019076
NPM2	5	0.17995	0.28734	0.998978	582	2	-0.10926	0.58685	0.63373	0.997595	1299	1	-0.10926
PSMB1	5	0.59999	0.61333	0.998978	1225	1	-0.020732	0.58706	0.63386	0.997595	1300	1	-0.020732
PELO	10	0.003056	0.014608	0.56757	43	3	-0.047433	0.58822	0.75608	1	1301	2	-0.047433
PSMD12	4	0.73391	0.73402	0.998978	1461	0	-0.0026626	0.59021	0.60405	0.996683	1302	1	-0.0026626
MCMDC2	5	0.056395	0.12872	0.973152	265	3	-0.20098	0.59032	0.63581	0.997595	1303	1	-0.20098
BMPR2	5	0.68437	0.68501	0.998978	1365	1	0.0036755	0.59275	0.6373	0.997595	1304	1	0.0036755
PSMC2	5	0.26611	0.38875	0.998978	764	2	-0.169	0.59316	0.63754	0.997595	1305	1	-0.169
FKBP6	5	0.08594	0.17643	0.993768	360	2	-0.01751	0.59336	0.63767	0.997595	1306	1	-0.01751
PAN2	5	0.89179	0.89172	0.998978	1761	0	0.057692	0.59397	0.63805	0.997595	1307	1	0.057692
RNASE12	5	0.11101	0.20613	0.993768	422	2	-0.15635	0.59437	0.6383	0.997595	1308	1	-0.15635
CBX8	5	0.809	0.8088	0.998978	1616	0	-0.049489	0.59578	0.63916	0.997595	1309	1	-0.049489
ITSN1	5	0.29253	0.41995	0.998978	826	2	-0.048049	0.59638	0.63953	0.997595	1310	1	-0.048049
HELB	5	0.066333	0.14824	0.973152	300	3	-0.16643	0.60019	0.64189	0.997595	1311	1	-0.16643
TNFRSF10C	10	0.14876	0.32762	0.998978	510	3	0.0034325	0.60111	0.76295	1	1312	1	0.0034325
DDIT3	5	0.44336	0.50707	0.998978	1000	1	-0.017546	0.60178	0.6429	0.997595	1313	1	-0.017546
[truncated: 693 more rows]

## Sheet: Supp.Data4_general_plasmids
Plasmid name	description
[truncated: 21 more rows]

## Sheet: Supp.Data5_validation_plasmids
plasmid#	CRISRPi targeting genes	CRISPRi Sp-sgRNA	CRISPRi Sp-sgRNA id	Sp-sgRNA protospacer sequence	SaCBE targeting loci	cDNA		Genomic loci	Cas9 orthologs	protospacer sequence
[truncated: 103 more rows]

[truncated: 2 more sheets: Supp.Data6_sequences, Supp.Data7_BE_lethal_screen]
