# Supplementary material for: Elucidating the genetic mechanisms governing cytosine base editing outcomes through CRISPRi screens
Source: Nat Commun. 2025 May 20;16:4685. doi: 10.1038/s41467-025-59948-z (PMC12092667; doi:10.1038/s41467-025-59948-z)
Supplement: Supplementary file 6 — Source Data [file 41467_2025_59948_MOESM6_ESM.xlsx]

## Sheet: Fig.1d_CT_screen_volcano
id	num	neg|score	neg|p-value	neg|fdr	neg|rank	neg|goodsgrna	neg|lfc	pos|score	pos|p-value	pos|fdr	pos|rank	pos|goodsgrna	pos|lfc
UNG	5	0.91599	0.91586	1	1684	0	0.79006	2.2652e-07	8.7195e-07	0.001749	1	4	0.79006
HUS1	5	1	1	1	2006	0	0.89129	8.21e-07	4.1106e-06	0.004123	2	5	0.89129
DHX36	5	1	0.99999	1	2005	0	0.77533	4.1409e-06	1.856e-05	0.01241	3	5	0.77533
PSMA5	5	0.99999	0.99999	1	2004	0	0.6362	9.5538e-06	4.5217e-05	0.019209	4	5	0.6362
TAF1	5	0.99999	0.99999	1	2003	0	0.63312	1.2518e-05	5.9915e-05	0.019209	5	5	0.63312
MBD1	5	0.99999	0.99999	1	2002	0	0.63898	1.2719e-05	6.0413e-05	0.019209	6	5	0.63898
ATR	5	0.99999	0.99998	1	2001	0	0.62825	1.4702e-05	6.8136e-05	0.019209	7	5	0.62825
RFC4	5	0.99998	0.99998	1	2000	0	0.62328	1.6054e-05	7.6607e-05	0.019209	8	5	0.62328
TIMELESS	5	0.99998	0.99998	1	1999	0	0.57709	1.9837e-05	9.4046e-05	0.019365	9	5	0.57709
ORC5	5	0.99947	0.99948	1	1972	0	0.84601	2.0318e-05	9.6537e-05	0.019365	10	4	0.84601
MCM4	5	0.99997	0.99996	1	1998	0	0.58444	3.4278e-05	0.00016704	0.030462	11	5	0.58444
ANAPC5	5	0.89112	0.89108	1	1632	0	0.7334	3.8209e-05	0.00018348	0.030672	12	4	0.7334
SHFM1	5	0.99912	0.99912	1	1964	0	0.71213	4.6649e-05	0.00022085	0.033001	13	4	0.71213
RRM2	5	0.99987	0.99987	1	1990	0	0.7419	4.8601e-05	0.00023032	0.033001	14	5	0.7419
USP39	10	0.44974	0.57946	1	819	1	0.26414	5.6102e-05	0.00037357	0.039441	15	5	0.26414
MPHOSPH8	10	0.75776	0.75977	1	1363	1	0.46529	6.26e-05	0.00041193	0.041317	16	6	0.46529
RAD51	5	0.99993	0.99993	1	1997	0	0.45713	6.7747e-05	0.00031477	0.038911	17	5	0.45713
NCBP1	5	0.99993	0.99992	1	1996	0	0.45024	7.1086e-05	0.00033396	0.038911	18	5	0.45024
CDK1	5	0.99993	0.99992	1	1995	0	0.63641	7.2906e-05	0.00034168	0.038911	19	5	0.63641
LIG3	5	0.99992	0.99992	1	1994	0	0.56734	7.5181e-05	0.00034915	0.038911	20	5	0.56734
CDC6	5	0.99991	0.9999	1	1993	0	0.60703	9.4743e-05	0.00043685	0.041377	21	5	0.60703
RFC3	5	0.99954	0.99955	1	1975	0	0.63667	9.7669e-05	0.00045379	0.041377	22	4	0.63667
ANAPC13	5	0.99989	0.99989	1	1992	0	0.57226	0.00011	0.0005066	0.042569	23	5	0.57226
GINS1	5	0.99989	0.99989	1	1991	0	0.67472	0.00011374	0.00052454	0.042569	24	5	0.67472
ATF7IP2	5	0.9797	0.9796	1	1845	0	0.55516	0.00011543	0.00053052	0.042569	25	4	0.55516
NUP98	5	0.27866	0.32497	1	589	1	0.59364	0.00013059	0.00060351	0.043806	26	3	0.59364
POLR2H	5	0.99987	0.99987	1	1989	0	0.51941	0.00013267	0.00061547	0.043806	27	5	0.51941
TSEN2	5	0.99987	0.99987	1	1988	0	0.55182	0.000134	0.0006217	0.043806	28	5	0.55182
MEN1	5	0.99986	0.99987	1	1987	0	0.4237	0.00013668	0.00063328	0.043806	29	5	0.4237
SMARCA5	5	0.30304	0.34218	1	618	1	0.74557	0.00014803	0.00068697	0.045935	30	4	0.74557
RAD1	5	0.99984	0.99984	1	1986	0	0.47239	0.00016009	0.00074477	0.048194	31	5	0.47239
XAB2	5	0.9998	0.9998	1	1985	0	0.66906	0.00020128	0.00092638	0.057343	32	5	0.66906
PRIM2	5	0.99642	0.99642	1	1931	0	0.86275	0.00020429	0.00094332	0.057343	33	3	0.86275
ATRX	5	0.99875	0.99875	1	1954	0	0.56174	0.00022594	0.0010387	0.061286	34	4	0.56174
XRN2	5	0.99976	0.99977	1	1984	0	0.68597	0.00023518	0.0010796	0.061876	35	5	0.68597
CTDP1	5	0.99736	0.99736	1	1938	0	0.55517	0.00027362	0.0012211	0.067054	36	4	0.55517
TRRAP	5	0.66798	0.66791	1	1207	0	0.6238	0.00030227	0.0013195	0.069113	37	4	0.6238
DTL	5	0.9951	0.99507	1	1921	0	0.75319	0.00030902	0.0013437	0.069113	38	3	0.75319
CEP63	4	0.93938	0.93954	1	1731	0	0.63381	0.00032347	0.0012368	0.067054	39	2	0.63381
POP1	5	0.99917	0.99917	1	1966	0	0.62125	0.00033903	0.0014628	0.072074	40	4	0.62125
EXOSC2	5	0.20209	0.274	1	503	1	0.69294	0.00034263	0.0014731	0.072074	41	4	0.69294
CDK12	5	0.99405	0.99399	1	1910	0	0.56898	0.00037899	0.0015978	0.076313	42	4	0.56898
EXOSC8	5	0.79728	0.79715	1	1437	0	0.79235	0.00040289	0.0016763	0.078199	43	3	0.79235
REXO2	5	0.99975	0.99976	1	1983	0	0.64331	0.0004677	0.0019015	0.08442	44	4	0.64331
C1QTNF9B-AS1	5	0.6582	0.65819	1	1189	0	0.67159	0.00047479	0.0019281	0.08442	45	3	0.67159
CNOT1	5	0.98555	0.98544	1	1872	0	0.66992	0.00047688	0.0019358	0.08442	46	4	0.66992
CDK7	5	0.9876	0.9875	1	1881	0	0.74897	0.0005373	0.0021405	0.08944	47	3	0.74897
RPP40	5	0.98127	0.98119	1	1854	0	0.57259	0.00053984	0.0021498	0.08944	48	4	0.57259
MORC2	5	0.99901	0.99901	1	1962	0	0.44497	0.00055005	0.0021847	0.08944	49	4	0.44497
NSMCE4A	5	0.99948	0.99949	1	1973	0	0.68547	0.00058302	0.0023028	0.09093	50	4	0.68547
DDX18	5	0.96311	0.9631	1	1795	0	0.55691	0.00058509	0.0023118	0.09093	51	4	0.55691
TOP2A	5	0.96434	0.96433	1	1802	0	0.80466	0.0006312	0.0024715	0.095342	52	3	0.80466
TAF9	5	0.76805	0.76787	1	1386	0	0.70566	0.0007607	0.0029042	0.099877	53	4	0.70566
SNAPC1	5	0.99464	0.99459	1	1916	0	0.52874	0.00077666	0.0029676	0.099877	54	4	0.52874
SUPT5H	5	0.96848	0.96849	1	1815	0	0.5238	0.00078776	0.0030034	0.099877	55	4	0.5238
CHAF1A	5	0.97885	0.97875	1	1842	0	0.5949	0.00078999	0.0030123	0.099877	56	4	0.5949
PSMC4	5	0.99805	0.99806	1	1945	0	0.68224	0.00079556	0.0030288	0.099877	57	3	0.68224
ING2	5	0.76137	0.76117	1	1375	0	0.55559	0.0008089	0.0030689	0.099877	58	3	0.55559
CHAF1B	5	0.99894	0.99894	1	1958	0	0.54755	0.00082176	0.0031062	0.099877	59	4	0.54755
DDX52	5	0.86587	0.86576	1	1581	0	0.54305	0.00082868	0.0031302	0.099877	60	4	0.54305
NMNAT1	5	0.99204	0.99195	1	1902	0	0.48613	0.000831	0.0031389	0.099877	61	4	0.48613
SUPT16H	5	0.99329	0.99323	1	1906	0	0.48665	0.00083799	0.0031593	0.099877	62	4	0.48665
RPA2	5	0.75223	0.75202	1	1351	0	0.58623	0.00084267	0.0031735	0.099877	63	4	0.58623
TREX2	5	0.99772	0.99774	1	1942	0	0.65872	0.00084737	0.0031915	0.099877	64	4	0.65872
DDX56	5	0.99831	0.99832	1	1949	0	0.48231	0.00086158	0.0032363	0.099877	65	4	0.48231
PSMD7	5	0.92516	0.92506	1	1701	0	0.69965	0.00088323	0.0033158	0.100319	66	4	0.69965
MCM6	5	0.97062	0.97059	1	1820	0	0.60468	0.00089297	0.0033506	0.100319	67	4	0.60468
CPSF1	5	0.99965	0.99965	1	1979	0	0.5365	0.00097304	0.0036294	0.107068	68	4	0.5365
CCDC42	5	0.70566	0.70546	1	1275	0	-0.084718	0.0010418	0.0038698	0.112505	69	1	-0.084718
RRM1	5	0.99424	0.99419	1	1912	0	0.50439	0.001134	0.0041792	0.119765	70	4	0.50439
POLR2D	10	0.36666	0.5031	1	697	2	0.02033	0.0011581	0.0058927	0.137452	71	4	0.02033
POLR2G	5	0.96337	0.96337	1	1798	0	0.64399	0.0012201	0.004465	0.126152	72	4	0.64399
PSMB2	5	0.9996	0.99961	1	1978	0	0.63868	0.0012495	0.0045699	0.126995	73	4	0.63868
CDC73	5	0.9972	0.99721	1	1936	0	0.54954	0.0012646	0.0046214	0.126995	74	4	0.54954
PSMD6	5	0.99629	0.99629	1	1930	0	0.57593	0.0013126	0.0047841	0.129689	75	4	0.57593
RBM14	5	0.12065	0.19591	1	371	1	0.54661	0.0013718	0.0049809	0.132359	76	3	0.54661
RPA1	5	0.99261	0.99253	1	1903	0	0.56236	0.0013991	0.0050776	0.132359	77	4	0.56236
MNAT1	5	0.99777	0.99778	1	1943	0	0.55577	0.001423	0.0051568	0.132359	78	4	0.55577
ERCC2	5	0.9958	0.99579	1	1926	0	0.46599	0.0014508	0.005246	0.132359	79	4	0.46599
SUPT6H	5	0.99166	0.99157	1	1899	0	0.59928	0.0014552	0.005258	0.132359	80	3	0.59928
TRIP12	5	0.98958	0.98949	1	1889	0	0.67218	0.0014948	0.005387	0.132359	81	4	0.67218
KDM1A	5	0.72055	0.72038	1	1298	0	0.51549	0.0015039	0.0054167	0.132359	82	4	0.51549
UTP20	5	0.99849	0.99849	1	1951	0	0.66817	0.0015082	0.0054306	0.132359	83	3	0.66817
RFC1	5	0.45279	0.45915	1	825	1	0.10553	0.0015354	0.0055253	0.132359	84	2	0.10553
GTF2H1	5	0.71372	0.71351	1	1289	0	0.47288	0.0015401	0.0055425	0.132359	85	4	0.47288
CDC5L	5	0.97138	0.97136	1	1824	0	0.67953	0.0015692	0.0056426	0.133166	86	4	0.67953
ZNF830	5	0.52805	0.52821	1	954	1	0.58085	0.0016913	0.0060711	0.139985	87	4	0.58085
CSTF1	5	0.40046	0.41563	1	741	1	0.53641	0.0017547	0.0062928	0.143448	88	4	0.53641
SFPQ	5	0.99417	0.99412	1	1911	0	0.68186	0.0018217	0.0065195	0.145513	89	3	0.68186
POP5	5	0.43849	0.44691	1	799	1	0.41055	0.001824	0.0065285	0.145513	90	4	0.41055
DICER1	5	0.98732	0.98722	1	1879	0	0.48492	0.001891	0.0067475	0.1473	91	4	0.48492
INTS3	5	0.99959	0.99959	1	1977	0	0.63829	0.0019062	0.0067968	0.1473	92	4	0.63829
TP53I11	5	0.91759	0.91748	1	1689	0	0.582	0.001914	0.006829	0.1473	93	3	0.582
ACTL6A	5	0.99945	0.99946	1	1971	0	0.43755	0.0019425	0.0069259	0.147801	94	4	0.43755
RCL1	5	0.99709	0.99711	1	1934	0	0.46407	0.0019861	0.0070679	0.148939	95	4	0.46407
PPP2CA	5	0.99469	0.99464	1	1917	0	0.47387	0.0020037	0.0071277	0.148939	96	4	0.47387
DNAJA3	5	0.98757	0.98747	1	1880	0	0.60659	0.0021398	0.0075861	0.156883	97	4	0.60659
ZBTB44	5	0.55703	0.55696	1	1005	0	0.43653	0.0023168	0.0081785	0.165167	98	4	0.43653
TONSL	5	0.93864	0.93855	1	1730	0	0.64994	0.0023484	0.0082796	0.165167	99	3	0.64994
CHEK1	5	0.99973	0.99974	1	1982	0	0.65888	0.0023573	0.0083088	0.165167	100	4	0.65888
PSMD4	5	0.99597	0.99596	1	1927	0	0.46471	0.0024168	0.0085101	0.165167	101	4	0.46471
MTA2	5	0.93512	0.93502	1	1722	0	0.55987	0.002466	0.0086752	0.165167	102	3	0.55987
XRCC6	5	0.89351	0.89343	1	1642	0	0.46486	0.0024731	0.0087002	0.165167	103	4	0.46486
PSMB5	5	0.99394	0.99389	1	1909	0	0.64558	0.0024752	0.0087081	0.165167	104	3	0.64558
HEATR3	5	0.99917	0.99917	1	1967	0	0.48954	0.0024938	0.0087649	0.165167	105	4	0.48954
TUBA1B	5	0.99951	0.99952	1	1974	0	0.58152	0.0024942	0.0087657	0.165167	106	3	0.58152
SMC6	5	0.85068	0.85052	1	1544	0	0.46089	0.0025095	0.00881	0.165167	107	4	0.46089
PAPOLB	5	0.0031227	0.0098063	0.687964	30	1	0.093555	0.0025455	0.0089401	0.166054	108	2	0.093555
RRS1	5	0.46377	0.46878	1	847	1	0.41896	0.0026915	0.0094201	0.172584	109	4	0.41896
EPHB3	5	0.33582	0.36592	1	656	1	0.028697	0.0027068	0.0094637	0.172584	110	1	0.028697
RPP30	5	0.86835	0.86831	1	1588	0	0.58283	0.0028014	0.0097849	0.176833	111	3	0.58283
PRDM16	5	0.15435	0.24265	1	444	1	-0.028194	0.0028363	0.0098995	0.177241	112	2	-0.028194
RPS27A	5	0.99889	0.99889	1	1957	0	0.46327	0.00286	0.0099842	0.177241	113	4	0.46327
TPR	5	0.98715	0.98706	1	1877	0	0.4256	0.0030843	0.010719	0.188623	114	4	0.4256
MRPS35	5	0.96414	0.96412	1	1800	0	0.54772	0.0031227	0.010841	0.189112	115	3	0.54772
DROSHA	5	0.89239	0.8923	1	1637	0	0.40982	0.0032576	0.011294	0.19531	116	4	0.40982
DNMT1	5	0.99719	0.9972	1	1935	0	0.30108	0.0032863	0.011395	0.195366	117	3	0.30108
TPRKB	5	0.45331	0.45958	1	826	1	0.35515	0.0034334	0.011878	0.201922	118	3	0.35515
RBBP4	5	0.98495	0.98483	1	1869	0	0.50144	0.0034708	0.011995	0.202199	119	4	0.50144
ATRIP	5	0.60243	0.60247	1	1094	0	0.44211	0.0035837	0.012381	0.205464	120	3	0.44211
USP1	5	0.49372	0.49564	1	891	1	0.6028	0.0036151	0.012492	0.205464	121	3	0.6028
XRCC5	5	0.95367	0.95365	1	1772	0	0.51048	0.0036185	0.012506	0.205464	122	4	0.51048
RANGAP1	5	0.99969	0.9997	1	1981	0	0.49826	0.0036458	0.012598	0.205464	123	4	0.49826
GTPBP4	5	0.91634	0.91621	1	1685	0	0.59304	0.003686	0.012738	0.206068	124	3	0.59304
SETDB1	5	0.99898	0.99898	1	1960	0	0.55415	0.003904	0.013434	0.214352	125	4	0.55415
RMI1	5	0.15545	0.24416	1	448	1	0.23995	0.003954	0.013595	0.214352	126	1	0.23995
PSMA3	5	0.96741	0.96742	1	1812	0	0.53902	0.0039784	0.013677	0.214352	127	3	0.53902
POLE2	5	0.99471	0.99466	1	1918	0	0.40217	0.004074	0.013992	0.216585	128	4	0.40217
KPNA2	5	0.99686	0.99687	1	1933	0	0.67434	0.0040918	0.014049	0.216585	129	3	0.67434
TUBB	10	0.89623	0.89603	1	1645	0	0.30004	0.0041254	0.018584	0.246882	130	5	0.30004
LIN9	5	0.93318	0.93312	1	1717	0	0.50418	0.0041262	0.014171	0.216585	131	4	0.50418
STXBP4	5	0.75427	0.75409	1	1358	0	0.53601	0.0041814	0.014355	0.216585	132	3	0.53601
DNA2	5	0.87121	0.87117	1	1591	0	0.094615	0.0041827	0.01436	0.216585	133	2	0.094615
POLR2A	5	0.72458	0.72438	1	1304	0	0.62672	0.004351	0.014902	0.222802	134	3	0.62672
CCNH	5	0.99807	0.99807	1	1946	0	0.34039	0.004379	0.014994	0.222802	135	4	0.34039
DMAP1	5	0.99328	0.99322	1	1905	0	0.52491	0.0045537	0.015558	0.229486	136	4	0.52491
CINP	5	0.99025	0.99017	1	1891	0	0.59214	0.0046185	0.015782	0.231091	137	4	0.59214
BRSK1	4	0.74267	0.7428	1	1332	0	0.47685	0.0046635	0.013506	0.214352	138	3	0.47685
RPP21	5	0.098622	0.1652	1	315	1	0.49458	0.0047213	0.016134	0.234522	139	3	0.49458
RUVBL2	5	0.98197	0.98188	1	1857	0	0.46668	0.0048257	0.016474	0.237746	140	3	0.46668
DBR1	5	0.99151	0.99142	1	1898	0	0.52627	0.0049667	0.016935	0.240388	141	3	0.52627
TAF1A	5	0.98636	0.98626	1	1875	0	0.43295	0.004978	0.016971	0.240388	142	4	0.43295
HIST2H3A	5	0.9953	0.99528	1	1922	0	0.32521	0.0049952	0.017025	0.240388	143	4	0.32521
UBR5	5	0.98297	0.98288	1	1863	0	0.43121	0.0050384	0.017164	0.240388	144	4	0.43121
PSMA1	5	0.98611	0.986	1	1874	0	0.52309	0.0050644	0.017256	0.240388	145	4	0.52309
PSMD11	5	0.5351	0.5351	1	965	1	0.54388	0.0051464	0.017516	0.242318	146	3	0.54388
AREG	5	0.70675	0.70655	1	1280	0	0.18494	0.0052001	0.017691	0.243065	147	1	0.18494
ANAPC2	5	0.52162	0.52196	1	943	1	0.56851	0.0052947	0.018003	0.245678	148	3	0.56851
POLG2	5	0.99936	0.99936	1	1970	0	0.49865	0.0054028	0.018371	0.246882	149	4	0.49865
LRIF1	5	0.99956	0.99956	1	1976	0	0.59049	0.0054305	0.018469	0.246882	150	3	0.59049
DNAJC24	5	0.99455	0.9945	1	1915	0	0.58932	0.0054458	0.018517	0.246882	151	3	0.58932
PSMD8	5	0.9532	0.95317	1	1770	0	0.044308	0.0057004	0.019125	0.252402	152	2	0.044308
MCM3AP	5	0.76896	0.76877	1	1388	0	0.38147	0.0058528	0.019471	0.255284	153	3	0.38147
HUWE1	5	0.96593	0.96593	1	1806	0	0.53896	0.0060282	0.019905	0.259281	154	3	0.53896
POLR2K	5	0.98652	0.98642	1	1876	0	0.40869	0.0064449	0.020897	0.270453	155	3	0.40869
DDX10	5	0.81865	0.81842	1	1479	0	0.49993	0.0065111	0.021055	0.270741	156	3	0.49993
STAG2	10	0.98882	0.98883	1	1884	0	0.3324	0.0066683	0.027512	0.318577	157	5	0.3324
NSMCE1	5	0.98096	0.98087	1	1851	0	0.49676	0.0067353	0.021584	0.274557	158	3	0.49676
MRPS33	5	0.815	0.81479	1	1473	0	0.55516	0.0067527	0.021625	0.274557	159	3	0.55516
TNFAIP8L1	5	0.69997	0.6998	1	1269	0	0.079306	0.0068595	0.021881	0.276052	160	2	0.079306
MCM5	5	0.90769	0.90758	1	1667	0	0.52139	0.0071437	0.022557	0.28281	161	3	0.52139
PSMD12	5	0.95501	0.95496	1	1777	0	0.55892	0.0073997	0.023151	0.288457	162	3	0.55892
TOPBP1	5	0.66381	0.66382	1	1202	0	0.51524	0.0074818	0.02334	0.289011	163	3	0.51524
CTNNB1	5	0.90613	0.90605	1	1665	0	0.06798	0.0076884	0.023815	0.293085	164	2	0.06798
HSPA5	5	0.92288	0.92278	1	1697	0	0.11651	0.0080962	0.024755	0.298471	165	2	0.11651
HMGB2	5	0.00087838	0.0031633	0.396599	17	4	-0.41396	0.0081027	0.024771	0.298471	166	1	-0.41396
PRIM1	5	0.91849	0.91837	1	1690	0	0.52364	0.0081824	0.024947	0.298471	167	3	0.52364
DUT	5	0.98215	0.98207	1	1859	0	0.40993	0.0081858	0.024956	0.298471	168	3	0.40993
ARRB2	5	0.96615	0.96615	1	1808	0	0.44854	0.0082021	0.024997	0.298471	169	3	0.44854
ERCC3	5	0.83326	0.83312	1	1508	0	0.46024	0.0087046	0.026158	0.310488	170	3	0.46024
PTPN1	5	0.99906	0.99906	1	1963	0	0.28966	0.0089194	0.026655	0.312084	171	3	0.28966
CCDC137	5	0.95381	0.95377	1	1773	0	0.47874	0.0089316	0.026681	0.312084	172	3	0.47874
PSMD2	5	0.55725	0.55716	1	1006	0	0.40461	0.0089662	0.026759	0.312084	173	3	0.40461
TDRD9	5	0.59963	0.59966	1	1091	0	0.1343	0.0093446	0.02764	0.318577	174	1	0.1343
PRPF19	5	0.99844	0.99844	1	1950	0	0.24398	0.0094888	0.027979	0.318577	175	2	0.24398
RBBP8	5	0.95535	0.9553	1	1780	0	0.48456	0.0095045	0.028006	0.318577	176	3	0.48456
NC	1158	1.55e-14	1	1	1	265	-0.11958	0.0095205	1	1	177	109	-0.11958
PSMC5	5	0.94675	0.94666	1	1749	0	0.51948	0.0095478	0.02811	0.318577	178	3	0.51948
SNW1	10	0.22277	0.3664	1	526	1	0.18596	0.0096061	0.036948	0.370586	179	4	0.18596
DKC1	5	0.98823	0.98813	1	1882	0	0.47583	0.0097004	0.028452	0.320269	180	3	0.47583
PSMA6	5	0.89323	0.89315	1	1641	0	0.052823	0.0097583	0.028578	0.320269	181	1	0.052823
DNMT3A	5	0.96936	0.96936	1	1817	0	0.42418	0.0098545	0.028787	0.320816	182	3	0.42418
TATDN1	5	0.37655	0.39683	1	708	1	0.45193	0.0099656	0.029031	0.321752	183	3	0.45193
POLD2	5	0.82045	0.82027	1	1484	0	0.51591	0.010122	0.029388	0.323389	184	3	0.51591
MIF4GD	5	0.30895	0.34638	1	626	1	0.030596	0.010172	0.029502	0.323389	185	2	0.030596
CLSPN	5	0.99569	0.99568	1	1925	0	0.43236	0.010324	0.029866	0.323893	186	3	0.43236
RAD9A	5	0.81414	0.81392	1	1470	0	0.49762	0.010326	0.029871	0.323893	187	3	0.49762
RAN	5	0.93526	0.93516	1	1723	0	0.44278	0.010532	0.030342	0.327233	188	3	0.44278
CNOT10	5	0.9909	0.99082	1	1897	0	0.44113	0.010976	0.031336	0.336149	189	3	0.44113
RNF214	5	0.97673	0.97665	1	1836	0	0.30247	0.011505	0.032501	0.346074	190	3	0.30247
PDE12	5	0.82771	0.82752	1	1496	0	0.46348	0.011553	0.032606	0.346074	191	3	0.46348
PSMD13	5	0.17636	0.25773	1	481	1	0.46433	0.011799	0.033163	0.348942	192	3	0.46433
NDNL2	5	0.99965	0.99966	1	1980	0	0.37761	0.011825	0.033224	0.348942	193	3	0.37761
TAF1D	10	0.96235	0.96238	1	1791	0	0.32063	0.01188	0.044155	0.427894	194	5	0.32063
TAF11	5	0.87677	0.87675	1	1601	0	0.50609	0.01253	0.034806	0.363616	195	3	0.50609
AATF	5	0.99543	0.99542	1	1923	0	0.41367	0.01265	0.035078	0.363616	196	3	0.41367
SETD9	5	0.024968	0.0609	1	115	1	-0.014385	0.012689	0.035165	0.363616	197	2	-0.014385
MRE11A	5	0.39601	0.41211	1	737	1	0.47527	0.012911	0.035673	0.366979	198	3	0.47527
CDC42	5	0.99933	0.99933	1	1969	0	0.40734	0.013289	0.036532	0.370586	199	3	0.40734
MRPS30	5	0.8533	0.85313	1	1553	0	0.3861	0.013358	0.03668	0.370586	200	3	0.3861
RNF8	5	0.99546	0.99545	1	1924	0	0.40043	0.013415	0.036803	0.370586	201	3	0.40043
GINS4	5	0.94587	0.94577	1	1746	0	0.3427	0.013475	0.036948	0.370586	202	2	0.3427
PSMA4	5	0.98113	0.98106	1	1852	0	0.4549	0.013585	0.0372	0.371261	203	3	0.4549
CCDC73	5	0.097086	0.16309	1	311	1	0.1786	0.015158	0.040663	0.403817	204	2	0.1786
HGFAC	5	0.70597	0.70576	1	1276	0	0.31674	0.015338	0.041052	0.405665	205	3	0.31674
FAN1	5	0.041644	0.084788	1	164	2	0.038018	0.015579	0.041585	0.408922	206	2	0.038018
MCM10	5	0.99168	0.99159	1	1900	0	0.45639	0.01597	0.042479	0.415669	207	3	0.45639
TRIAP1	5	0.0060072	0.017007	0.874749	40	2	0.18152	0.016251	0.043122	0.419915	208	2	0.18152
PELO	10	0.97969	0.97976	1	1844	0	0.24547	0.016902	0.059689	0.510973	209	5	0.24547
TERF2	5	0.87856	0.87855	1	1606	0	0.44899	0.016998	0.044795	0.432009	210	3	0.44899
POLR2F	5	0.74069	0.74044	1	1330	0	0.4658	0.01741	0.045711	0.438669	211	3	0.4658
CTCF	5	0.7766	0.77639	1	1405	0	0.017698	0.017592	0.046133	0.438669	212	2	0.017698
PHB	5	0.78368	0.78344	1	1415	0	0.43179	0.017631	0.046221	0.438669	213	3	0.43179
LIG1	5	0.95258	0.95254	1	1766	0	0.41207	0.017694	0.04636	0.438669	214	3	0.41207
TATDN3	10	0.28796	0.42722	1	604	2	-0.041122	0.017782	0.062371	0.519422	215	1	-0.041122
POLR2C	5	0.85721	0.85706	1	1561	0	0.40747	0.018369	0.047862	0.450755	216	3	0.40747
MKI67IP	5	0.88913	0.88906	1	1630	0	0.31348	0.018604	0.048391	0.453608	217	2	0.31348
SP100	5	0.37053	0.39219	1	705	1	-0.15526	0.018824	0.048886	0.454063	218	1	-0.15526
AGO1	5	0.92411	0.924	1	1699	0	0.37923	0.018827	0.048892	0.454063	219	3	0.37923
IMPG1	5	0.012361	0.032236	1	68	2	-0.045476	0.018933	0.049134	0.454205	220	2	-0.045476
HEATR1	5	0.99884	0.99884	1	1956	0	0.49078	0.019427	0.050224	0.462153	221	3	0.49078
TSNARE1	5	0.98185	0.98177	1	1856	0	0.095221	0.019645	0.050696	0.464367	222	1	0.095221
C10orf2	5	0.6659	0.66586	1	1204	0	0.20741	0.020139	0.051779	0.472133	223	2	0.20741
TMBIM6	5	0.8237	0.82348	1	1491	0	0.36458	0.020275	0.052073	0.472658	224	3	0.36458
BRCA2	5	0.62292	0.62297	1	1125	0	0.43089	0.02066	0.052939	0.476729	225	3	0.43089
MOV10	5	0.31759	0.35262	1	632	1	0.27314	0.020685	0.052996	0.476729	226	2	0.27314
DCP2	5	0.50735	0.50831	1	917	1	0.44836	0.021259	0.054275	0.481707	227	3	0.44836
MCMBP	5	0.42737	0.43755	1	783	1	-0.083234	0.021285	0.054336	0.481707	228	2	-0.083234
RPS3A	5	0.83226	0.83213	1	1506	0	0.35396	0.021308	0.054395	0.481707	229	3	0.35396
CAMTA2	5	0.78575	0.78551	1	1417	0	0.40537	0.021366	0.05451	0.481707	230	3	0.40537
POLA1	5	0.90217	0.90213	1	1658	0	0.40133	0.021616	0.055063	0.483877	231	3	0.40133
RCHY1	5	0.040393	0.083013	1	160	2	-0.1556	0.021695	0.055238	0.483877	232	1	-0.1556
DIS3	5	0.99048	0.99039	1	1895	0	0.31853	0.022151	0.05624	0.49051	233	2	0.31853
CCDC77	10	0.58413	0.64277	1	1056	1	0.16825	0.022693	0.077022	0.594252	234	3	0.16825
CDT1	5	0.73912	0.73889	1	1326	0	0.40653	0.022856	0.057769	0.501668	235	3	0.40653
RAD21	5	0.43665	0.44537	1	797	1	0.1261	0.023333	0.058814	0.508542	236	2	0.1261
GINS2	5	0.80029	0.80012	1	1442	0	0.3825	0.023516	0.059227	0.509916	237	3	0.3825
SWAP70	5	0.92267	0.92256	1	1696	0	0.046611	0.023808	0.05986	0.510973	238	2	0.046611
TFAP4	5	0.70393	0.70374	1	1273	0	0.39798	0.024293	0.060937	0.51796	239	3	0.39798
POLA2	5	0.97744	0.97738	1	1837	0	0.45932	0.024602	0.061586	0.519422	240	3	0.45932
CDC14B	5	0.9593	0.9593	1	1785	0	0.36295	0.024718	0.061853	0.519422	241	3	0.36295
MRPS9	5	0.98729	0.9872	1	1878	0	0.38342	0.024757	0.06194	0.519422	242	3	0.38342
REC8	5	0.86478	0.86467	1	1579	0	0.1246	0.024968	0.062403	0.519422	243	1	0.1246
EXOSC4	5	0.59782	0.59784	1	1088	0	0.2798	0.025441	0.063442	0.525885	244	3	0.2798
PSMB6	10	0.088791	0.19362	1	291	3	0.239	0.025719	0.085982	0.62267	245	5	0.239
ABCE1	5	0.94273	0.94262	1	1742	0	0.13092	0.02689	0.066585	0.549558	246	2	0.13092
MICA	5	0.68981	0.68968	1	1249	0	-0.14887	0.027009	0.066846	0.549558	247	1	-0.14887
TANGO6	5	0.92537	0.92527	1	1703	0	0.42344	0.027242	0.067376	0.551656	248	3	0.42344
RBBP8NL	5	0.31636	0.35173	1	631	1	0.12259	0.027745	0.06845	0.558173	249	2	0.12259
RAD17	5	0.84068	0.84054	1	1521	0	0.20622	0.028232	0.069485	0.564318	250	2	0.20622
PRDM13	5	0.88342	0.88345	1	1615	0	0.37248	0.028751	0.07061	0.568287	251	3	0.37248
CHEK2	5	0.7328	0.73259	1	1314	0	0.42427	0.028794	0.070701	0.568287	252	3	0.42427
POLR2L	5	0.99884	0.99884	1	1955	0	0.38703	0.02885	0.070823	0.568287	253	3	0.38703
SMC1A	5	0.99754	0.99755	1	1941	0	0.38831	0.02905	0.071249	0.569421	254	3	0.38831
VCP	5	0.12964	0.20846	1	391	1	0.40131	0.029871	0.073014	0.581214	255	3	0.40131
ANAPC4	5	0.99912	0.99912	1	1965	0	0.37407	0.030397	0.074098	0.587516	256	3	0.37407
GTF2H4	5	0.99754	0.99754	1	1940	0	0.39636	0.030794	0.074947	0.591771	257	3	0.39636
RPA3	5	0.98051	0.98044	1	1849	0	0.4052	0.031061	0.07552	0.591771	258	3	0.4052
ZRANB1	5	0.0057559	0.016377	0.864509	39	3	-0.64116	0.03108	0.075567	0.591771	259	1	-0.64116
SSRP1	5	0.18383	0.26242	1	488	1	0.41199	0.031195	0.075815	0.591771	260	3	0.41199
MTOR	5	0.98028	0.98019	1	1848	0	0.36024	0.031599	0.076689	0.594252	261	3	0.36024
C11orf30	5	0.93832	0.93823	1	1728	0	0.32753	0.031689	0.076881	0.594252	262	3	0.32753
BAZ1B	5	0.97413	0.97407	1	1828	0	0.30294	0.032026	0.077604	0.596448	263	3	0.30294
PHB2	5	0.99811	0.99811	1	1947	0	0.3412	0.032299	0.078187	0.598637	264	3	0.3412
SIN3A	10	0.94008	0.94005	1	1734	0	0.11598	0.032449	0.10123	0.681455	265	2	0.11598
PSMC3	5	0.069085	0.12383	1	239	1	-0.22389	0.032705	0.079045	0.602641	266	1	-0.22389
MAPK14	5	0.99928	0.99928	1	1968	0	0.37253	0.032829	0.079311	0.602641	267	3	0.37253
RAD9B	5	0.90481	0.90473	1	1662	0	0.33636	0.033517	0.080783	0.610128	268	3	0.33636
MSH3	5	0.54805	0.54793	1	987	0	0.36922	0.033571	0.080904	0.610128	269	3	0.36922
MUM1	5	0.9855	0.98538	1	1871	0	0.32165	0.033946	0.081691	0.610522	270	3	0.32165
XRCC1	5	0.99752	0.99753	1	1939	0	0.33274	0.034087	0.081985	0.610522	271	3	0.33274
NEK1	5	0.93246	0.93239	1	1715	0	0.27861	0.034222	0.082262	0.610522	272	2	0.27861
PDS5A	5	0.99619	0.99618	1	1928	0	0.29988	0.034229	0.082271	0.610522	273	3	0.29988
ANAPC1	5	0.88017	0.88017	1	1610	0	0.2278	0.034328	0.082478	0.610522	274	1	0.2278
ANKRD13D	5	0.97532	0.97525	1	1832	0	0.32113	0.034608	0.083073	0.612391	275	3	0.32113
ABL1	5	0.8063	0.80611	1	1452	0	0.23967	0.034733	0.083341	0.612391	276	1	0.23967
RFC2	5	0.40405	0.41849	1	746	1	0.42065	0.035037	0.083955	0.614652	277	3	0.42065
MIS18A	5	0.98198	0.9819	1	1858	0	0.42146	0.035373	0.084676	0.617676	278	3	0.42146
STRA13	5	0.10436	0.17323	1	330	1	0.15187	0.035543	0.085035	0.618042	279	1	0.15187
MYC	5	0.952	0.95195	1	1765	0	0.34486	0.036149	0.086345	0.623047	280	3	0.34486
C1QTNF1	5	0.97912	0.97903	1	1843	0	0.31786	0.036885	0.087887	0.631904	281	3	0.31786
CST3	5	0.66224	0.66223	1	1196	0	0.31453	0.037162	0.088488	0.633954	282	3	0.31453
TP53TG5	5	0.56394	0.56388	1	1021	0	0.29605	0.03793	0.090117	0.641957	283	3	0.29605
TRIP13	5	0.94841	0.94833	1	1754	0	0.22447	0.037991	0.090245	0.641957	284	2	0.22447
TCF7	5	0.66031	0.66029	1	1192	0	0.29078	0.03817	0.090616	0.642314	285	3	0.29078
LOC81691	5	0.055821	0.10501	1	193	2	0.011401	0.03835	0.091017	0.642885	286	2	0.011401
DGKZ	5	0.4592	0.46471	1	838	1	0.29333	0.038686	0.091722	0.64468	287	3	0.29333
UBE2B	5	0.77534	0.77513	1	1401	0	0.16	0.038779	0.091914	0.64468	288	1	0.16
CCDC64	5	0.34419	0.37214	1	671	1	0.3267	0.039043	0.092463	0.646063	289	3	0.3267
CCDC74A	5	0.7131	0.71287	1	1286	0	-0.020967	0.039183	0.092755	0.646063	290	1	-0.020967
PNPT1	5	0.90519	0.90512	1	1663	0	0.30854	0.039504	0.093429	0.648505	291	3	0.30854
MCM2	5	0.76844	0.76827	1	1387	0	0.36754	0.040071	0.094629	0.6545	292	3	0.36754
ZNF259	5	0.68653	0.68643	1	1242	0	0.36862	0.040227	0.094945	0.6545	293	3	0.36862
DNTTIP2	5	0.74962	0.74941	1	1346	0	0.37078	0.040643	0.095813	0.65822	294	3	0.37078
PCNA	5	0.89822	0.8982	1	1648	0	0.080779	0.04081	0.096166	0.658309	295	2	0.080779
SSBP1	5	0.98957	0.98948	1	1888	0	0.39759	0.040957	0.096482	0.658309	296	3	0.39759
RTEL1	5	0.87732	0.8773	1	1603	0	0.2704	0.04122	0.097041	0.659879	297	3	0.2704
NUDT11	5	0.7066	0.70639	1	1279	0	0.27668	0.043088	0.1009	0.681455	298	3	0.27668
PLA2R1	5	0.96387	0.96386	1	1799	0	0.057832	0.043213	0.10117	0.681455	299	1	0.057832
HINFP	5	0.46123	0.46651	1	842	1	0.34078	0.043521	0.10181	0.683022	300	3	0.34078
CDKN2AIP	5	0.60501	0.60504	1	1097	0	0.0019773	0.044018	0.10287	0.687267	301	1	0.0019773
ZNF264	5	0.98439	0.98428	1	1868	0	0.29175	0.044341	0.10355	0.687267	302	3	0.29175
POLE	5	0.99829	0.99831	1	1948	0	0.34476	0.04442	0.1037	0.687267	303	3	0.34476
TINF2	5	0.85004	0.84987	1	1542	0	-0.078828	0.044476	0.10381	0.687267	304	2	-0.078828
CCDC88A	5	0.9931	0.99303	1	1904	0	0.3679	0.044837	0.10456	0.689759	305	3	0.3679
NIPBL	5	0.86427	0.86417	1	1577	0	0.30057	0.045059	0.10501	0.689759	306	3	0.30057
RNASEH2B	5	0.90061	0.90056	1	1654	0	0.14342	0.045148	0.10522	0.689759	307	2	0.14342
RBX1	5	0.7723	0.77211	1	1393	0	0.29626	0.045631	0.1062	0.692974	308	2	0.29626
MRPS26	5	0.85095	0.85079	1	1545	0	0.37375	0.045727	0.1064	0.692974	309	3	0.37375
CCNB1IP1	5	0.89915	0.89914	1	1650	0	0.063905	0.046027	0.10704	0.693201	310	1	0.063905
ASCC3	5	0.9748	0.97472	1	1830	0	0.31222	0.04612	0.10723	0.693201	311	3	0.31222
CDAN1	5	0.97583	0.97576	1	1834	0	0.29319	0.046232	0.10747	0.693201	312	3	0.29319
PHF12	5	0.8215	0.82133	1	1486	0	0.32899	0.046458	0.10794	0.693992	313	3	0.32899
JUND	5	0.97128	0.97126	1	1823	0	0.29168	0.04674	0.10853	0.694921	314	3	0.29168
PLK1	5	0.88572	0.88572	1	1621	0	0.37877	0.046854	0.10878	0.694921	315	3	0.37877
DDB1	10	0.40561	0.54167	1	750	2	0.094352	0.046857	0.1321	0.765703	316	4	0.094352
BLM	5	0.87081	0.87077	1	1590	0	0.31873	0.047138	0.10937	0.696524	317	3	0.31873
ORC6	5	0.54916	0.54902	1	988	0	-0.15315	0.047484	0.11006	0.698702	318	2	-0.15315
SESN1	5	0.176	0.25751	1	480	1	0.30194	0.047709	0.11054	0.699525	319	3	0.30194
TPT1	5	0.91553	0.9154	1	1683	0	-0.018123	0.048372	0.11193	0.706077	320	2	-0.018123
RGCC	5	0.92615	0.92606	1	1707	0	0.22433	0.048769	0.11276	0.707833	321	2	0.22433
POLD3	5	0.99899	0.999	1	1961	0	0.323	0.049038	0.11333	0.707833	322	3	0.323
PARP4	5	0.40156	0.4165	1	743	1	0.12033	0.049366	0.114	0.707833	323	2	0.12033
LAMTOR2	5	0.028232	0.065581	1	124	1	-0.018983	0.049566	0.11441	0.707833	324	2	-0.018983
TICRR	5	0.59093	0.59091	1	1076	0	-0.049678	0.049634	0.11455	0.707833	325	1	-0.049678
NOP14	5	0.9895	0.98942	1	1887	0	0.35843	0.049798	0.1149	0.707833	326	3	0.35843
SMC3	5	0.79401	0.79383	1	1432	0	0.30545	0.049975	0.11525	0.707833	327	3	0.30545
CYCS	5	0.97004	0.97005	1	1819	0	0.21502	0.050035	0.11538	0.707833	328	1	0.21502
ACTC1	5	0.10169	0.16947	1	326	1	-0.19691	0.052033	0.11806	0.722056	329	1	-0.19691
EXOSC6	5	0.7737	0.77351	1	1395	0	0.22797	0.052832	0.1191	0.722758	330	2	0.22797
WDR33	5	0.54739	0.54727	1	985	0	0.25533	0.052913	0.1192	0.722758	331	2	0.25533
TLK2	5	0.84672	0.84658	1	1539	0	0.26916	0.053221	0.11961	0.722758	332	2	0.26916
MICALL1	5	0.093702	0.15833	1	303	2	-0.05233	0.053231	0.11962	0.722758	333	1	-0.05233
PSMC1	5	0.93207	0.93201	1	1714	0	0.22032	0.053634	0.12014	0.723715	334	2	0.22032
BIRC5	5	0.1013	0.16894	1	324	1	0.36067	0.054255	0.12095	0.725556	335	2	0.36067
IFNGR1	5	0.15508	0.24366	1	446	1	-0.21289	0.054428	0.12117	0.725556	336	1	-0.21289
PTGES3	5	0.34091	0.36969	1	665	1	0.11616	0.055193	0.12216	0.729321	337	2	0.11616
MCM7	5	0.12427	0.20095	1	380	2	0.043032	0.056031	0.12325	0.733675	338	2	0.043032
ZNF276	5	0.49637	0.49808	1	900	1	0.10519	0.056558	0.12394	0.735593	339	2	0.10519
BCL3	5	0.056817	0.10645	1	196	1	0.27299	0.056875	0.12436	0.735872	340	2	0.27299
DUSP12	5	0.49008	0.49233	1	885	1	0.30487	0.058407	0.12632	0.745294	341	2	0.30487
PSMD14	5	0.98409	0.98399	1	1867	0	0.2439	0.058792	0.12681	0.745972	342	2	0.2439
VANGL2	5	0.31606	0.35151	1	630	1	0.27201	0.059544	0.12779	0.749557	343	2	0.27201
RFWD2	5	0.91994	0.91982	1	1694	0	0.12584	0.060392	0.12888	0.753727	344	2	0.12584
TEP1	5	0.66469	0.66468	1	1203	0	0.01868	0.060788	0.12937	0.754417	345	1	0.01868
RHNO1	4	0.90933	0.90953	1	1670	0	0.2915	0.060844	0.11306	0.707833	346	2	0.2915
PSMB3	5	0.31359	0.34971	1	628	1	0.18462	0.062371	0.13142	0.764113	347	2	0.18462
KIAA0247	5	0.51042	0.51123	1	921	1	0.28651	0.063165	0.13245	0.765703	348	2	0.28651
PHF10	5	0.76111	0.76089	1	1373	0	0.0723	0.063472	0.13285	0.765819	349	2	0.0723
TAF1B	5	0.84542	0.84527	1	1534	0	0.34443	0.064026	0.13355	0.767644	350	2	0.34443
CDC42EP5	5	0.98141	0.98132	1	1855	0	0.07793	0.064351	0.13396	0.767805	351	1	0.07793
HBEGF	5	0.75373	0.75353	1	1355	0	0.089063	0.066258	0.13637	0.775734	352	2	0.089063
CDC42EP1	5	0.039586	0.081869	1	157	2	0.16697	0.066326	0.13646	0.775734	353	1	0.16697
CHTF18	5	0.97089	0.97086	1	1821	0	0.19283	0.066483	0.13666	0.775734	354	2	0.19283
MEGF6	5	0.081614	0.14143	1	274	2	0.081727	0.066721	0.13696	0.775734	355	1	0.081727
EHMT1	5	0.46047	0.46584	1	841	1	-0.20539	0.067272	0.13767	0.775734	356	2	-0.20539
MSH6	5	9.6904e-05	0.00041517	0.166567	6	3	-0.72728	0.067509	0.13795	0.775734	357	1	-0.72728
GSK3B	5	0.83216	0.83204	1	1505	0	0.054906	0.068179	0.13884	0.775734	358	2	0.054906
GML	10	0.81338	0.81329	1	1468	0	-0.05782	0.068364	0.17665	0.885876	359	2	-0.05782
MMS22L	5	0.91367	0.91355	1	1677	0	0.26503	0.068634	0.13941	0.775734	360	2	0.26503
GTF2H3	5	0.98518	0.98506	1	1870	0	0.19293	0.068861	0.13971	0.775734	361	2	0.19293
GMNN	5	0.77458	0.77438	1	1398	0	0.21422	0.068976	0.13984	0.775734	362	2	0.21422
PLD6	5	0.67837	0.67831	1	1226	0	0.13221	0.069085	0.13999	0.775734	363	1	0.13221
RPS3	10	0.44239	0.57643	1	805	1	0.080274	0.069632	0.17919	0.891924	364	3	0.080274
TSEN15	5	0.85132	0.85114	1	1548	0	0.17834	0.070265	0.1415	0.78194	365	1	0.17834
THOC5	5	0.98833	0.98824	1	1883	0	0.28114	0.070659	0.142	0.782585	366	2	0.28114
ELAC2	5	0.74463	0.74439	1	1335	0	0.26222	0.071388	0.14295	0.785649	367	2	0.26222
TCEA1	5	0.81522	0.815	1	1474	0	-0.11326	0.07223	0.14404	0.789458	368	1	-0.11326
PIWIL4	5	0.49444	0.49631	1	895	1	-0.078663	0.073832	0.14609	0.798522	369	2	-0.078663
PTPRD	10	0.6891	0.70648	1	1245	1	-0.13621	0.075277	0.19049	0.917906	370	1	-0.13621
SMC5	5	0.92563	0.92553	1	1706	0	0.31175	0.076071	0.14894	0.811911	371	2	0.31175
WRAP53	5	0.9025	0.90246	1	1659	0	0.10817	0.076664	0.1497	0.813463	372	2	0.10817
WHSC1L1	5	0.37455	0.3953	1	706	1	-0.1861	0.076932	0.15004	0.813463	373	1	-0.1861
MRPS11	5	0.66901	0.66893	1	1211	0	0.28284	0.077736	0.15104	0.816701	374	2	0.28284
BOP1	10	0.14093	0.27535	1	419	3	-0.025932	0.078381	0.19673	0.922041	375	1	-0.025932
ANAPC10	4	0.14139	0.19714	1	421	1	0.3398	0.078786	0.13872	0.775734	376	2	0.3398
SNRPA1	5	0.99873	0.99873	1	1953	0	0.27633	0.079415	0.15316	0.825906	377	2	0.27633
LAMTOR5	5	0.65323	0.65321	1	1181	0	0.24015	0.081351	0.15562	0.83651	378	2	0.24015
TGFB1I1	5	0.48764	0.49011	1	879	1	-0.058131	0.081614	0.15596	0.83651	379	2	-0.058131
TIPIN	5	0.77509	0.77489	1	1400	0	0.15343	0.081959	0.15639	0.836605	380	2	0.15343
INSRR	5	0.8558	0.85565	1	1558	0	0.076395	0.083181	0.15793	0.842546	381	2	0.076395
DUSP11	5	0.5663	0.56625	1	1025	0	0.16721	0.083549	0.15842	0.842546	382	2	0.16721
TUBB1	5	0.43163	0.44113	1	790	1	-0.10002	0.083949	0.15892	0.842546	383	1	-0.10002
MPG	5	0.96269	0.96269	1	1793	0	0.0022515	0.084163	0.15918	0.842546	384	2	0.0022515
XRCC6BP1	5	0.92558	0.92548	1	1705	0	-0.054306	0.084726	0.15991	0.843111	385	1	-0.054306
ISG20L2	5	0.38874	0.40635	1	728	1	0.23324	0.084902	0.16013	0.843111	386	2	0.23324
PHF13	5	0.56179	0.56178	1	1016	0	0.20214	0.085502	0.16088	0.844823	387	1	0.20214
GGNBP2	5	0.64584	0.64581	1	1168	0	-0.12482	0.088603	0.16482	0.862835	388	1	-0.12482
TUBB4A	5	0.93451	0.93444	1	1720	0	0.085472	0.088886	0.16517	0.862835	389	2	0.085472
NPM1	5	0.9591	0.95911	1	1784	0	0.28097	0.089263	0.16565	0.863124	390	2	0.28097
NUPR1L	5	0.8542	0.85403	1	1554	0	0.036817	0.090018	0.1666	0.865791	391	2	0.036817
ZNF224	5	0.79283	0.79264	1	1430	0	-0.014072	0.090536	0.16727	0.86681	392	1	-0.014072
EXOSC5	5	0.99034	0.99026	1	1892	0	0.33365	0.091536	0.16853	0.86681	393	2	0.33365
RUVBL1	5	0.98269	0.98262	1	1861	0	0.21069	0.091695	0.16873	0.86681	394	2	0.21069
TSPAN2	5	0.067903	0.12216	1	236	1	0.1046	0.091917	0.16902	0.86681	395	2	0.1046
PTTG1	5	0.93823	0.93814	1	1727	0	0.30195	0.092299	0.16951	0.86681	396	2	0.30195
VEGFC	5	0.91153	0.9114	1	1675	0	0.14242	0.092467	0.16971	0.86681	397	1	0.14242
NOL9	5	0.5026	0.50384	1	911	1	0.34997	0.092553	0.16982	0.86681	398	2	0.34997
MYBBP1A	5	0.92713	0.92704	1	1709	0	0.25351	0.093319	0.17078	0.869014	399	2	0.25351
WHSC1	5	0.8196	0.8194	1	1483	0	0.13171	0.093574	0.17112	0.869014	400	2	0.13171
TAF12	5	0.65251	0.65251	1	1179	0	0.12087	0.094009	0.17167	0.869599	401	2	0.12087
MRPS21	5	0.72945	0.72923	1	1311	0	0.05324	0.095164	0.17314	0.87484	402	1	0.05324
STK24	5	0.80843	0.80821	1	1459	0	0.11827	0.095548	0.17363	0.87512	403	1	0.11827
WDR48	5	0.88349	0.88353	1	1616	0	0.2112	0.097854	0.17658	0.885876	404	2	0.2112
NTHL1	5	0.37741	0.39749	1	710	1	-0.15207	0.099005	0.17803	0.889933	405	1	-0.15207
STK17B	5	0.88848	0.88843	1	1627	0	0.11747	0.099262	0.17834	0.889933	406	2	0.11747
CRLF1	5	0.61073	0.6108	1	1107	0	-0.2051	0.1007	0.18016	0.893671	407	2	-0.2051
CCL25	5	0.58457	0.58457	1	1057	0	-0.0322	0.10092	0.18043	0.893671	408	1	-0.0322
NUDT15	5	0.80964	0.80943	1	1462	0	0.051288	0.1013	0.18092	0.893889	409	1	0.051288
CDK10	5	0.91866	0.91854	1	1692	0	0.1373	0.10169	0.18141	0.894101	410	1	0.1373
DDX11	5	0.63722	0.63718	1	1153	0	-0.045288	0.10281	0.18286	0.899052	411	2	-0.045288
KREMEN1	5	0.085768	0.14723	1	287	2	0.2334	0.1036	0.18386	0.899841	412	2	0.2334
RPS21	5	0.39266	0.40948	1	733	1	-0.027645	0.10398	0.18435	0.899841	413	1	-0.027645
YLPM1	5	0.93535	0.93526	1	1724	0	0.22455	0.10427	0.1847	0.899841	414	2	0.22455
TNFRSF6B	5	0.3231	0.35659	1	638	1	-0.26471	0.10436	0.18481	0.899841	415	2	-0.26471
NYAP1	5	0.94991	0.94983	1	1759	0	0.076975	0.10474	0.18531	0.90008	416	1	0.076975
DDX51	5	0.04118	0.084146	1	161	2	-0.055995	0.10512	0.18578	0.90018	417	2	-0.055995
XIAP	5	0.56373	0.56367	1	1020	0	0.2353	0.10665	0.18769	0.907255	418	2	0.2353
PPP2R1A	10	0.050904	0.13225	1	186	3	0.17441	0.10802	0.25175	1	419	3	0.17441
RAD51C	5	0.98889	0.9888	1	1885	0	0.26544	0.10909	0.19081	0.917906	420	2	0.26544
FZR1	5	0.59277	0.59275	1	1082	0	-0.10527	0.11071	0.19286	0.922041	421	2	-0.10527
SUMO1	5	0.91478	0.91466	1	1680	0	0.014244	0.11083	0.19302	0.922041	422	1	0.014244
SETD1A	5	0.89232	0.89224	1	1636	0	-0.054601	0.11126	0.19356	0.922041	423	2	-0.054601
PIWIL3	5	0.64783	0.64778	1	1170	0	0.0034391	0.11166	0.19408	0.922041	424	2	0.0034391
ZNF274	5	0.3921	0.40904	1	732	1	0.14627	0.11221	0.19475	0.922041	425	2	0.14627
MAPK11	5	0.5317	0.53175	1	961	1	0.15711	0.11235	0.19492	0.922041	426	1	0.15711
TP53RK	5	0.57204	0.57204	1	1035	0	0.11306	0.11303	0.19577	0.922041	427	2	0.11306
ATMIN	5	0.41336	0.426	1	762	1	0.23883	0.1133	0.19611	0.922041	428	2	0.23883
PARP1	5	0.95262	0.95257	1	1767	0	0.071342	0.11344	0.19629	0.922041	429	2	0.071342
PALB2	5	0.44059	0.4487	1	802	1	0.31003	0.11371	0.19664	0.922041	430	2	0.31003
IL34	10	0.35439	0.49111	1	682	2	0.2473	0.11372	0.25926	1	431	3	0.2473
CPSF2	5	0.96181	0.96181	1	1789	0	0.2728	0.11481	0.19802	0.92496	432	2	0.2728
IFNG	5	0.043714	0.087726	1	169	2	-0.25822	0.115	0.19827	0.92496	433	1	-0.25822
FANCI	5	0.13002	0.20896	1	392	1	0.28354	0.11549	0.1989	0.925759	434	2	0.28354
DFFA	5	0.91123	0.91111	1	1674	0	0.074053	0.11726	0.2011	0.927984	435	1	0.074053
UIMC1	5	0.0094408	0.025365	0.997673	54	2	-4.9648e-05	0.11764	0.20159	0.927984	436	1	-4.9648e-05
TP53INP1	5	0.1923	0.26777	1	494	1	0.13517	0.11798	0.20202	0.927984	437	2	0.13517
PSMB4	5	0.99795	0.99795	1	1944	0	0.3197	0.11812	0.20219	0.927984	438	2	0.3197
DTX3L	5	0.67448	0.67438	1	1220	0	-0.13466	0.1184	0.20254	0.927984	439	1	-0.13466
USP12	5	0.95525	0.9552	1	1779	0	0.17257	0.11877	0.203	0.927984	440	2	0.17257
TAF1C	5	0.98314	0.98305	1	1865	0	0.3114	0.11923	0.20356	0.927984	441	2	0.3114
RPAIN	5	0.95137	0.95131	1	1762	0	0.17752	0.11951	0.20391	0.927984	442	2	0.17752
ELAC1	5	0.79693	0.79679	1	1436	0	0.15656	0.11979	0.20426	0.927984	443	2	0.15656
CDC42SE1	5	0.89034	0.8903	1	1631	0	0.16731	0.12028	0.20491	0.927984	444	1	0.16731
USP47	5	0.06106	0.11246	1	210	2	-0.073065	0.12065	0.20539	0.927984	445	1	-0.073065
RECQL4	5	0.96251	0.96252	1	1792	0	0.14303	0.12103	0.20586	0.927984	446	1	0.14303
UBA1	10	0.234	0.37677	1	540	1	0.082521	0.1214	0.26935	1	447	3	0.082521
DNASE2	5	0.94825	0.94817	1	1753	0	0.27292	0.12512	0.21104	0.949212	448	2	0.27292
THOC1	4	0.094657	0.15787	1	306	1	0.22197	0.12626	0.20549	0.927984	449	2	0.22197
AGO4	5	0.46402	0.46899	1	848	1	0.0071395	0.12724	0.21373	0.957978	450	2	0.0071395
NOL8	5	0.47082	0.47499	1	858	1	0.015293	0.1274	0.21395	0.957978	451	1	0.015293
ZNF214	5	0.31882	0.35348	1	634	1	-0.0040239	0.12838	0.21519	0.960137	452	2	-0.0040239
IL2RA	5	0.054029	0.10245	1	192	1	-0.11393	0.12853	0.21538	0.960137	453	1	-0.11393
ORC2	5	0.99865	0.99865	1	1952	0	0.26618	0.12964	0.2168	0.962266	454	1	0.26618
LYN	5	0.24797	0.30407	1	553	1	0.24331	0.12966	0.21682	0.962266	455	2	0.24331
IL2	5	0.099131	0.16592	1	319	2	-0.28309	0.1321	0.21991	0.968164	456	2	-0.28309
CCDC69	5	0.94723	0.94714	1	1750	0	-0.045016	0.13224	0.22009	0.968164	457	2	-0.045016
ORC1	5	0.98903	0.98894	1	1886	0	0.15805	0.13225	0.2201	0.968164	458	2	0.15805
UBC	5	0.46982	0.47409	1	855	1	-0.12411	0.13253	0.22044	0.968164	459	2	-0.12411
WAPAL	5	0.94192	0.94182	1	1740	0	0.31219	0.13263	0.22056	0.968164	460	2	0.31219
EXD3	5	0.75154	0.75134	1	1349	0	0.026257	0.1334	0.22153	0.970271	461	2	0.026257
SETD7	5	0.96419	0.96417	1	1801	0	0.06271	0.13426	0.22262	0.972407	462	2	0.06271
MYCN	10	0.96218	0.96221	1	1790	0	0.064108	0.13462	0.28657	1	463	2	0.064108
SETX	5	0.9904	0.99031	1	1893	0	0.23818	0.1347	0.22316	0.972407	464	2	0.23818
RBBP5	5	0.2793	0.32539	1	590	1	-0.0092214	0.13528	0.22389	0.972407	465	2	-0.0092214
ZNF280C	5	0.5253	0.52553	1	951	1	-0.17581	0.1356	0.22429	0.972407	466	1	-0.17581
DNMT3L	5	0.6158	0.61583	1	1116	0	-0.10794	0.13571	0.22444	0.972407	467	2	-0.10794
MIER3	5	0.62937	0.62937	1	1142	0	-0.1042	0.13671	0.22572	0.975854	468	1	-0.1042
NRGN	5	0.03871	0.080622	1	152	2	0.064728	0.13847	0.22798	0.982168	469	2	0.064728
EXOSC10	5	0.86103	0.86093	1	1573	0	0.21142	0.13862	0.22816	0.982168	470	2	0.21142
VPRBP	5	0.97482	0.97474	1	1831	0	0.2195	0.1395	0.22924	0.984716	471	2	0.2195
CGNL1	5	0.8214	0.82122	1	1485	0	0.00089483	0.14115	0.2313	0.986642	472	2	0.00089483
INIP	5	0.076427	0.13419	1	260	2	0.21389	0.1414	0.23162	0.986642	473	2	0.21389
POLN	5	0.95858	0.95859	1	1783	0	0.31817	0.1417	0.23198	0.986642	474	2	0.31817
SETD3	5	0.16559	0.25102	1	464	1	-0.14557	0.14189	0.23222	0.986642	475	1	-0.14557
CCDC135	5	0.93558	0.9355	1	1725	0	0.2627	0.14225	0.23268	0.986642	476	2	0.2627
HEATR5A	5	0.42013	0.43158	1	773	1	-0.014266	0.14243	0.23288	0.986642	477	2	-0.014266
BCL2L2	5	0.95152	0.95146	1	1763	0	0.064052	0.14262	0.23313	0.986642	478	1	0.064052
SMARCAL1	5	0.22683	0.29006	1	530	1	-0.21875	0.14302	0.23364	0.986688	479	2	-0.21875
FIGNL2	5	0.026601	0.063229	1	120	1	-0.011028	0.1439	0.23474	0.98873	480	2	-0.011028
EXOSC9	5	0.96698	0.96698	1	1811	0	0.12865	0.1442	0.23511	0.98873	481	2	0.12865
TUBB2A	5	0.61735	0.61737	1	1118	0	0.11412	0.14464	0.23567	0.989044	482	2	0.11412
PDGFRA	5	0.20556	0.27622	1	506	1	-0.053728	0.14557	0.23685	0.989354	483	2	-0.053728
TRANK1	5	0.94175	0.94166	1	1738	0	0.09945	0.14598	0.23737	0.989354	484	2	0.09945
DDX17	5	0.91373	0.9136	1	1678	0	0.26935	0.14627	0.23774	0.989354	485	2	0.26935
ANKRD12	5	0.083171	0.1436	1	279	1	0.17329	0.1463	0.23777	0.989354	486	2	0.17329
USP13	5	0.062769	0.11492	1	216	1	-0.15824	0.14667	0.23821	0.989354	487	1	-0.15824
CPSF3	5	0.65054	0.65053	1	1173	0	-0.040619	0.14746	0.23922	0.991493	488	2	-0.040619
BCCIP	5	0.24331	0.30098	1	547	1	0.14387	0.14806	0.23998	0.992596	489	2	0.14387
SRPK1	5	0.066145	0.11968	1	226	2	0.066396	0.14887	0.241	0.993563	490	2	0.066396
BAK1	5	0.83612	0.83594	1	1513	0	0.12855	0.1491	0.24129	0.993563	491	2	0.12855
CNOT8	5	0.77281	0.77262	1	1394	0	0.11491	0.14955	0.24184	0.993563	492	2	0.11491
GRHL2	5	0.2559	0.30939	1	565	1	0.16598	0.14985	0.2422	0.993563	493	2	0.16598
PRPSAP1	5	0.73855	0.73833	1	1323	0	0.13762	0.15074	0.24333	0.996164	494	2	0.13762
RANBP17	5	0.58663	0.58663	1	1064	0	0.10763	0.1518	0.24469	0.998422	495	1	0.10763
EXOSC3	5	0.99384	0.99378	1	1908	0	0.20823	0.15194	0.24488	0.998422	496	2	0.20823
KPNB1	5	0.88394	0.88397	1	1617	0	0.19348	0.15253	0.24561	0.998955	497	1	0.19348
KDM1B	5	0.20521	0.276	1	505	1	0.055932	0.1536	0.24696	0.998955	498	2	0.055932
CCNA2	5	0.69726	0.69707	1	1263	0	0.082973	0.15362	0.24701	0.998955	499	1	0.082973
HSPD1	5	0.75724	0.75708	1	1362	0	-0.040109	0.1539	0.24736	0.998955	500	2	-0.040109
TNFAIP8	5	0.76071	0.7605	1	1372	0	0.14724	0.1545	0.24812	0.998955	501	2	0.14724
JUN	5	0.59378	0.59377	1	1083	0	0.0026377	0.15472	0.24839	0.998955	502	1	0.0026377
TNFSF12	5	0.65394	0.65392	1	1183	0	0.13936	0.1548	0.24849	0.998955	503	2	0.13936
CDK15	5	0.56694	0.56691	1	1027	0	-0.0078428	0.15571	0.24964	1	504	2	-0.0078428
NHEJ1	5	0.30366	0.3426	1	619	1	0.037535	0.15581	0.24977	1	505	1	0.037535
POLM	10	0.52927	0.6149	1	957	1	0.065259	0.15583	0.31404	1	506	2	0.065259
NFATC2	10	0.95619	0.95628	1	1781	0	0.055781	0.15643	0.31481	1	507	3	0.055781
TTF1	5	0.026047	0.062429	1	118	2	-0.09409	0.15662	0.25078	1	508	2	-0.09409
LAMTOR1	5	0.51417	0.51486	1	927	1	0.073665	0.15692	0.25114	1	509	2	0.073665
PCBP4	10	0.078492	0.17709	1	268	3	-0.081323	0.15728	0.31596	1	510	1	-0.081323
PARG	5	0.11993	0.19488	1	369	2	-0.23923	0.15763	0.25206	1	511	2	-0.23923
POLE3	5	0.39462	0.411	1	736	1	-0.17826	0.15836	0.25295	1	512	1	-0.17826
TOP1	5	0.16053	0.24787	1	457	1	0.08049	0.15904	0.25381	1	513	2	0.08049
RNF208	5	0.13671	0.21827	1	409	1	0.20365	0.1592	0.25399	1	514	2	0.20365
PAXIP1	5	0.96275	0.96275	1	1794	0	0.076426	0.1595	0.25439	1	515	2	0.076426
CLP1	5	0.6387	0.63866	1	1154	0	-0.04101	0.15981	0.25478	1	516	1	-0.04101
PTGES3L-AARSD1	3	0.046654	0.082567	1	176	1	0.31273	0.16051	0.20564	0.927984	517	1	0.31273
CDC42BPA	5	0.61307	0.61314	1	1112	0	0.038157	0.16209	0.25766	1	518	2	0.038157
PRKDC	5	0.62043	0.62048	1	1121	0	0.16227	0.16316	0.25901	1	519	2	0.16227
PPIL3	5	0.85905	0.85893	1	1565	0	0.0012358	0.16332	0.25921	1	520	2	0.0012358
TAF10	5	0.34449	0.37236	1	672	1	0.074928	0.16343	0.25934	1	521	1	0.074928
DDX1	5	0.05801	0.10816	1	201	1	-0.0021268	0.16362	0.25959	1	522	2	-0.0021268
TNFSF10	5	0.88856	0.8885	1	1628	0	-0.10118	0.16415	0.26024	1	523	1	-0.10118
PPP4C	5	0.9304	0.93034	1	1713	0	0.13566	0.16559	0.26208	1	524	1	0.13566
UVSSA	5	0.94872	0.94865	1	1755	0	0.049125	0.16562	0.26211	1	525	2	0.049125
ASF1A	5	0.99363	0.99357	1	1907	0	0.24517	0.16577	0.2623	1	526	2	0.24517
PTMS	5	0.83885	0.83867	1	1519	0	0.039172	0.16595	0.26253	1	527	1	0.039172
FANCE	5	0.9831	0.98301	1	1864	0	0.22702	0.16624	0.26287	1	528	2	0.22702
PRDM10	5	0.25952	0.31183	1	568	1	-0.29511	0.16654	0.26324	1	529	2	-0.29511
RPP38	5	0.99067	0.99057	1	1896	0	0.27297	0.16685	0.26363	1	530	2	0.27297
PTPRG	5	0.48175	0.48477	1	872	1	0.20814	0.16701	0.26383	1	531	2	0.20814
PRDM14	5	0.040258	0.082831	1	159	2	-0.24126	0.16704	0.26387	1	532	1	-0.24126
ATF7IP	10	0.88803	0.88786	1	1626	0	-0.0037591	0.16747	0.32909	1	533	3	-0.0037591
E4F1	5	0.98067	0.98059	1	1850	0	0.26599	0.16778	0.26481	1	534	2	0.26599
DGCR8	5	0.79752	0.79739	1	1439	0	0.021193	0.16812	0.26525	1	535	1	0.021193
MORC3	5	0.66884	0.66875	1	1210	0	0.26229	0.1684	0.2656	1	536	2	0.26229
SHC1	10	0.18544	0.33223	1	490	2	-0.011161	0.16865	0.33063	1	537	2	-0.011161
ADRA1D	5	0.60738	0.60745	1	1102	0	0.14756	0.16884	0.26615	1	538	1	0.14756
BRCA1	5	0.68388	0.68378	1	1237	0	0.18399	0.16917	0.26657	1	539	2	0.18399
GINS3	5	0.96528	0.96529	1	1805	0	0.016075	0.16932	0.26675	1	540	2	0.016075
BARD1	5	0.9945	0.99445	1	1914	0	0.23185	0.17087	0.26868	1	541	2	0.23185
SNAPC3	5	0.14189	0.2254	1	423	1	0.14246	0.17212	0.27025	1	542	2	0.14246
TFAM	5	0.39126	0.40834	1	730	1	0.13285	0.17336	0.27183	1	543	2	0.13285
CHD5	5	0.23292	0.2941	1	537	1	-0.19812	0.1735	0.27199	1	544	2	-0.19812
MRPL44	5	0.7216	0.72144	1	1300	0	0.2625	0.17414	0.27277	1	545	2	0.2625
PHF14	5	0.9224	0.9223	1	1695	0	0.194	0.17461	0.27337	1	546	2	0.194
CD40LG	5	0.97422	0.97416	1	1829	0	0.032331	0.17476	0.27356	1	547	2	0.032331
EXOSC1	5	0.47805	0.48147	1	866	1	0.00053488	0.17539	0.27438	1	548	2	0.00053488
MBD3	5	0.91343	0.9133	1	1676	0	0.29256	0.17554	0.27459	1	549	2	0.29256
UBA52	10	0.91492	0.91484	1	1682	0	0.091252	0.17563	0.33953	1	550	3	0.091252
EPC2	5	0.39824	0.41386	1	739	1	0.17533	0.17633	0.27558	1	551	2	0.17533
DUSP3	5	0.51976	0.52019	1	941	1	0.024204	0.17648	0.27577	1	552	2	0.024204
RNASE1	5	0.1485	0.23453	1	432	2	-0.14633	0.17758	0.27717	1	553	2	-0.14633
HMGB3	5	0.5731	0.5731	1	1037	0	0.071744	0.17779	0.27743	1	554	1	0.071744
CCDC71	5	0.46149	0.46674	1	843	1	0.050472	0.17789	0.27757	1	555	2	0.050472
USP7	5	0.9542	0.95417	1	1774	0	0.19086	0.17805	0.27776	1	556	2	0.19086
CSNK1D	5	0.042006	0.0853	1	165	2	0.19516	0.1785	0.27832	1	557	2	0.19516
PSMD1	5	0.96811	0.96813	1	1814	0	0.31434	0.17852	0.27836	1	558	2	0.31434
FRRS1	5	0.063956	0.11661	1	217	1	-0.20325	0.17931	0.27935	1	559	2	-0.20325
PSMB1	5	0.47606	0.47968	1	864	1	0.3349	0.17946	0.27954	1	560	2	0.3349
PIDD	10	0.065175	0.1556	1	221	2	0.12	0.17989	0.34495	1	561	3	0.12
HFM1	5	0.8791	0.87909	1	1607	0	0.064485	0.17994	0.28015	1	562	2	0.064485
CHCHD5	5	0.8652	0.8651	1	1580	0	0.27273	0.18057	0.28094	1	563	2	0.27273
IGFBP4	5	0.84654	0.8464	1	1537	0	0.062457	0.18063	0.28102	1	564	1	0.062457
CEBPG	5	0.88207	0.88207	1	1612	0	0.2627	0.18167	0.28232	1	565	2	0.2627
CASP16	5	0.55769	0.55759	1	1008	0	-0.21667	0.18241	0.28327	1	566	1	-0.21667
IKBKB	5	0.93859	0.93851	1	1729	0	0.21306	0.18246	0.28333	1	567	2	0.21306
NASP	5	0.97562	0.97554	1	1833	0	0.18135	0.18309	0.28412	1	568	2	0.18135
GPHB5	5	0.58001	0.58002	1	1047	0	-0.10603	0.18312	0.28416	1	569	1	-0.10603
CDK2AP2	5	0.79389	0.79372	1	1431	0	0.26634	0.18451	0.28592	1	570	2	0.26634
OBFC1	5	0.73898	0.73875	1	1325	0	0.27435	0.18483	0.2863	1	571	2	0.27435
SFR1	5	0.52599	0.5262	1	952	1	0.18092	0.18515	0.28671	1	572	2	0.18092
GTSE1	5	0.070696	0.12612	1	244	2	-0.11484	0.18524	0.28683	1	573	1	-0.11484
PTPN11	5	0.77395	0.77375	1	1396	0	0.057921	0.18546	0.2871	1	574	2	0.057921
TLK1	5	0.21454	0.28199	1	518	1	-0.20497	0.1856	0.28727	1	575	1	-0.20497
NEK6	5	0.34151	0.37015	1	667	1	0.029802	0.18595	0.28775	1	576	1	0.029802
GTF2H2C	5	0.8667	0.86662	1	1585	0	-0.0051465	0.1863	0.28818	1	577	1	-0.0051465
IRF7	5	0.5425	0.54243	1	978	1	-0.19483	0.18657	0.28852	1	578	2	-0.19483
CNTD1	5	0.4057	0.4198	1	751	1	-0.018856	0.18772	0.28994	1	579	1	-0.018856
RAD21L1	5	0.0412	0.084177	1	162	1	0.20495	0.18785	0.2901	1	580	2	0.20495
RLF	5	0.66347	0.66346	1	1201	0	-0.023939	0.1888	0.29131	1	581	2	-0.023939
LAMTOR3	5	0.62024	0.62029	1	1120	0	0.16034	0.18913	0.29171	1	582	1	0.16034
TDG	5	0.68636	0.68627	1	1241	0	0.18011	0.18928	0.29191	1	583	2	0.18011
CCDC130	10	0.56363	0.63188	1	1019	1	0.10757	0.18928	0.357	1	584	3	0.10757
EPHB4	5	0.93394	0.93388	1	1719	0	0.10394	0.1904	0.29329	1	585	2	0.10394
CRY1	5	0.61171	0.61181	1	1108	0	0.080876	0.19231	0.2957	1	586	2	0.080876
MAPKAPK2	5	0.30616	0.34438	1	620	1	0.0095823	0.19265	0.29612	1	587	1	0.0095823
PGAP2	10	0.53096	0.61572	1	960	1	0.18534	0.19372	0.36266	1	588	2	0.18534
SUPV3L1	5	0.68405	0.68395	1	1238	0	0.24876	0.19376	0.29751	1	589	2	0.24876
USP28	5	0.30802	0.34571	1	624	1	0.21006	0.19392	0.29771	1	590	2	0.21006
ZNF236	5	0.8269	0.82668	1	1494	0	0.17792	0.19424	0.2981	1	591	2	0.17792
NFATC4	5	0.22886	0.29141	1	532	1	-0.021179	0.1944	0.2983	1	592	1	-0.021179
FBXO48	5	0.63685	0.6368	1	1151	0	-0.074766	0.1951	0.29922	1	593	1	-0.074766
CHRNA4	5	0.13188	0.21157	1	394	1	0.070545	0.19895	0.30402	1	594	1	0.070545
LONP1	5	0.96328	0.96328	1	1796	0	0.2141	0.19906	0.30417	1	595	2	0.2141
ZNF275	5	0.032444	0.0716	1	132	2	-0.24941	0.19965	0.30491	1	596	1	-0.24941
RPSA	5	0.043616	0.087584	1	168	1	0.16214	0.19971	0.30499	1	597	2	0.16214
ALKBH2	5	0.98217	0.98209	1	1860	0	0.077995	0.20133	0.30702	1	598	2	0.077995
PARP12	5	0.68948	0.68936	1	1248	0	-0.12375	0.20181	0.30764	1	599	2	-0.12375
XPC	10	0.029207	0.084561	1	127	3	-0.049381	0.20199	0.37317	1	600	3	-0.049381
FANCD2OS	5	0.11726	0.19118	1	362	2	-0.1456	0.20209	0.30799	1	601	1	-0.1456
TCF3	5	0.96626	0.96626	1	1809	0	0.26813	0.20214	0.30804	1	602	2	0.26813
PSMC2	5	0.99657	0.99657	1	1932	0	0.34054	0.20311	0.30927	1	603	2	0.34054
RBM14-RBM4	7	0.95329	0.95322	1	1771	0	0.1669	0.20349	0.33325	1	604	2	0.1669
FBXO6	5	0.78072	0.7805	1	1412	0	-0.013736	0.20417	0.31061	1	605	1	-0.013736
ERCC6L2	5	0.98382	0.98372	1	1866	0	0.26658	0.20489	0.31153	1	606	2	0.26658
EGFR	5	0.55376	0.55369	1	997	0	0.013587	0.20521	0.31192	1	607	1	0.013587
DBF4	5	0.87848	0.87847	1	1605	0	0.00087565	0.2066	0.31363	1	608	1	0.00087565
UFD1L	5	0.78937	0.78916	1	1426	0	-0.14455	0.20685	0.31392	1	609	2	-0.14455
NDRG1	5	0.95515	0.9551	1	1778	0	0.054484	0.20729	0.31446	1	610	1	0.054484
ABT1	5	0.47257	0.47655	1	860	1	0.051741	0.20833	0.31577	1	611	1	0.051741
SETBP1	5	0.70029	0.70011	1	1270	0	0.18168	0.20864	0.31615	1	612	2	0.18168
SMARCA1	5	0.42094	0.43224	1	775	1	0.18256	0.20868	0.3162	1	613	1	0.18256
FOSB	10	0.25856	0.39957	1	566	2	-0.01341	0.2087	0.38173	1	614	1	-0.01341
IMPG2	5	0.22139	0.28649	1	525	1	0.25747	0.20946	0.31717	1	615	2	0.25747
GNAS	5	0.82286	0.82268	1	1489	0	0.044799	0.20971	0.3175	1	616	1	0.044799
TGFB3	5	0.09015	0.15335	1	295	1	-0.31795	0.20995	0.31778	1	617	2	-0.31795
MCM3	5	0.99625	0.99624	1	1929	0	0.30436	0.21006	0.31793	1	618	1	0.30436
HIPK1	5	0.061581	0.1132	1	213	1	0.061293	0.21093	0.31904	1	619	2	0.061293
ZBTB46	5	0.45099	0.45757	1	822	1	-0.17491	0.21247	0.32097	1	620	1	-0.17491
RASSF1	10	0.17655	0.32421	1	482	2	0.096054	0.21289	0.38699	1	621	3	0.096054
EEPD1	5	0.26735	0.3172	1	577	1	0.0092159	0.21306	0.32172	1	622	2	0.0092159
PRMT5	10	0.72261	0.73096	1	1301	1	0.16548	0.21342	0.38769	1	623	3	0.16548
KMT2A	5	0.23427	0.29498	1	541	1	-0.1607	0.21454	0.32359	1	624	1	-0.1607
MYO18A	5	0.27092	0.31964	1	581	1	-0.055942	0.21591	0.32532	1	625	1	-0.055942
PNRC2	5	0.79448	0.7943	1	1434	0	0.068855	0.21601	0.32545	1	626	2	0.068855
CIDEB	10	0.83149	0.83145	1	1503	0	-0.073077	0.2161	0.39108	1	627	1	-0.073077
ATAD5	5	0.16307	0.24943	1	461	1	0.029627	0.21651	0.32609	1	628	2	0.029627
SPATA18	5	0.708	0.70777	1	1281	0	0.09413	0.2166	0.3262	1	629	1	0.09413
ZNF223	5	0.8102	0.81	1	1463	0	0.14479	0.21683	0.32651	1	630	2	0.14479
DDX5	5	0.84457	0.8444	1	1532	0	0.14307	0.21749	0.32735	1	631	2	0.14307
NFKBID	10	0.24959	0.39119	1	555	1	0.083919	0.21754	0.3929	1	632	2	0.083919
SNAPC2	5	0.52919	0.52934	1	956	1	0.13829	0.21766	0.32755	1	633	2	0.13829
MACROD2	5	0.62273	0.62277	1	1124	0	0.058575	0.21799	0.32797	1	634	2	0.058575
POT1	5	0.42577	0.4362	1	781	1	-0.090378	0.21865	0.3288	1	635	2	-0.090378
TAOK2	5	0.24098	0.29939	1	545	1	0.056793	0.21899	0.32922	1	636	1	0.056793
BATF	5	0.033032	0.072452	1	137	2	-0.10055	0.21968	0.33008	1	637	1	-0.10055
CDCA5	5	0.62444	0.62447	1	1129	0	0.27858	0.22112	0.33189	1	638	2	0.27858
ARID3C	5	0.71859	0.71844	1	1297	0	-0.079939	0.22173	0.33263	1	639	1	-0.079939
RPP25L	5	0.68272	0.68261	1	1232	0	0.05771	0.22212	0.33314	1	640	2	0.05771
TNFSF9	5	0.3862	0.40437	1	725	1	-0.18156	0.22241	0.33351	1	641	1	-0.18156
INO80B	5	0.77204	0.77184	1	1390	0	0.24848	0.22278	0.33397	1	642	2	0.24848
RIF1	5	0.81918	0.81897	1	1481	0	0.27195	0.22294	0.33418	1	643	2	0.27195
MUC19	5	0.58869	0.58867	1	1071	0	0.033408	0.22394	0.33541	1	644	2	0.033408
PPIL4	5	0.30116	0.34083	1	615	1	0.081596	0.2246	0.33622	1	645	2	0.081596
TATDN2	5	0.28887	0.33216	1	606	1	0.22434	0.2256	0.33748	1	646	2	0.22434
PTPRT	5	0.94365	0.94354	1	1744	0	0.1256	0.22581	0.33774	1	647	1	0.1256
ITPRIPL2	5	0.94643	0.94634	1	1747	0	0.017145	0.22609	0.33812	1	648	2	0.017145
TNFAIP3	5	0.81108	0.81087	1	1467	0	-0.061166	0.22626	0.33833	1	649	2	-0.061166
SPRED1	5	0.0043695	0.012917	0.740351	36	1	0.10118	0.22717	0.33946	1	650	1	0.10118
PDGFA	5	0.90782	0.90771	1	1668	0	0.011387	0.22742	0.33978	1	651	2	0.011387
INO80C	5	0.51183	0.51257	1	923	1	0.15585	0.22759	0.33999	1	652	2	0.15585
PGAP1	5	0.83055	0.83043	1	1501	0	0.20627	0.22826	0.34084	1	653	2	0.20627
TAOK3	10	0.43606	0.5724	1	795	2	-0.19665	0.23071	0.40942	1	654	1	-0.19665
EPOR	10	0.83548	0.83543	1	1512	0	0.047193	0.23073	0.40943	1	655	3	0.047193
GATM	10	0.85967	0.8596	1	1569	0	0.043987	0.2312	0.41004	1	656	3	0.043987
FBXO31	10	0.89203	0.89185	1	1635	0	-0.030022	0.23167	0.41064	1	657	3	-0.030022
POLG	5	0.96334	0.96334	1	1797	0	0.18286	0.23224	0.34587	1	658	1	0.18286
RGN	5	0.56822	0.56818	1	1029	0	0.1308	0.23276	0.34653	1	659	2	0.1308
YY1AP1	5	0.80865	0.80843	1	1460	0	0.071317	0.23292	0.34673	1	660	2	0.071317
USP18	5	0.55223	0.55212	1	993	0	0.0047994	0.23343	0.34735	1	661	2	0.0047994
NCBP2	5	0.74686	0.74664	1	1338	0	0.18216	0.2356	0.35009	1	662	2	0.18216
CENPF	5	0.88608	0.88605	1	1622	0	-0.082904	0.23561	0.35011	1	663	1	-0.082904
FBXO40	5	0.9055	0.90543	1	1664	0	0.0044735	0.23577	0.35031	1	664	2	0.0044735
CDC42BPB	5	0.61444	0.61447	1	1115	0	-0.17536	0.23627	0.35096	1	665	2	-0.17536
DEK	5	0.5186	0.51903	1	939	1	0.26169	0.23711	0.35199	1	666	2	0.26169
MUTYH	5	0.97248	0.97244	1	1826	0	0.18998	0.23728	0.35221	1	667	2	0.18998
RNF216	5	0.032779	0.072084	1	136	2	-0.082772	0.23796	0.35307	1	668	1	-0.082772
POLR2B	5	0.10855	0.17907	1	341	1	0.27785	0.23862	0.35389	1	669	2	0.27785
TANGO2	5	0.4942	0.49609	1	894	1	-0.014394	0.23895	0.35431	1	670	2	-0.014394
REV3L	5	0.92687	0.92679	1	1708	0	0.16212	0.23946	0.35494	1	671	2	0.16212
RNF219	5	0.73411	0.7339	1	1317	0	-0.12095	0.23964	0.35517	1	672	1	-0.12095
BCL2L13	5	0.58499	0.58498	1	1059	0	-0.090321	0.24114	0.35706	1	673	2	-0.090321
XRCC3	5	0.55616	0.55608	1	1003	0	0.089241	0.24331	0.35843	1	674	1	0.089241
CDC7	5	0.32584	0.35856	1	643	1	0.22883	0.24731	0.36058	1	675	1	0.22883
ZNF385A	10	0.032188	0.091853	1	130	3	-0.0043885	0.24959	0.43314	1	676	2	-0.0043885
PSMB7	5	0.91736	0.91724	1	1688	0	0.20692	0.25228	0.36325	1	677	1	0.20692
TERT	5	0.25261	0.30717	1	559	1	-0.12726	0.25327	0.36379	1	678	1	-0.12726
FEM1B	5	0.8852	0.88523	1	1620	0	-0.068514	0.25656	0.36559	1	679	1	-0.068514
PTPRH	5	0.74379	0.74352	1	1333	0	-0.087949	0.25788	0.36631	1	680	1	-0.087949
ZRANB2	5	0.81468	0.81447	1	1471	0	0.013524	0.25886	0.36685	1	681	1	0.013524
DTD1	5	0.049634	0.096187	1	181	1	0.063062	0.26279	0.36899	1	682	1	0.063062
LEF1	10	0.83728	0.83721	1	1516	0	-0.045565	0.26458	0.45191	1	683	2	-0.045565
C1QTNF8	5	0.60876	0.60884	1	1103	0	0.16224	0.2654	0.37045	1	684	1	0.16224
TNFRSF1B	10	0.16724	0.31554	1	465	2	-0.039692	0.26617	0.45388	1	685	1	-0.039692
N4BP2	5	0.50971	0.51056	1	919	1	0.13944	0.26638	0.371	1	686	1	0.13944
NME1-NME2	5	0.9491	0.94903	1	1757	0	0.076683	0.268	0.3719	1	687	1	0.076683
TUT1	10	0.89817	0.89795	1	1647	0	-0.027243	0.27308	0.4625	1	688	1	-0.027243
ZBTB4	10	0.13994	0.27382	1	416	3	-0.022106	0.27433	0.46406	1	689	1	-0.022106
CRLF3	5	0.98586	0.98576	1	1873	0	0.16296	0.27544	0.37605	1	690	1	0.16296
PTPRK	10	0.44779	0.57863	1	814	1	-0.068989	0.27635	0.46659	1	691	3	-0.068989
TUBA1A	5	0.79914	0.79898	1	1440	0	-0.15246	0.27673	0.37678	1	692	1	-0.15246
PTPN12	5	0.047779	0.093538	1	178	2	-0.072688	0.27705	0.37696	1	693	1	-0.072688
RNF224	5	0.7499	0.7497	1	1347	0	0.085249	0.27737	0.37713	1	694	1	0.085249
FBXO47	5	0.014691	0.037666	1	74	3	-0.33629	0.27769	0.37731	1	695	1	-0.33629
TP53I13	5	0.64365	0.6436	1	1163	0	0.078368	0.27801	0.37748	1	696	1	0.078368
EGFL7	10	0.21744	0.36149	1	521	1	-0.12023	0.27807	0.46873	1	697	2	-0.12023
POP7	5	0.55942	0.55937	1	1014	0	0.28437	0.28026	0.37871	1	698	1	0.28437
DDX39B	5	0.96147	0.96148	1	1788	0	0.16574	0.2825	0.37999	1	699	1	0.16574
NUDT16L1	5	0.30273	0.34196	1	617	1	-0.060111	0.28314	0.38037	1	700	1	-0.060111
RNASE13	5	0.44944	0.45623	1	818	1	-0.098874	0.28346	0.38055	1	701	1	-0.098874
MCRS1	5	0.89358	0.8935	1	1643	0	0.043936	0.28442	0.38111	1	702	1	0.043936
USP37	5	0.23022	0.2923	1	534	1	0.29599	0.2876	0.38293	1	703	1	0.29599
CALR	5	0.39406	0.41057	1	735	1	-0.19733	0.28792	0.38311	1	704	1	-0.19733
DNMT3B	10	0.99507	0.99508	1	1920	0	0.090185	0.28817	0.48115	1	705	3	0.090185
ORC3	5	0.39322	0.40992	1	734	1	0.031797	0.28919	0.38383	1	706	1	0.031797
RAD51B	5	0.53825	0.53822	1	971	1	-0.1668	0.29077	0.3847	1	707	1	-0.1668
BAG6	5	0.013475	0.034858	1	71	1	0.021339	0.29299	0.38599	1	708	1	0.021339
H3F3A	5	0.68222	0.68212	1	1231	0	0.023556	0.29425	0.38671	1	709	1	0.023556
DPPA3	5	0.75858	0.7584	1	1367	0	0.25703	0.29488	0.38707	1	710	1	0.25703
ALYREF	5	0.45843	0.46405	1	836	1	0.072443	0.29646	0.38797	1	711	1	0.072443
POLR2I	5	0.67329	0.67322	1	1217	0	-0.14773	0.30022	0.39013	1	712	1	-0.14773
BCL2L10	5	0.51791	0.51837	1	937	1	0.10435	0.30054	0.39031	1	713	1	0.10435
EGFL8	5	0.66119	0.66118	1	1194	0	0.097127	0.30085	0.3905	1	714	1	0.097127
MUC15	5	0.042408	0.085873	1	166	1	-0.21381	0.30116	0.39068	1	715	1	-0.21381
ELL3	5	0.11234	0.18436	1	349	2	-0.2025	0.30148	0.39086	1	716	1	-0.2025
TSEN54	5	0.32918	0.36102	1	648	1	0.17975	0.30366	0.3921	1	717	1	0.17975
ACD	5	0.15465	0.24306	1	445	2	-0.19749	0.30429	0.39246	1	718	1	-0.19749
CBS	5	0.17278	0.25546	1	476	1	0.033006	0.30522	0.393	1	719	1	0.033006
VKORC1L1	5	0.68339	0.68327	1	1236	0	0.016825	0.30647	0.39373	1	720	1	0.016825
MAP1S	5	0.93669	0.9366	1	1726	0	0.056831	0.30988	0.3957	1	721	1	0.056831
CDK14	5	0.36068	0.38458	1	689	1	-0.12722	0.3105	0.39606	1	722	1	-0.12722
UVRAG	5	0.96082	0.96083	1	1787	0	0.21938	0.31205	0.39696	1	723	1	0.21938
CSTF3	5	0.038375	0.080142	1	150	1	0.12976	0.31359	0.39787	1	724	1	0.12976
LAMTOR4	5	0.94735	0.94727	1	1752	0	0.038619	0.31421	0.39823	1	725	1	0.038619
UPF1	5	0.80675	0.80655	1	1454	0	-0.10181	0.31544	0.39896	1	726	1	-0.10181
PAN3	5	0.6942	0.69404	1	1256	0	-0.039669	0.3179	0.40037	1	727	1	-0.039669
WNT11	10	0.14291	0.27839	1	425	3	-0.028416	0.31985	0.50509	1	728	1	-0.028416
CHRAC1	5	0.75804	0.75788	1	1365	0	0.087368	0.32005	0.40163	1	729	1	0.087368
RMI2	5	0.754	0.75381	1	1356	0	0.17448	0.32371	0.40374	1	730	1	0.17448
VAPB	5	0.28282	0.32788	1	595	1	0.0098376	0.32402	0.40392	1	731	1	0.0098376
GNL1	5	0.68172	0.68164	1	1230	0	0.13843	0.32463	0.40427	1	732	1	0.13843
CLOCK	5	0.83365	0.83349	1	1509	0	0.1263	0.32493	0.40445	1	733	1	0.1263
TP73	5	0.5854	0.58539	1	1061	0	-0.15396	0.32524	0.40463	1	734	1	-0.15396
GTF2H5	5	0.99427	0.99422	1	1913	0	0.17349	0.32706	0.40571	1	735	1	0.17349
RNF168	5	0.13325	0.21346	1	399	2	0.093201	0.32767	0.40608	1	736	1	0.093201
APCDD1	5	0.15119	0.23822	1	437	2	0.024003	0.32918	0.40699	1	737	1	0.024003
ZBTB47	5	0.55855	0.55847	1	1011	0	-0.018508	0.3307	0.4079	1	738	1	-0.018508
ADRA2A	5	0.37826	0.39816	1	712	1	0.18775	0.3319	0.40861	1	739	1	0.18775
TSPAN3	5	0.6518	0.65179	1	1177	0	-0.065016	0.33401	0.40986	1	740	1	-0.065016
PPP4R2	5	0.094215	0.15903	1	304	2	-0.16608	0.33552	0.41078	1	741	1	-0.16608
MRPS31	5	0.75045	0.75024	1	1348	0	0.1145	0.33582	0.41095	1	742	1	0.1145
USP16	5	0.62597	0.626	1	1134	0	0.18819	0.33852	0.41257	1	743	1	0.18819
SWSAP1	5	0.4295	0.43933	1	786	1	-0.00859	0.33912	0.41293	1	744	1	-0.00859
ERCC8	5	0.60322	0.60328	1	1095	0	0.12019	0.33942	0.41311	1	745	1	0.12019
RNASEH1	5	0.93983	0.93974	1	1732	0	0.020482	0.34002	0.41346	1	746	1	0.020482
SET	5	0.091029	0.15458	1	297	2	-0.17648	0.34181	0.41453	1	747	1	-0.17648
DACH1	5	0.44814	0.45517	1	815	1	0.10334	0.34211	0.4147	1	748	1	0.10334
ANGPTL5	5	0.010585	0.02809	1	59	1	-0.26326	0.34479	0.41633	1	749	1	-0.26326
CCAR2	5	0.57373	0.57374	1	1038	0	-0.020512	0.34508	0.41652	1	750	1	-0.020512
OAS3	5	0.3427	0.37103	1	668	1	-0.024145	0.34597	0.41705	1	751	1	-0.024145
ITPR1	5	0.97876	0.97865	1	1840	0	0.03444	0.34746	0.41795	1	752	1	0.03444
MASTL	5	0.35718	0.3819	1	685	1	0.025011	0.34834	0.4185	1	753	1	0.025011
PARP14	5	0.82453	0.82432	1	1492	0	0.061029	0.34923	0.41904	1	754	1	0.061029
SESN2	5	0.7387	0.73848	1	1324	0	0.070912	0.351	0.4201	1	755	1	0.070912
PSMC3IP	5	0.87763	0.87761	1	1604	0	0.28478	0.3513	0.42029	1	756	1	0.28478
IGF1R	10	0.7764	0.7767	1	1403	1	0.064569	0.35247	0.52894	1	757	2	0.064569
NSMCE2	5	0.35864	0.38303	1	687	1	0.13438	0.35571	0.42297	1	758	1	0.13438
MRPS34	5	0.81662	0.8164	1	1477	0	0.04205	0.35805	0.42442	1	759	1	0.04205
ERI2	5	0.91489	0.91477	1	1681	0	0.13893	0.35835	0.42461	1	760	1	0.13893
TNFRSF10A	5	0.025441	0.061574	1	117	2	-0.037798	0.3601	0.42567	1	761	1	-0.037798
ANKRD18A	5	0.8587	0.85858	1	1563	0	0.11214	0.36155	0.42656	1	762	1	0.11214
BCL2A1	5	0.58395	0.58395	1	1055	0	-0.021726	0.36243	0.42711	1	763	1	-0.021726
CNOT7	5	0.048032	0.093917	1	179	1	-0.12492	0.36272	0.42729	1	764	1	-0.12492
NUDT18	5	0.49877	0.50027	1	904	1	-0.067928	0.3633	0.42766	1	765	1	-0.067928
MRPS36	5	0.8082	0.80798	1	1458	0	-0.077446	0.36475	0.42857	1	766	1	-0.077446
DDX54	10	0.77401	0.77451	1	1397	1	0.079475	0.36537	0.53847	1	767	2	0.079475
TRIM32	5	0.29077	0.33345	1	607	1	0.058942	0.37139	0.43274	1	768	1	0.058942
DNAJC21	5	0.55812	0.55804	1	1009	0	-0.026963	0.37225	0.43329	1	769	1	-0.026963
PPIL6	5	0.082203	0.14226	1	276	2	0.060173	0.3734	0.43401	1	770	1	0.060173
ANGPT1	5	0.5465	0.54641	1	983	0	-0.14303	0.37398	0.43437	1	771	1	-0.14303
BCL2L2-PABPN1	1	0.62577	0.62548	1	1133	0	0.090692	0.37423	0.37417	1	772	0	0.090692
VCPIP1	5	0.11877	0.19328	1	366	1	-0.073514	0.37455	0.43473	1	773	1	-0.073514
MMS19	5	0.65679	0.65677	1	1187	0	0.12947	0.37483	0.43491	1	774	1	0.12947
ZNF250	5	0.37627	0.39662	1	707	1	0.11361	0.37655	0.43597	1	775	1	0.11361
ENDOG	5	0.11386	0.18647	1	354	1	-0.018676	0.37855	0.43722	1	776	1	-0.018676
PPARG	10	0.012024	0.041177	1	66	2	-0.05305	0.37871	0.54833	1	777	1	-0.05305
EGFL6	5	0.59195	0.59195	1	1080	0	-0.042097	0.38054	0.43848	1	778	1	-0.042097
PSMA7	5	0.80109	0.80093	1	1443	0	0.3185	0.38111	0.43885	1	779	1	0.3185
PTPRR	5	0.10817	0.17852	1	339	2	-0.11024	0.38168	0.4392	1	780	1	-0.11024
EYA1	10	0.2759	0.41596	1	586	2	0.017045	0.38334	0.55176	1	781	2	0.017045
TFPT	5	0.99725	0.99726	1	1937	0	0.29979	0.38338	0.44029	1	782	1	0.29979
TGFB1	5	0.94949	0.94942	1	1758	0	0.014189	0.38423	0.44083	1	783	1	0.014189
SAPCD2	5	0.51253	0.51326	1	925	1	0.19288	0.38648	0.44226	1	784	1	0.19288
MACROD1	5	0.50021	0.50161	1	908	1	-0.091424	0.38761	0.44295	1	785	1	-0.091424
PSMD5	5	0.83015	0.83002	1	1500	0	0.1498	0.38789	0.44313	1	786	1	0.1498
CCDC6	5	0.78684	0.78659	1	1421	0	0.028015	0.38958	0.44424	1	787	1	0.028015
ISG15	5	0.035138	0.075429	1	144	1	0.056364	0.38986	0.44441	1	788	1	0.056364
IL37	10	0.15686	0.2997	1	449	3	-0.23414	0.39376	0.55963	1	789	1	-0.23414
ZRANB3	5	0.83266	0.83253	1	1507	0	0.0057287	0.39434	0.44726	1	790	1	0.0057287
PEA15	5	0.32219	0.35591	1	637	1	0.093986	0.39546	0.44797	1	791	1	0.093986
RNF2	5	0.61657	0.61658	1	1117	0	0.050518	0.39601	0.44832	1	792	1	0.050518
TNFAIP8L2	5	0.58519	0.58519	1	1060	0	-0.1881	0.39629	0.4485	1	793	1	-0.1881
CCL27	5	0.45562	0.4616	1	831	1	-0.016193	0.39657	0.44869	1	794	1	-0.016193
SLC25A33	5	0.16884	0.25304	1	470	1	-0.021545	0.39907	0.45027	1	795	1	-0.021545
FBXO43	5	0.82359	0.82338	1	1490	0	0.12	0.39935	0.45045	1	796	1	0.12
CDK13	5	0.80132	0.80116	1	1444	0	0.070359	0.39963	0.45064	1	797	1	0.070359
INS-IGF2	6	0.072746	0.13959	1	250	2	-0.20361	0.39988	0.49081	1	798	1	-0.20361
ZNF215	5	0.050435	0.097347	1	183	2	-0.052003	0.3999	0.45081	1	799	1	-0.052003
TNFSF18	5	0.57499	0.57502	1	1039	0	0.056052	0.40046	0.45118	1	800	1	0.056052
TK2	5	0.50948	0.51033	1	918	1	-0.0097786	0.40156	0.45188	1	801	1	-0.0097786
SMG6	5	0.84183	0.84165	1	1526	0	0.030089	0.40212	0.45225	1	802	1	0.030089
FOXP3	5	0.66936	0.66928	1	1212	0	0.0032149	0.40294	0.45279	1	803	1	0.0032149
TCF7L2	5	0.69144	0.69131	1	1252	0	-0.23015	0.4035	0.45313	1	804	1	-0.23015
TDRD12	5	0.1356	0.21669	1	406	1	-0.052019	0.40405	0.45347	1	805	1	-0.052019
VEGFA	5	0.91027	0.91014	1	1672	0	0.099888	0.40625	0.45489	1	806	1	0.099888
POP4	5	0.58766	0.58765	1	1070	0	0.14116	0.4068	0.45524	1	807	1	0.14116
BCL2	5	0.83739	0.83722	1	1517	0	0.1594	0.40789	0.45595	1	808	1	0.1594
NABP2	10	0.066522	0.15782	1	228	3	-0.20802	0.40848	0.57077	1	809	1	-0.20802
SPATA22	5	0.41824	0.43002	1	771	1	0.12291	0.40954	0.45702	1	810	1	0.12291
MAPK1IP1L	5	0.86687	0.86679	1	1586	0	-0.12344	0.40981	0.4572	1	811	1	-0.12344
ZNF256	5	0.61268	0.61276	1	1111	0	0.18934	0.41036	0.45756	1	812	1	0.18934
FTO	5	0.90443	0.90434	1	1661	0	0.05951	0.41199	0.45864	1	813	1	0.05951
PRKD2	10	0.48105	0.59283	1	869	1	0.031818	0.41262	0.57388	1	814	2	0.031818
RNF20	5	0.99894	0.99894	1	1959	0	0.29122	0.41363	0.45972	1	815	1	0.29122
STK11IP	5	0.14373	0.22793	1	426	1	-0.16607	0.4139	0.4599	1	816	1	-0.16607
BAZ2A	10	0.013472	0.044955	1	70	3	-0.03961	0.41417	0.57507	1	817	1	-0.03961
CDK20	5	0.15399	0.24213	1	441	1	0.25997	0.41472	0.46043	1	818	1	0.25997
MGEA5	5	0.99185	0.99176	1	1901	0	0.32041	0.41634	0.46152	1	819	1	0.32041
CDC42EP3	5	0.49661	0.4983	1	901	1	-0.095506	0.41661	0.4617	1	820	1	-0.095506
EME2	5	0.066595	0.12031	1	229	2	0.088499	0.4177	0.46243	1	821	1	0.088499
PTPRCAP	5	0.1289	0.20744	1	390	1	-0.044593	0.41797	0.46261	1	822	1	-0.044593
ISG20	4	0.94492	0.94503	1	1745	0	0.09665	0.41944	0.43573	1	823	1	0.09665
MYCBPAP	5	0.49516	0.49697	1	897	1	0.07053	0.42094	0.4646	1	824	1	0.07053
MUC12	5	0.85826	0.85813	1	1562	0	0.20151	0.42147	0.46494	1	825	1	0.20151
WIZ	5	0.17099	0.25437	1	473	1	-0.28616	0.42255	0.46566	1	826	1	-0.28616
RINT1	5	0.11802	0.19223	1	364	1	-0.29442	0.42362	0.46639	1	827	1	-0.29442
ANGPT4	5	0.34121	0.36992	1	666	1	-0.11849	0.42389	0.46656	1	828	1	-0.11849
NFIX	10	0.15083	0.29051	1	436	2	-0.094321	0.42545	0.58372	1	829	2	-0.094321
APOBEC3F	5	0.8919	0.89183	1	1634	0	-0.027669	0.42684	0.46852	1	830	1	-0.027669
BCL6B	5	0.071837	0.12774	1	247	1	0.15941	0.42764	0.46905	1	831	1	0.15941
ACTR8	5	0.93389	0.93383	1	1718	0	-0.011163	0.4295	0.47032	1	832	1	-0.011163
RNF169	5	0.077259	0.13533	1	261	2	-0.18393	0.42977	0.47051	1	833	1	-0.18393
MLH1	5	0.02437	0.060039	1	114	3	-0.35393	0.43056	0.47104	1	834	1	-0.35393
DNAJC2	5	0.34864	0.37549	1	678	1	-0.085431	0.4311	0.47141	1	835	1	-0.085431
BOK	5	0.31544	0.35107	1	629	1	0.0079062	0.43242	0.47232	1	836	1	0.0079062
KIAA0101	5	0.95423	0.9542	1	1775	0	0.056224	0.43269	0.4725	1	837	1	0.056224
BLMH	5	0.48959	0.49188	1	884	1	-0.017812	0.43322	0.47286	1	838	1	-0.017812
STK11	10	0.91716	0.91707	1	1687	0	0.017069	0.43419	0.59048	1	839	2	0.017069
CNOT6	5	0.42923	0.4391	1	785	1	0.15487	0.43427	0.47358	1	840	1	0.15487
NFIA	5	0.53532	0.53531	1	966	1	0.093041	0.43454	0.47376	1	841	1	0.093041
HCRTR2	5	0.49251	0.49454	1	889	1	-0.14791	0.43796	0.47609	1	842	1	-0.14791
EXOSC7	5	0.59032	0.5903	1	1073	0	-0.14126	0.43849	0.47644	1	843	1	-0.14126
SFN	5	0.00020842	0.000821	0.235275	8	1	0.096792	0.44033	0.47773	1	844	1	0.096792
APOBEC2	5	0.064026	0.11671	1	218	2	-0.26417	0.44059	0.47791	1	845	1	-0.26417
SIRT6	5	0.64347	0.64342	1	1162	0	0.039529	0.44242	0.47917	1	846	1	0.039529
CSF2RA	5	0.10741	0.17747	1	335	1	-0.054228	0.44346	0.47989	1	847	1	-0.054228
EPHB1	5	0.23326	0.29432	1	538	1	0.028235	0.44425	0.48044	1	848	1	0.028235
TMEM189-UBE2V1	5	0.12639	0.20392	1	385	2	-0.082675	0.44555	0.48137	1	849	1	-0.082675
C1QTNF9	10	0.75401	0.75651	1	1357	1	-0.047873	0.44681	0.60028	1	850	2	-0.047873
ERCC6L	5	0.84747	0.8473	1	1540	0	0.013273	0.44737	0.4826	1	851	1	0.013273
NPPC	5	0.57267	0.57267	1	1036	0	-0.049023	0.44866	0.48348	1	852	1	-0.049023
CLUL1	10	0.59866	0.65065	1	1090	1	-0.022214	0.44877	0.60182	1	853	1	-0.022214
POLB	5	0.83065	0.83053	1	1502	0	0.081551	0.44918	0.48382	1	854	1	0.081551
ZNF207	10	0.71597	0.72591	1	1294	1	-0.12019	0.44937	0.6023	1	855	2	-0.12019
MUC1	5	0.86034	0.86023	1	1571	0	0.10242	0.45021	0.48454	1	856	1	0.10242
ENDOU	5	0.28474	0.32925	1	597	1	-0.22343	0.45125	0.48528	1	857	1	-0.22343
MGME1	5	0.36446	0.38747	1	694	1	-0.11831	0.45176	0.48564	1	858	1	-0.11831
TNFSF14	5	0.29834	0.3388	1	612	1	-0.17084	0.45228	0.486	1	859	1	-0.17084
PRMT6	5	0.99491	0.99487	1	1919	0	0.25121	0.45253	0.48618	1	860	1	0.25121
PSMD3	5	0.87599	0.87595	1	1600	0	0.086365	0.45305	0.48654	1	861	1	0.086365
INTS7	5	0.0030685	0.0096708	0.687964	29	3	-0.46386	0.45331	0.48672	1	862	1	-0.46386
TEX11	5	0.38394	0.40261	1	722	1	-0.27341	0.45382	0.48709	1	863	1	-0.27341
NBN	5	0.91657	0.91645	1	1686	0	0.21504	0.45459	0.48762	1	864	1	0.21504
POLD4	5	0.72695	0.72671	1	1308	0	-0.15813	0.45587	0.48852	1	865	1	-0.15813
USP32	5	0.76217	0.76197	1	1380	0	0.041244	0.45715	0.48941	1	866	1	0.041244
RNASE12	5	0.78047	0.78025	1	1411	0	0.2925	0.45766	0.48977	1	867	1	0.2925
YAP1	5	0.28696	0.33082	1	601	1	0.19726	0.45792	0.48996	1	868	1	0.19726
CCNO	5	0.15253	0.24009	1	440	1	0.12507	0.45818	0.49014	1	869	1	0.12507
EPHA2	5	0.77685	0.77664	1	1406	0	0.048097	0.45843	0.49033	1	870	1	0.048097
ZNF286B	5	0.33762	0.36728	1	658	1	0.095755	0.45945	0.49103	1	871	1	0.095755
CCDC138	5	0.27447	0.32208	1	584	1	0.058651	0.45971	0.49122	1	872	1	0.058651
GATAD2A	10	0.94727	0.94725	1	1751	0	0.16642	0.46103	0.61142	1	873	2	0.16642
CCL20	9	0.01971	0.059555	1	91	2	-0.081368	0.46295	0.60411	1	874	2	-0.081368
PTPRS	5	0.0010891	0.0039025	0.412018	20	2	-0.16119	0.46326	0.49378	1	875	1	-0.16119
CRIP1	5	0.64274	0.6427	1	1160	0	0.22316	0.46377	0.49415	1	876	1	0.22316
JMY	5	0.091309	0.15499	1	299	2	-0.31044	0.46402	0.49433	1	877	1	-0.31044
CHTF8	5	0.65072	0.65072	1	1174	0	0.13608	0.46428	0.49451	1	878	1	0.13608
ZBTB40	5	0.48151	0.48454	1	871	1	0.12525	0.46503	0.49505	1	879	1	0.12525
MYCL	5	0.12253	0.19854	1	375	1	-0.15811	0.46554	0.49542	1	880	1	-0.15811
FIGN	5	0.12146	0.19703	1	372	2	-0.18131	0.46579	0.4956	1	881	1	-0.18131
ANGPTL2	5	0.67414	0.67404	1	1219	0	-0.031516	0.46655	0.49614	1	882	1	-0.031516
TNKS2	5	0.56971	0.56968	1	1031	0	-0.08812	0.46705	0.49649	1	883	1	-0.08812
FANCM	5	0.74054	0.7403	1	1329	0	0.18607	0.4673	0.49667	1	884	1	0.18607
SHPRH	5	0.73841	0.73819	1	1322	0	0.054229	0.46806	0.4972	1	885	1	0.054229
ORC4	5	0.1569	0.24566	1	450	1	-0.20846	0.46957	0.49829	1	886	1	-0.20846
HELB	5	0.36185	0.38545	1	692	1	-0.15746	0.47057	0.49901	1	887	1	-0.15746
CACYBP	5	0.48617	0.48875	1	876	1	0.13853	0.47157	0.49973	1	888	1	0.13853
CSTF2	5	0.92966	0.9296	1	1711	0	0.02572	0.47232	0.50027	1	889	1	0.02572
AZGP1	5	0.83798	0.83782	1	1518	0	0.17908	0.47257	0.50045	1	890	1	0.17908
APBB1IP	5	0.79235	0.79214	1	1429	0	0.033381	0.47357	0.5012	1	891	1	0.033381
IL6R	5	0.77748	0.77727	1	1408	0	0.071237	0.47532	0.50245	1	892	1	0.071237
SMARCB1	10	0.10966	0.22679	1	344	3	-0.034648	0.47548	0.62301	1	893	1	-0.034648
RAD51D	5	0.837	0.83682	1	1515	0	0.058812	0.47556	0.50263	1	894	1	0.058812
SIRT4	5	0.037162	0.078381	1	147	2	-0.32701	0.47631	0.50317	1	895	1	-0.32701
FANCF	5	0.83504	0.83484	1	1511	0	0.040324	0.4773	0.50391	1	896	1	0.040324
UBE2V1	5	0.53623	0.53621	1	968	1	0.1411	0.47755	0.50408	1	897	1	0.1411
ZNF263	10	0.49384	0.59853	1	892	1	0.07444	0.47952	0.6263	1	898	2	0.07444
TOM1L1	5	0.00062516	0.0023006	0.329639	15	1	-0.088806	0.48003	0.50587	1	899	1	-0.088806
HCRTR1	5	0.53011	0.53023	1	959	1	-0.055357	0.48027	0.50604	1	900	1	-0.055357
PARP9	5	0.034738	0.074884	1	143	2	-0.20533	0.48077	0.50639	1	901	1	-0.20533
INSL4	5	0.50117	0.5025	1	909	1	-0.0036019	0.48151	0.50692	1	902	1	-0.0036019
G3BP1	5	0.52254	0.52284	1	944	1	0.046538	0.48298	0.50797	1	903	1	0.046538
PRPSAP2	10	0.42326	0.55942	1	778	2	-0.092411	0.48373	0.6297	1	904	2	-0.092411
RBPJL	5	0.13383	0.21425	1	402	2	-0.21787	0.48568	0.50997	1	905	1	-0.21787
RECQL	5	0.67073	0.67064	1	1216	0	-0.042583	0.48617	0.51032	1	906	1	-0.042583
MDM2	5	0.25919	0.31161	1	567	1	0.0063387	0.48715	0.51105	1	907	1	0.0063387
PTTG1IP	5	0.066721	0.12049	1	231	1	0.15612	0.48764	0.51142	1	908	1	0.15612
PMAIP1	5	0.58271	0.5827	1	1051	0	-0.12462	0.48935	0.51267	1	909	1	-0.12462
TNFSF15	5	0.27769	0.32433	1	588	1	-0.063685	0.48983	0.51304	1	910	1	-0.063685
ZNF23	10	0.77225	0.7729	1	1392	1	-0.083815	0.49339	0.63752	1	911	1	-0.083815
SPRTN	5	0.98989	0.98981	1	1890	0	0.20888	0.49347	0.51572	1	912	1	0.20888
HMGB1	10	0.42733	0.56351	1	782	2	-0.05346	0.49477	0.63867	1	913	2	-0.05346
MORF4L1	5	0.97883	0.97874	1	1841	0	0.085404	0.49492	0.51679	1	914	1	0.085404
RFWD3	5	0.80246	0.80232	1	1449	0	0.18744	0.49516	0.51697	1	915	1	0.18744
RNF222	5	0.87497	0.87492	1	1598	0	-0.071462	0.49541	0.51714	1	916	1	-0.071462
BCLAF1	5	0.89935	0.89934	1	1651	0	0.14793	0.49613	0.51768	1	917	1	0.14793
WNT10B	5	0.84154	0.84138	1	1524	0	0.052438	0.49805	0.51911	1	918	1	0.052438
PARP15	5	0.94187	0.94178	1	1739	0	-0.001558	0.49853	0.51948	1	919	1	-0.001558
PHLDA3	5	0.044572	0.088934	1	172	2	-0.18914	0.49877	0.51965	1	920	1	-0.18914
ANXA11	5	0.92464	0.92454	1	1700	0	0.20052	0.50117	0.52146	1	921	1	0.20052
MTA1	5	0.95783	0.95782	1	1782	0	0.1415	0.50141	0.52164	1	922	1	0.1415
PTPRB	5	0.88312	0.88315	1	1614	0	0.27335	0.50188	0.52199	1	923	1	0.27335
ITSN1	5	0.98122	0.98114	1	1853	0	0.15992	0.50212	0.52217	1	924	1	0.15992
NAP1L1	5	0.4484	0.45538	1	816	1	0.1521	0.50332	0.52308	1	925	1	0.1521
CALR3	5	0.9195	0.91938	1	1693	0	0.092217	0.50427	0.52379	1	926	1	0.092217
PIK3CA	5	0.942	0.9419	1	1741	0	0.065887	0.50522	0.5245	1	927	1	0.065887
RPP14	5	0.89379	0.89372	1	1644	0	0.23071	0.50546	0.52469	1	928	1	0.23071
TAOK1	5	0.8456	0.84546	1	1535	0	-0.017521	0.50569	0.52487	1	929	1	-0.017521
RNASEK	5	0.69095	0.69082	1	1251	0	0.0074213	0.50593	0.52506	1	930	1	0.0074213
CCDC136	5	0.73468	0.73447	1	1319	0	0.18782	0.50688	0.52578	1	931	1	0.18782
CCL21	5	0.16343	0.24965	1	462	1	0.12249	0.50759	0.52632	1	932	1	0.12249
PSME3	5	0.11687	0.19064	1	361	2	-0.29837	0.50782	0.5265	1	933	1	-0.29837
HEATR2	5	0.07223	0.12831	1	248	1	-0.11795	0.50877	0.52724	1	934	1	-0.11795
C17orf70	5	0.88682	0.88676	1	1624	0	0.092097	0.509	0.52741	1	935	1	0.092097
ATRN	5	0.12881	0.20731	1	389	2	-0.24647	0.50924	0.52758	1	936	1	-0.24647
ZNF229	5	0.14041	0.22339	1	417	1	-0.13714	0.50971	0.52794	1	937	1	-0.13714
DDX55	5	0.57646	0.57649	1	1042	0	-0.15761	0.51136	0.52921	1	938	1	-0.15761
HIST1H3A	5	0.58126	0.58128	1	1049	0	0.023925	0.513	0.53047	1	939	1	0.023925
TNFRSF10C	10	0.42083	0.55699	1	774	1	-0.080447	0.51301	0.65365	1	940	2	-0.080447
TNFRSF11A	5	0.87457	0.8745	1	1597	0	-0.037493	0.51324	0.53067	1	941	1	-0.037493
CASP3	5	0.32463	0.35766	1	641	1	-0.096802	0.51488	0.53194	1	942	1	-0.096802
ZNF296	5	0.12553	0.20273	1	382	1	-0.11266	0.51511	0.53212	1	943	1	-0.11266
PAPD5	5	0.41281	0.42555	1	760	1	-0.047589	0.51558	0.53248	1	944	1	-0.047589
RBPMS2	5	0.59681	0.59682	1	1087	0	-0.22432	0.51581	0.53265	1	945	1	-0.22432
HIST1H4A	5	0.45228	0.4587	1	824	1	-0.16311	0.51604	0.53285	1	946	1	-0.16311
OSGIN1	5	0.87322	0.87317	1	1595	0	-0.07529	0.51628	0.53303	1	947	1	-0.07529
ZNF280D	5	0.606	0.60606	1	1098	0	-0.18147	0.51651	0.53321	1	948	1	-0.18147
IL31	5	0.050773	0.097811	1	184	2	-0.065484	0.51744	0.53391	1	949	1	-0.065484
CDK2AP1	5	0.343	0.37126	1	669	1	0.17428	0.51814	0.53444	1	950	1	0.17428
RNASEL	5	0.21385	0.28154	1	517	1	-0.13843	0.51884	0.53497	1	951	1	-0.13843
ZNF200	5	0.022923	0.05672	1	109	2	-0.23379	0.52023	0.5361	1	952	1	-0.23379
DNAJC27	5	0.88498	0.885	1	1619	0	0.12111	0.52046	0.53628	1	953	1	0.12111
PICK1	5	0.032695	0.071962	1	134	2	-0.16138	0.52069	0.53645	1	954	1	-0.16138
DXO	5	0.29488	0.33638	1	610	1	0.024374	0.52162	0.53715	1	955	1	0.024374
CTGF	5	0.69629	0.69612	1	1262	0	-0.13727	0.52208	0.53752	1	956	1	-0.13727
TNFRSF4	5	0.50284	0.50407	1	912	1	0.047553	0.52254	0.53786	1	957	1	0.047553
PSMB11	5	0.75332	0.75314	1	1353	0	0.17845	0.52323	0.53838	1	958	1	0.17845
C12orf5	5	0.83642	0.83623	1	1514	0	-0.12209	0.52415	0.53911	1	959	1	-0.12209
ESCO2	5	0.064351	0.11716	1	219	1	-0.048077	0.52438	0.53929	1	960	1	-0.048077
USP14	5	0.268	0.31764	1	578	1	-0.074618	0.52599	0.54058	1	961	1	-0.074618
BMP4	10	0.74465	0.74864	1	1336	1	-0.099545	0.5263	0.66464	1	962	2	-0.099545
PARM1	5	0.10573	0.17516	1	332	2	-0.28251	0.52668	0.54112	1	963	1	-0.28251
GRB2	10	0.30617	0.44442	1	621	1	-0.051616	0.52757	0.66569	1	964	1	-0.051616
PXDNL	5	0.55507	0.55498	1	1000	0	-0.20709	0.52759	0.54183	1	965	1	-0.20709
MEGF11	5	0.60975	0.60982	1	1104	0	-0.18814	0.52782	0.54201	1	966	1	-0.18814
SYAP1	5	0.65661	0.65659	1	1186	0	-0.1175	0.52942	0.54328	1	967	1	-0.1175
ALKBH8	5	0.43796	0.44647	1	798	1	-0.0081128	0.52988	0.54364	1	968	1	-0.0081128
PSMB10	5	0.17814	0.25884	1	484	1	0.021626	0.53033	0.544	1	969	1	0.021626
KLHDC3	10	0.033715	0.095539	1	140	4	-0.245	0.53063	0.6683	1	970	2	-0.245
SWI5	5	0.38479	0.40326	1	723	1	-0.26829	0.53102	0.54453	1	971	1	-0.26829
FANCA	5	0.21213	0.2804	1	515	1	0.082007	0.53124	0.54471	1	972	1	0.082007
SPIDR	5	0.16126	0.24831	1	459	1	-0.053887	0.53261	0.54577	1	973	1	-0.053887
SETD8	10	0.0020805	0.0090337	0.687964	25	4	-0.1304	0.53263	0.67003	1	974	2	-0.1304
ENPP1	5	0.57035	0.57033	1	1032	0	-0.11648	0.53283	0.54594	1	975	1	-0.11648
ZNF26	5	0.044018	0.088177	1	170	2	-0.26154	0.53351	0.54648	1	976	1	-0.26154
CEP164	5	0.1785	0.25906	1	485	1	-0.13898	0.53419	0.54702	1	977	1	-0.13898
GGN	5	0.015947	0.040581	1	81	1	0.17832	0.53555	0.5481	1	978	1	0.17832
SLBP	5	0.91855	0.91843	1	1691	0	0.040862	0.536	0.54846	1	979	1	0.040862
ANAPC16	5	0.4569	0.4627	1	835	1	0.11197	0.53713	0.54938	1	980	1	0.11197
TNFSF8	5	0.15194	0.23929	1	438	2	0.038985	0.5378	0.5499	1	981	1	0.038985
ZNF225	5	0.86637	0.86629	1	1584	0	0.085083	0.5387	0.55062	1	982	1	0.085083
IER3IP1	5	0.97109	0.97107	1	1822	0	0.099417	0.53892	0.5508	1	983	1	0.099417
RAD54L	5	0.57162	0.57162	1	1034	0	0.02415	0.53915	0.55098	1	984	1	0.02415
CIB1	5	0.21109	0.27974	1	514	1	0.018799	0.53937	0.55116	1	985	1	0.018799
RANBP3	5	0.8641	0.864	1	1575	0	0.096539	0.5396	0.55134	1	986	1	0.096539
DYRK2	5	0.69565	0.6955	1	1260	0	0.070776	0.54206	0.55332	1	987	1	0.070776
ZNF254	5	0.70628	0.70608	1	1278	0	-0.11997	0.54273	0.55384	1	988	1	-0.11997
USP30	5	0.52438	0.52462	1	949	1	-0.033939	0.54295	0.55402	1	989	1	-0.033939
IL36B	5	0.097309	0.16339	1	312	2	-0.16553	0.54384	0.55474	1	990	1	-0.16553
MUC17	5	0.90008	0.90004	1	1652	0	-0.069385	0.54406	0.55492	1	991	1	-0.069385
USP31	5	0.12006	0.19508	1	370	2	-0.24408	0.5454	0.55601	1	992	1	-0.24408
E2F1	5	0.85123	0.85106	1	1547	0	0.045246	0.54695	0.55724	1	993	1	0.045246
WNT16	5	0.71662	0.71649	1	1296	0	-0.027569	0.54717	0.55743	1	994	1	-0.027569
IMMP2L	5	0.10842	0.17886	1	340	2	0.023776	0.54761	0.55777	1	995	1	0.023776
ENDOV	5	0.85887	0.85876	1	1564	0	0.013657	0.54982	0.55956	1	996	1	0.013657
TSSK6	5	0.51698	0.5175	1	933	1	-0.22713	0.55092	0.56046	1	997	1	-0.22713
USP34	5	0.84202	0.84184	1	1527	0	0.01787	0.55135	0.56083	1	998	1	0.01787
DDX39A	5	0.54473	0.54466	1	981	0	-0.12438	0.55157	0.56101	1	999	1	-0.12438
APEX1	5	0.19335	0.26843	1	495	1	-0.14949	0.55507	0.56392	1	1000	1	-0.14949
ZMAT3	5	0.70219	0.70203	1	1272	0	-0.046179	0.55529	0.56409	1	1001	1	-0.046179
S100A11	5	0.19194	0.26755	1	493	1	0.18585	0.55573	0.56446	1	1002	1	0.18585
BCL2L1	10	0.95098	0.95102	1	1760	0	0.14632	0.55601	0.68984	1	1003	2	0.14632
RAG1	5	0.13411	0.21465	1	403	1	0.046841	0.55616	0.56483	1	1004	1	0.046841
VANGL1	5	0.523	0.52328	1	945	1	0.077168	0.55682	0.56536	1	1005	1	0.077168
APOLD1	5	0.096532	0.1623	1	309	2	-0.10554	0.5579	0.56627	1	1006	1	-0.10554
APCDD1L	5	0.55486	0.55477	1	999	0	0.11059	0.55985	0.56792	1	1007	1	0.11059
RANBP9	5	0.066483	0.12016	1	227	2	-0.19628	0.56072	0.56865	1	1008	1	-0.19628
PNKP	5	0.80178	0.80163	1	1445	0	0.069042	0.56093	0.56884	1	1009	1	0.069042
IL26	5	0.15541	0.2441	1	447	2	-0.22544	0.56115	0.56902	1	1010	1	-0.22544
BCL2L15	5	0.30678	0.34482	1	622	1	-0.15922	0.56179	0.56957	1	1011	1	-0.15922
PSEN1	5	0.86026	0.86014	1	1570	0	-0.11701	0.56201	0.56974	1	1012	1	-0.11701
DUSP15	5	0.68932	0.6892	1	1247	0	-0.10129	0.56223	0.56992	1	1013	1	-0.10129
TPRA1	5	0.10949	0.18039	1	343	2	-0.10431	0.56287	0.57046	1	1014	1	-0.10431
XPA	5	0.97995	0.97987	1	1847	0	0.19524	0.56309	0.57064	1	1015	1	0.19524
SNAI2	5	0.11031	0.18152	1	346	2	0.19684	0.56502	0.57221	1	1016	1	0.19684
CCDC78	5	0.63256	0.63257	1	1146	0	0.021215	0.56587	0.57292	1	1017	1	0.021215
PIF1	10	0.38046	0.51664	1	714	2	0.11466	0.56787	0.70013	1	1018	2	0.11466
C10orf25	4	0.7566	0.75666	1	1361	0	0.028106	0.56858	0.56873	1	1019	0	0.028106
FHIT	5	0.4625	0.46766	1	844	1	-0.0020047	0.56865	0.5753	1	1020	1	-0.0020047
MORF4L2	10	0.3961	0.53216	1	738	2	-0.15123	0.56913	0.70123	1	1021	1	-0.15123
CDKN2D	5	0.10627	0.17589	1	333	2	-0.011645	0.5695	0.57602	1	1022	1	-0.011645
SNAI1	5	0.073014	0.12942	1	251	2	-0.11131	0.57162	0.57784	1	1023	1	-0.11131
BRCC3	5	0.85464	0.85448	1	1555	0	0.11528	0.57415	0.58001	1	1024	1	0.11528
IL27RA	5	0.62956	0.62956	1	1143	0	-0.19395	0.57478	0.58056	1	1025	1	-0.19395
UHRF1BP1	5	0.54317	0.54308	1	979	1	-0.30188	0.57751	0.58289	1	1026	1	-0.30188
TNFRSF21	5	0.69046	0.69033	1	1250	0	-0.059396	0.57834	0.5836	1	1027	1	-0.059396
PTK2	5	0.085644	0.14706	1	286	2	-0.11106	0.5798	0.58485	1	1028	1	-0.11106
TDRD10	5	0.38224	0.40129	1	719	1	0.036605	0.58084	0.58574	1	1029	1	0.036605
REPIN1	5	0.40652	0.42046	1	752	1	-0.25299	0.58251	0.58717	1	1030	1	-0.25299
PHF17	5	0.72577	0.72556	1	1306	0	-0.13084	0.58292	0.58753	1	1031	1	-0.13084
DDIT4	5	0.5823	0.5823	1	1050	0	-0.19262	0.58333	0.58789	1	1032	1	-0.19262
SETD1B	5	0.070811	0.12629	1	245	2	-0.21366	0.58478	0.58913	1	1033	1	-0.21366
USP15	5	0.052433	0.10017	1	189	2	-0.28374	0.58499	0.58932	1	1034	1	-0.28374
SMUG1	5	0.80473	0.80456	1	1450	0	-0.0082761	0.58602	0.59023	1	1035	1	-0.0082761
MEGF10	5	0.26995	0.31899	1	580	1	-0.21692	0.58622	0.59043	1	1036	1	-0.21692
ANGPTL7	5	0.089763	0.15281	1	294	1	-0.089934	0.58643	0.59059	1	1037	1	-0.089934
RNASET2	5	0.011071	0.029219	1	62	3	-0.3596	0.58684	0.59094	1	1038	1	-0.3596
USP36	5	0.69886	0.69869	1	1267	0	-0.13267	0.58725	0.59132	1	1039	1	-0.13267
ZNF24	5	0.094343	0.15921	1	305	2	0.12922	0.58848	0.59239	1	1040	1	0.12922
EME1	5	0.87716	0.87714	1	1602	0	0.077292	0.58951	0.59329	1	1041	1	0.077292
RNF26	5	0.27544	0.32277	1	585	1	0.093356	0.59093	0.59455	1	1042	1	0.093356
ERCC5	5	0.17171	0.2548	1	474	1	-0.22571	0.59195	0.59548	1	1043	1	-0.22571
PID1	5	0.48077	0.48388	1	868	1	-0.08165	0.59236	0.59583	1	1044	1	-0.08165
DNAJC25	5	0.46579	0.47057	1	851	1	0.05954	0.59338	0.59673	1	1045	1	0.05954
MSH2	5	0.00030401	0.0011603	0.24033	10	2	-0.074324	0.59378	0.5971	1	1046	1	-0.074324
TWIST1	5	0.062373	0.11434	1	214	1	-0.15554	0.59581	0.5989	1	1047	1	-0.15554
ANAPC15	5	0.48788	0.49033	1	880	1	0.15152	0.59601	0.59908	1	1048	1	0.15152
CCDC64B	5	0.67567	0.67557	1	1221	0	0.099254	0.59681	0.5998	1	1049	1	0.099254
SENP2	5	0.81565	0.81542	1	1475	0	-0.095891	0.59702	0.59999	1	1050	1	-0.095891
ANGPTL3	5	0.62521	0.62522	1	1132	0	0.010566	0.59742	0.60034	1	1051	1	0.010566
IL33	5	0.11235	0.18437	1	350	1	-0.14094	0.59802	0.60088	1	1052	1	-0.14094
DAB2IP	5	0.85965	0.85954	1	1568	0	-0.053	0.59842	0.60124	1	1053	1	-0.053
AMICA1	5	0.50236	0.50361	1	910	1	0.17321	0.59862	0.60143	1	1054	1	0.17321
ENDOD1	5	0.11613	0.18962	1	359	1	-0.085772	0.60023	0.60289	1	1055	1	-0.085772
SERPINF2	5	0.17207	0.25502	1	475	1	-0.18372	0.60043	0.60308	1	1056	1	-0.18372
ANGEL2	5	0.096702	0.16255	1	310	1	0.068125	0.60103	0.60363	1	1057	1	0.068125
LRWD1	5	0.35805	0.3826	1	686	1	-0.0064015	0.60123	0.60382	1	1058	1	-0.0064015
MDC1	5	0.25294	0.30739	1	560	1	0.20467	0.60223	0.60472	1	1059	1	0.20467
SLX4	5	0.75643	0.75628	1	1360	0	0.17404	0.60263	0.60508	1	1060	1	0.17404
USP33	5	0.62062	0.62068	1	1122	0	0.0068625	0.60422	0.6065	1	1061	1	0.0068625
NPAS2	5	0.2536	0.30784	1	561	1	0.068464	0.60521	0.60739	1	1062	1	0.068464
CDC45	5	0.59073	0.59072	1	1075	0	-0.18712	0.606	0.60813	1	1063	1	-0.18712
OTUB1	5	0.96887	0.96887	1	1816	0	0.22205	0.60738	0.60939	1	1064	1	0.22205
PRMT7	5	0.1184	0.19277	1	365	2	-0.21935	0.60758	0.60957	1	1065	1	-0.21935
RFC5	5	0.11424	0.18699	1	356	1	0.15508	0.60837	0.61027	1	1066	1	0.15508
PSMB8	5	0.91455	0.91444	1	1679	0	0.11953	0.60896	0.61084	1	1067	1	0.11953
TNFAIP1	5	0.72562	0.72542	1	1305	0	-0.1376	0.60935	0.6112	1	1068	1	-0.1376
REV1	5	0.26312	0.31428	1	570	1	-0.16498	0.60975	0.61156	1	1069	1	-0.16498
ZNF222	5	0.026199	0.062642	1	119	2	-0.21644	0.61014	0.61192	1	1070	1	-0.21644
NEIL1	5	0.057215	0.10701	1	199	1	0.1354	0.61034	0.61209	1	1071	1	0.1354
PSMC6	5	0.95298	0.95295	1	1768	0	0.21979	0.61073	0.61246	1	1072	1	0.21979
NME1	10	0.10815	0.22443	1	338	2	-0.12143	0.61095	0.72769	1	1073	1	-0.12143
MAPK15	4	0.71525	0.71542	1	1292	0	0.030632	0.61128	0.61137	1	1074	0	0.030632
HIC1	5	0.65376	0.65374	1	1182	0	0.12064	0.6119	0.61356	1	1075	1	0.12064
ANXA10	5	0.84922	0.84903	1	1541	0	-0.12118	0.6121	0.61373	1	1076	1	-0.12118
CASKIN1	5	0.78343	0.78319	1	1414	0	-0.12718	0.61249	0.6141	1	1077	1	-0.12718
IL36RN	5	0.74797	0.74775	1	1340	0	-0.17297	0.61288	0.61445	1	1078	1	-0.17297
EDIL3	5	0.059598	0.11042	1	207	2	-0.11138	0.61366	0.61514	1	1079	1	-0.11138
ZBTB41	5	0.81489	0.81468	1	1472	0	-0.034891	0.61385	0.61531	1	1080	1	-0.034891
KIAA2022	5	0.32827	0.36035	1	647	1	-0.14515	0.61444	0.61584	1	1081	1	-0.14515
TAF13	5	0.49997	0.50138	1	907	1	0.22208	0.61463	0.61603	1	1082	1	0.22208
PSMB9	10	0.068919	0.16174	1	238	3	-0.096562	0.61486	0.72907	1	1083	1	-0.096562
CDCP2	5	0.58375	0.58374	1	1053	0	-0.24091	0.61521	0.61657	1	1084	1	-0.24091
NPLOC4	5	0.93465	0.93457	1	1721	0	0.17984	0.61541	0.61674	1	1085	1	0.17984
PRDM15	5	0.65996	0.65993	1	1190	0	0.030376	0.6156	0.61691	1	1086	1	0.030376
ASH2L	5	0.3436	0.3717	1	670	1	0.029319	0.61657	0.6178	1	1087	1	0.029319
IL20RB	5	0.11207	0.184	1	348	2	-0.19373	0.61696	0.61817	1	1088	1	-0.19373
INSM1	5	0.76401	0.76379	1	1382	0	0.053132	0.61715	0.61836	1	1089	1	0.053132
INF2	5	0.74824	0.74804	1	1342	0	0.0082911	0.61735	0.61853	1	1090	1	0.0082911
USP19	5	0.97971	0.97962	1	1846	0	0.22134	0.6187	0.61981	1	1091	1	0.22134
EHMT2	5	0.94311	0.94299	1	1743	0	0.19348	0.61908	0.62017	1	1092	1	0.19348
ZNF219	5	0.95462	0.95458	1	1776	0	0.17282	0.61966	0.62071	1	1093	1	0.17282
DDTL	5	0.11289	0.18511	1	351	2	-0.24143	0.61985	0.62088	1	1094	1	-0.24143
DNAJA1	10	0.16865	0.31716	1	469	2	0.020905	0.62047	0.73107	1	1095	1	0.020905
DIS3L	5	0.0081824	0.02232	0.997673	46	3	-0.43816	0.62062	0.62163	1	1096	1	-0.43816
AP5Z1	5	0.13782	0.21981	1	413	1	-0.00029353	0.621	0.62199	1	1097	1	-0.00029353
NUDT1	5	0.40515	0.41936	1	749	1	0.089751	0.62139	0.62236	1	1098	1	0.089751
TYMP	5	0.55877	0.5587	1	1012	0	-0.063919	0.62158	0.62255	1	1099	1	-0.063919
IFNGR2	5	0.12667	0.20431	1	386	2	-0.29219	0.62177	0.62272	1	1100	1	-0.29219
GREM1	5	0.76031	0.7601	1	1371	0	0.044386	0.62215	0.62308	1	1101	1	0.044386
EEF1E1	5	0.80809	0.80787	1	1457	0	-0.039359	0.62273	0.6236	1	1102	1	-0.039359
DDX19A	5	0.86419	0.86408	1	1576	0	-0.019587	0.62311	0.62396	1	1103	1	-0.019587
ZNF202	5	0.22853	0.29119	1	531	1	0.029967	0.62406	0.62485	1	1104	1	0.029967
NUDT17	5	0.77786	0.77763	1	1409	0	0.042163	0.62444	0.62519	1	1105	1	0.042163
ARID3B	5	0.74879	0.74859	1	1344	0	0.01242	0.62463	0.62537	1	1106	1	0.01242
RNF217	5	0.53713	0.53711	1	969	1	-0.096823	0.62521	0.62591	1	1107	1	-0.096823
USP43	5	0.31851	0.35326	1	633	1	0.028237	0.6254	0.62609	1	1108	1	0.028237
STMND1	5	0.38054	0.39993	1	715	1	-0.23704	0.62578	0.62646	1	1109	1	-0.23704
POLD1	5	0.85598	0.85583	1	1559	0	0.016277	0.62634	0.627	1	1110	1	0.016277
EGFLAM	5	0.38253	0.40152	1	720	1	-0.17718	0.62672	0.62735	1	1111	1	-0.17718
MICALL2	5	0.62729	0.62733	1	1137	0	-0.056741	0.62691	0.62753	1	1112	1	-0.056741
KLF4	10	0.059192	0.14584	1	205	3	-0.14656	0.62705	0.73345	1	1113	1	-0.14656
RAD23B	5	0.15405	0.24222	1	442	2	-0.22713	0.62805	0.62859	1	1114	1	-0.22713
KIAA0430	5	0.45356	0.45981	1	827	1	0.055255	0.6288	0.62933	1	1115	1	0.055255
USP11	5	0.50711	0.50809	1	916	1	-0.038417	0.62918	0.62967	1	1116	1	-0.038417
APBB1	5	0.4673	0.47188	1	852	1	-0.041581	0.62937	0.62985	1	1117	1	-0.041581
CCDC62	5	0.6777	0.67762	1	1225	0	0.091418	0.63087	0.6313	1	1118	1	0.091418
CCDC68	5	0.40487	0.41914	1	748	1	-0.17358	0.632	0.63238	1	1119	1	-0.17358
EREG	5	0.45945	0.46492	1	839	1	-0.25101	0.63256	0.63292	1	1120	1	-0.25101
EYA4	5	0.091536	0.1553	1	300	2	-0.094049	0.63424	0.63453	1	1121	1	-0.094049
PTPN14	5	0.10245	0.17055	1	328	1	0.09051	0.6348	0.63506	1	1122	1	0.09051
ADCYAP1	5	0.6678	0.66775	1	1206	0	0.00065395	0.63555	0.63577	1	1123	1	0.00065395
RNASE7	5	0.010575	0.028064	1	58	2	-0.31889	0.63573	0.63594	1	1124	1	-0.31889
CCDC61	5	0.81064	0.81044	1	1465	0	0.090332	0.63629	0.63648	1	1125	1	0.090332
PHF1	5	0.7404	0.74017	1	1328	0	0.14612	0.63685	0.63701	1	1126	1	0.14612
CASZ1	5	0.67736	0.67729	1	1224	0	0.22575	0.63759	0.63774	1	1127	1	0.22575
ALKBH1	5	0.96613	0.96612	1	1807	0	0.04083	0.63814	0.63826	1	1128	1	0.04083
ZNF91	5	0.82843	0.82827	1	1497	0	0.071965	0.6387	0.63882	1	1129	1	0.071965
ANXA13	5	0.15908	0.24699	1	452	1	-0.093367	0.63888	0.639	1	1130	1	-0.093367
TEFM	5	0.47681	0.48035	1	865	1	0.041695	0.63906	0.63918	1	1131	1	0.041695
UBE2V2	5	0.046027	0.091025	1	175	2	-0.15469	0.63925	0.63936	1	1132	1	-0.15469
CDC34	5	0.79436	0.79418	1	1433	0	0.11668	0.63999	0.64007	1	1133	1	0.11668
APLF	5	0.32615	0.35877	1	644	1	0.10968	0.64035	0.64042	1	1134	1	0.10968
ANAPC7	5	0.34686	0.37414	1	675	1	-0.060006	0.64127	0.64135	1	1135	1	-0.060006
MOAP1	5	0.84363	0.84346	1	1529	0	0.16793	0.64219	0.64223	1	1136	1	0.16793
DBF4B	5	0.41932	0.4309	1	772	1	0.051895	0.64237	0.64241	1	1137	1	0.051895
INO80D	5	0.67955	0.6795	1	1228	0	-0.059674	0.64365	0.64365	1	1138	1	-0.059674
CDKN1A	5	0.59983	0.59986	1	1092	0	-0.15847	0.64384	0.64383	1	1139	1	-0.15847
EPHB6	5	0.97222	0.97219	1	1825	0	0.044061	0.64438	0.64437	1	1140	1	0.044061
PTK2B	5	0.20487	0.27578	1	504	1	-0.12695	0.64511	0.64509	1	1141	1	-0.12695
PPARGC1B	5	0.49589	0.49763	1	898	1	-0.027671	0.64602	0.64602	1	1142	1	-0.027671
C1QTNF4	5	0.65269	0.65269	1	1180	0	0.026651	0.64747	0.64743	1	1143	1	0.026651
RAD51AP2	5	0.56115	0.56112	1	1015	0	-0.17426	0.64801	0.64797	1	1144	1	-0.17426
ZNF205	5	0.76973	0.76955	1	1389	0	-0.12479	0.64946	0.64944	1	1145	1	-0.12479
PPP2R5C	5	0.56737	0.56734	1	1028	0	-0.094444	0.65054	0.65053	1	1146	0	-0.094444
TDRD5	5	0.71048	0.71025	1	1283	0	0.063945	0.65233	0.65233	1	1147	0	0.063945
C6orf211	5	0.10761	0.17773	1	336	2	-0.35206	0.65305	0.65303	1	1148	0	-0.35206
HGF	5	0.16017	0.24767	1	456	1	0.032719	0.65358	0.65355	1	1149	0	0.032719
KIN	5	0.49901	0.50048	1	905	1	-0.02324	0.65376	0.65374	1	1150	0	-0.02324
ALKBH3	5	0.55834	0.55825	1	1010	0	-0.030373	0.65394	0.65392	1	1151	0	-0.030373
HLTF	5	0.84354	0.84337	1	1528	0	-0.0634	0.65412	0.6541	1	1152	0	-0.0634
MDM4	5	0.64292	0.64289	1	1161	0	-0.020625	0.6543	0.65427	1	1153	0	-0.020625
RBMS1	5	0.62748	0.62751	1	1138	0	0.081339	0.65483	0.6548	1	1154	0	0.081339
FOXO1	5	0.52668	0.52687	1	953	1	-0.033812	0.65501	0.65498	1	1155	0	-0.033812
FRRS1L	5	0.44503	0.45251	1	809	1	0.21494	0.65554	0.65552	1	1156	0	0.21494
DUSP16	5	0.76571	0.76547	1	1385	0	-0.00061316	0.65572	0.6557	1	1157	0	-0.00061316
DYRK1A	5	0.31913	0.35371	1	635	1	-0.20035	0.65714	0.65711	1	1158	0	-0.20035
STOML2	5	0.66014	0.66011	1	1191	0	-0.067803	0.65785	0.65782	1	1159	0	-0.067803
FBXO46	5	0.49613	0.49785	1	899	1	-0.058944	0.65838	0.65837	1	1160	0	-0.058944
ADCYAP1R1	5	0.40377	0.41827	1	745	1	-0.1841	0.65855	0.65855	1	1161	0	-0.1841
IL2RG	10	0.95115	0.9512	1	1761	0	-0.074068	0.65903	0.74555	1	1162	1	-0.074068
BCL6	5	0.73018	0.72996	1	1312	0	-0.1351	0.65908	0.65906	1	1163	0	-0.1351
ZNF253	5	0.95185	0.9518	1	1764	0	0.20516	0.66049	0.66047	1	1164	0	0.20516
DDX58	5	0.92527	0.92517	1	1702	0	-0.063414	0.66154	0.66154	1	1165	0	-0.063414
RBPJ	5	0.97322	0.97318	1	1827	0	0.093768	0.66399	0.66399	1	1166	0	0.093768
IL3RA	5	0.55114	0.551	1	991	0	-0.083469	0.66434	0.66434	1	1167	0	-0.083469
SYCP1	5	0.20971	0.27884	1	513	1	-0.25208	0.66451	0.6645	1	1168	0	-0.25208
ERI3	5	0.94671	0.94663	1	1748	0	0.085805	0.66469	0.66468	1	1169	0	0.085805
PDGFC	5	0.48715	0.48965	1	878	1	0.0044306	0.66486	0.66485	1	1170	0	0.0044306
PAPD7	5	0.80223	0.80208	1	1447	0	0.063058	0.66521	0.66518	1	1171	0	0.063058
FAM111A	10	0.45652	0.58229	1	833	1	0.061102	0.66593	0.74833	1	1172	1	0.061102
ZNF2	5	0.69226	0.69212	1	1253	0	0.16186	0.66763	0.66757	1	1173	0	0.16186
WAC	5	0.21316	0.28108	1	516	1	-0.078566	0.6678	0.66775	1	1174	0	-0.078566
RNF215	5	0.96463	0.96463	1	1803	0	0.044378	0.66815	0.66808	1	1175	0	0.044378
USP3	5	0.68916	0.68904	1	1246	0	0.094269	0.66832	0.66825	1	1176	0	0.094269
PLK3	5	0.26865	0.31808	1	579	1	-0.055823	0.66918	0.6691	1	1177	0	-0.055823
HTRA2	5	0.96483	0.96483	1	1804	0	0.026177	0.66953	0.66944	1	1178	0	0.026177
PTPRE	10	0.37708	0.51333	1	709	1	-0.16253	0.66964	0.74983	1	1179	1	-0.16253
DNASE1L2	5	0.56201	0.56198	1	1017	0	0.019478	0.67004	0.66995	1	1180	0	0.019478
EXOG	5	0.15799	0.24633	1	451	1	0.0040179	0.67056	0.67048	1	1181	0	0.0040179
RANBP3L	5	0.25029	0.30562	1	556	1	-0.28812	0.67107	0.671	1	1182	0	-0.28812
NEK11	5	0.14078	0.22388	1	418	1	-0.29371	0.67124	0.67117	1	1183	0	-0.29371
SETD2	5	0.95313	0.95309	1	1769	0	0.19588	0.67159	0.67152	1	1184	0	0.19588
PTPRF	5	0.69517	0.69501	1	1259	0	-0.10101	0.67227	0.6722	1	1185	0	-0.10101
ARID3A	5	0.92769	0.9276	1	1710	0	0.098996	0.67312	0.67305	1	1186	0	0.098996
CLUH	5	0.69613	0.69596	1	1261	0	0.10882	0.67329	0.67322	1	1187	0	0.10882
RPS6KA6	5	0.62387	0.62391	1	1128	0	-0.13092	0.67346	0.67339	1	1188	0	-0.13092
PRKCG	5	0.94097	0.94088	1	1737	0	0.068543	0.6738	0.67371	1	1189	0	0.068543
NUDT16	5	0.36533	0.38816	1	696	1	-0.022261	0.67397	0.67388	1	1190	0	-0.022261
INPP5K	5	0.1007	0.1681	1	322	2	-0.093013	0.67414	0.67404	1	1191	0	-0.093013
RNASE10	5	0.42977	0.43956	1	787	1	-0.092235	0.67482	0.67474	1	1192	0	-0.092235
DDX59	5	0.44268	0.45048	1	806	1	0.046037	0.67499	0.6749	1	1193	0	0.046037
RNASE11	5	0.0038619	0.011666	0.731314	34	3	-0.59918	0.67567	0.67557	1	1194	0	-0.59918
CASP2	5	0.13039	0.20949	1	393	2	-0.10385	0.67618	0.6761	1	1195	0	-0.10385
SPHAR	5	0.071735	0.12759	1	246	2	-0.12548	0.67685	0.67679	1	1196	0	-0.12548
TPRX1	5	0.080446	0.13978	1	269	1	0.090067	0.67736	0.67729	1	1197	0	0.090067
TNFRSF10D	5	0.44346	0.45114	1	807	1	0.095242	0.6777	0.67762	1	1198	0	0.095242
CCDC155	5	0.7801	0.77989	1	1410	0	0.09301	0.67837	0.67831	1	1199	0	0.09301
TOP2B	5	0.68289	0.68278	1	1233	0	0.072653	0.67888	0.67882	1	1200	0	0.072653
TMEM161A	5	0.42362	0.43445	1	779	1	-0.26115	0.67938	0.67933	1	1201	0	-0.26115
TSNAXIP1	5	0.13369	0.21405	1	401	2	-0.26814	0.68105	0.68097	1	1202	0	-0.26814
DUSP1	5	0.11923	0.19389	1	368	2	-0.028159	0.68205	0.68196	1	1203	0	-0.028159
ACVRL1	5	0.37024	0.39197	1	704	1	-0.19058	0.68255	0.68244	1	1204	0	-0.19058
ITPRIP	5	0.46781	0.47233	1	854	1	0.17385	0.68272	0.68261	1	1205	0	0.17385
SPI1	5	0.099389	0.16627	1	320	1	-0.070612	0.68339	0.68327	1	1206	0	-0.070612
ZNF235	5	0.021652	0.053831	1	105	3	-0.39447	0.68355	0.68345	1	1207	0	-0.39447
FANCD2	5	0.26507	0.31564	1	573	1	0.13151	0.68372	0.68361	1	1208	0	0.13151
PSMG1	5	0.82618	0.82596	1	1493	0	0.09222	0.68388	0.68378	1	1209	0	0.09222
UBE2W	5	0.88409	0.88412	1	1618	0	-0.073034	0.68405	0.68395	1	1210	0	-0.073034
PIAS4	5	0.51089	0.51169	1	922	1	-0.050885	0.68455	0.68444	1	1211	0	-0.050885
ZNF283	5	0.77496	0.77477	1	1399	0	0.21208	0.68471	0.68461	1	1212	0	0.21208
TERF2IP	5	0.075834	0.13335	1	258	2	-0.023088	0.68488	0.68478	1	1213	0	-0.023088
PTPRJ	5	0.84058	0.84044	1	1520	0	-0.069221	0.68554	0.68546	1	1214	0	-0.069221
PDGFB	10	0.78844	0.7883	1	1424	1	0.016752	0.68559	0.75644	1	1215	1	0.016752
ITPRIPL1	5	0.0010418	0.0037418	0.412018	19	1	-0.011409	0.68587	0.68579	1	1216	0	-0.011409
PDGFRB	5	0.90984	0.90973	1	1671	0	0.0056693	0.68603	0.68594	1	1217	0	0.0056693
ZBTB43	5	0.76018	0.75997	1	1370	0	0.035373	0.68686	0.68676	1	1218	0	0.035373
NKX3-1	5	0.0011575	0.0041351	0.414755	21	4	-0.5106	0.68702	0.68691	1	1219	0	-0.5106
FNIP2	5	0.92548	0.92538	1	1704	0	-0.010596	0.68768	0.68758	1	1220	0	-0.010596
MAEL	5	0.59175	0.59173	1	1079	0	-0.12863	0.68785	0.68774	1	1221	0	-0.12863
ZNF281	5	0.73091	0.73069	1	1313	0	0.037707	0.68801	0.68791	1	1222	0	0.037707
C9orf142	5	0.20833	0.27795	1	512	1	-0.16052	0.68817	0.68807	1	1223	0	-0.16052
BCL11B	5	0.63666	0.63662	1	1150	0	-0.13006	0.68834	0.68825	1	1224	0	-0.13006
IL21R	5	0.51814	0.51859	1	938	1	-0.079546	0.68916	0.68904	1	1225	0	-0.079546
SMG1	5	0.48519	0.48786	1	875	1	0.10656	0.68998	0.68984	1	1226	0	0.10656
POLR2J2	5	0.058407	0.10872	1	203	1	0.011138	0.69014	0.69001	1	1227	0	0.011138
OLIG3	5	0.69436	0.6942	1	1257	0	0.073742	0.6903	0.69017	1	1228	0	0.073742
FGFR4	5	0.92981	0.92975	1	1712	0	0.11061	0.69063	0.69049	1	1229	0	0.11061
MBD3L5	2	0.7482	0.7483	1	1341	0	0.0093113	0.69144	0.69139	1	1230	0	0.0093113
SFRP2	5	0.1048	0.17385	1	331	2	-0.099861	0.69144	0.69131	1	1231	0	-0.099861
TSPAN33	5	0.034733	0.074879	1	142	1	-0.2707	0.69177	0.69162	1	1232	0	-0.2707
SLC30A9	5	0.72324	0.72303	1	1302	0	0.16423	0.69193	0.69179	1	1233	0	0.16423
PAK3	5	0.21899	0.28493	1	523	1	-0.14006	0.69226	0.69212	1	1234	0	-0.14006
DDB2	5	0.58313	0.58313	1	1052	0	0.16668	0.69242	0.69228	1	1235	0	0.16668
TET3	5	0.82203	0.82185	1	1488	0	0.026281	0.69274	0.69258	1	1236	0	0.026281
CTC1	5	0.23662	0.29652	1	543	1	0.024659	0.69339	0.69321	1	1237	0	0.024659
DCLRE1A	5	0.081225	0.14088	1	272	1	0.015319	0.69355	0.69338	1	1238	0	0.015319
CSNK1E	5	0.6491	0.64908	1	1171	0	-0.04407	0.69371	0.69355	1	1239	0	-0.04407
MUS81	5	0.02337	0.057754	1	111	2	-0.091959	0.69388	0.69371	1	1240	0	-0.091959
PTPRO	5	0.86266	0.86256	1	1574	0	0.082909	0.69404	0.69387	1	1241	0	0.082909
TDGF1	5	0.074191	0.13106	1	253	1	-0.27823	0.69484	0.69468	1	1242	0	-0.27823
ADIPOQ	5	0.76558	0.76535	1	1384	0	0.10948	0.69565	0.6955	1	1243	0	0.10948
UBE2E2	5	0.66277	0.66276	1	1198	0	0.081411	0.69581	0.69566	1	1244	0	0.081411
MAPK10	5	0.039183	0.081296	1	155	1	-0.033651	0.69629	0.69612	1	1245	0	-0.033651
IL36A	5	0.19405	0.26888	1	496	1	-0.08848	0.69645	0.69627	1	1246	0	-0.08848
SETD5	5	0.40899	0.42244	1	756	1	0.20384	0.6971	0.69692	1	1247	0	0.20384
INSL3	5	0.36909	0.39109	1	701	1	-0.013233	0.69726	0.69707	1	1248	0	-0.013233
CCDC34	5	0.89246	0.89236	1	1638	0	0.070742	0.69758	0.69738	1	1249	0	0.070742
BATF2	5	0.96765	0.96767	1	1813	0	0.10966	0.6979	0.6977	1	1250	0	0.10966
CDKN2AIPNL	5	0.65144	0.65144	1	1175	0	0.031297	0.69806	0.69787	1	1251	0	0.031297
H1F0	5	0.81608	0.81586	1	1476	0	-0.041696	0.6987	0.69851	1	1252	0	-0.041696
NT5M	4	0.38057	0.38544	1	716	1	-0.14886	0.69933	0.69952	1	1253	0	-0.14886
IL4	5	0.33401	0.36456	1	654	1	-0.2111	0.69949	0.69933	1	1254	0	-0.2111
TSN	5	0.49081	0.49298	1	887	1	-0.23465	0.69981	0.69966	1	1255	0	-0.23465
MICAL1	5	0.2483	0.30429	1	554	1	0.1013	0.70061	0.70043	1	1256	0	0.1013
DCLRE1B	5	0.49853	0.50006	1	903	1	0.06011	0.70108	0.70092	1	1257	0	0.06011
SYCE3	5	0.78245	0.78221	1	1413	0	-0.08606	0.70188	0.70171	1	1258	0	-0.08606
POLR2J3	5	0.25525	0.30895	1	563	1	-0.23712	0.70251	0.70234	1	1259	0	-0.23712
PSME1	5	0.44763	0.45472	1	813	1	-0.044185	0.70267	0.70249	1	1260	0	-0.044185
MLH3	5	0.050835	0.097901	1	185	1	-0.17496	0.70282	0.70266	1	1261	0	-0.17496
RAD54B	5	0.067725	0.1219	1	234	2	-0.283	0.70298	0.70281	1	1262	0	-0.283
FANCC	5	0.78636	0.78613	1	1419	0	0.18075	0.70424	0.70406	1	1263	0	0.18075
PSMA2	5	0.18134	0.26086	1	487	1	0.068355	0.7044	0.70422	1	1264	0	0.068355
IKBKG	5	0.24231	0.30029	1	546	1	0.023319	0.70471	0.70452	1	1265	0	0.023319
UBXN8	5	0.17743	0.2584	1	483	1	-0.037655	0.70487	0.70467	1	1266	0	-0.037655
HEATR5B	5	0.80563	0.80544	1	1451	0	-0.11584	0.70566	0.70546	1	1267	0	-0.11584
HMGA2	5	0.73396	0.73375	1	1316	0	0.038924	0.70691	0.7067	1	1268	0	0.038924
POLE4	5	0.66677	0.66673	1	1205	0	-0.045529	0.70738	0.70714	1	1269	0	-0.045529
SNAPC4	5	0.8442	0.84403	1	1530	0	-0.056103	0.70769	0.70745	1	1270	0	-0.056103
RAD51AP1	5	0.52507	0.5253	1	950	1	-0.19275	0.70784	0.70761	1	1271	0	-0.19275
FBXO45	5	0.58705	0.58703	1	1066	0	-0.033344	0.70862	0.7084	1	1272	0	-0.033344
SGK1	10	0.098822	0.20964	1	316	3	-0.22264	0.71028	0.76742	1	1273	1	-0.22264
TEX15	5	0.90054	0.90049	1	1653	0	0.058122	0.7111	0.71089	1	1274	0	0.058122
HIBADH	5	0.90067	0.90062	1	1655	0	0.1465	0.71203	0.71181	1	1275	0	0.1465
DNASE1L3	5	0.15216	0.23961	1	439	1	-0.13698	0.71218	0.71197	1	1276	0	-0.13698
ZNF25	5	0.6305	0.63049	1	1144	0	-0.045212	0.71356	0.71336	1	1277	0	-0.045212
HEATR6	5	0.94014	0.94006	1	1735	0	0.1254	0.71387	0.71367	1	1278	0	0.1254
UHRF1	5	0.84486	0.84469	1	1533	0	0.19126	0.71524	0.71508	1	1279	0	0.19126
HELLS	5	0.13337	0.21362	1	400	1	-0.088607	0.7154	0.71523	1	1280	0	-0.088607
APOBEC1	5	0.04442	0.088736	1	171	2	0.11054	0.71555	0.71539	1	1281	0	0.11054
MUM1L1	5	0.23561	0.29586	1	542	1	-0.07287	0.71646	0.71634	1	1282	0	-0.07287
TTC5	5	0.57604	0.57606	1	1041	0	0.043184	0.71677	0.71664	1	1283	0	0.043184
ESCO1	5	0.10018	0.16737	1	321	2	-0.2318	0.71692	0.7168	1	1284	0	-0.2318
FOXP1	19	0.066706	0.1951	1	230	5	-0.055153	0.71797	0.86849	1	1285	3	-0.055153
OGG1	5	0.74182	0.74157	1	1331	0	-0.11748	0.71828	0.71815	1	1286	0	-0.11748
DSCC1	5	0.80235	0.8022	1	1448	0	0.20855	0.71859	0.71844	1	1287	0	0.20855
PSME4	5	0.87998	0.87998	1	1609	0	0.18194	0.71874	0.71858	1	1288	0	0.18194
SETD6	5	0.71064	0.71041	1	1284	0	0.12011	0.71889	0.71875	1	1289	0	0.12011
NF2	5	0.87576	0.87571	1	1599	0	0.13014	0.71904	0.71891	1	1290	0	0.13014
PRIMPOL	5	0.5952	0.59521	1	1084	0	-0.18904	0.71919	0.71906	1	1291	0	-0.18904
FANCL	5	0.21488	0.28221	1	519	1	-0.16252	0.71934	0.7192	1	1292	0	-0.16252
TRIM28	5	4.4255e-07	2.1176e-06	0.002124	3	4	-1.0171	0.71979	0.71964	1	1293	0	-1.0171
GSTK1	5	0.23359	0.29455	1	539	1	-0.024864	0.72085	0.72069	1	1294	0	-0.024864
ZBTB45	5	0.28186	0.32719	1	592	1	-0.19667	0.72145	0.72128	1	1295	0	-0.19667
TRIM39-RPP21	5	0.88267	0.88269	1	1613	0	0.063506	0.7216	0.72144	1	1296	0	0.063506
KCTD13	5	0.19124	0.26712	1	492	1	-0.20176	0.72235	0.72215	1	1297	0	-0.20176
PAN2	5	0.49347	0.49543	1	890	1	0.03332	0.72264	0.72246	1	1298	0	0.03332
CDC42EP4	5	0.94067	0.94058	1	1736	0	0.14234	0.72294	0.72275	1	1299	0	0.14234
TAF9B	5	0.62824	0.62824	1	1140	0	-0.25454	0.72309	0.72288	1	1300	0	-0.25454
KIDINS220	5	0.81042	0.81023	1	1464	0	-0.048753	0.72339	0.72319	1	1301	0	-0.048753
RPP25	5	0.45073	0.45735	1	821	1	-0.18363	0.72443	0.72422	1	1302	0	-0.18363
TK1	5	0.13819	0.22034	1	414	1	0.050125	0.72473	0.72453	1	1303	0	0.050125
IL4R	5	0.43401	0.44314	1	793	1	-0.018107	0.72518	0.72498	1	1304	0	-0.018107
NUDT13	5	0.65465	0.65462	1	1185	0	-0.15417	0.72532	0.72512	1	1305	0	-0.15417
FKBP6	5	0.020466	0.051069	1	96	1	0.069723	0.72562	0.72542	1	1306	0	0.069723
RAD50	5	0.14111	0.22434	1	420	2	-0.0082333	0.72577	0.72556	1	1307	0	-0.0082333
EPHB2	5	0.10207	0.17001	1	327	1	0.025301	0.72592	0.72571	1	1308	0	0.025301
PRDM1	5	0.34746	0.37458	1	676	1	-0.1598	0.72636	0.72613	1	1309	0	-0.1598
ANKRD16	5	0.86802	0.86796	1	1587	0	0.13251	0.72725	0.727	1	1310	0	0.13251
ZNF285	5	0.67668	0.67661	1	1222	0	0.10689	0.72798	0.72776	1	1311	0	0.10689
MGMT	5	0.46756	0.47211	1	853	1	-0.042288	0.72857	0.72835	1	1312	0	-0.042288
EP300	5	0.75791	0.75775	1	1364	0	0.028463	0.7293	0.72908	1	1313	0	0.028463
NACC2	5	0.47457	0.47837	1	862	1	0.15032	0.7296	0.72937	1	1314	0	0.15032
NUAK1	5	0.74852	0.74831	1	1343	0	0.012091	0.73004	0.7298	1	1315	0	0.012091
TBX21	5	0.9781	0.97801	1	1839	0	0.034039	0.73033	0.73011	1	1316	0	0.034039
CCDC7	5	0.29866	0.33901	1	613	1	0.10029	0.73135	0.73112	1	1317	0	0.10029
MAPK1	5	0.80212	0.80196	1	1446	0	0.11265	0.73164	0.73141	1	1318	0	0.11265
TDP1	5	0.41716	0.42911	1	770	1	-0.092935	0.73251	0.73229	1	1319	0	-0.092935
EXD2	5	0.1414	0.22473	1	422	2	0.011366	0.73266	0.73244	1	1320	0	0.011366
AXIN2	10	0.24558	0.38743	1	552	2	-0.023693	0.73346	0.77851	1	1321	1	-0.023693
BAD	5	0.49492	0.49675	1	896	1	0.012219	0.73382	0.7336	1	1322	0	0.012219
SPRED2	5	0.057612	0.10758	1	200	2	-0.033577	0.73439	0.73417	1	1323	0	-0.033577
TUBB3	10	0.75354	0.7561	1	1354	1	0.0014501	0.73447	0.77901	1	1324	1	0.0014501
PPP1R8	5	0.76204	0.76183	1	1379	0	-0.043492	0.73468	0.73447	1	1325	0	-0.043492
BANF1	5	0.57709	0.57713	1	1043	0	0.089725	0.73497	0.73476	1	1326	0	0.089725
BCL2L11	10	0.75869	0.7606	1	1368	1	-0.14105	0.73498	0.77927	1	1327	1	-0.14105
INSM2	5	0.80909	0.80889	1	1461	0	-0.018358	0.73526	0.73504	1	1328	0	-0.018358
FEN1	5	0.010172	0.027081	1	57	2	-0.3465	0.73569	0.73549	1	1329	0	-0.3465
CDK19	5	0.062481	0.11449	1	215	2	-0.23926	0.73641	0.73619	1	1330	0	-0.23926
ZNF248	5	0.081715	0.14157	1	275	2	-0.20236	0.73698	0.73678	1	1331	0	-0.20236
MCTS1	5	0.66849	0.66842	1	1209	0	-0.19239	0.73741	0.73719	1	1332	0	-0.19239
CDC25A	5	0.87948	0.87949	1	1608	0	-0.013921	0.7377	0.73746	1	1333	0	-0.013921
APCS	5	0.065921	0.11937	1	224	2	-0.39219	0.73827	0.73804	1	1334	0	-0.39219
TET2	5	0.64127	0.64126	1	1158	0	-0.15192	0.73841	0.73819	1	1335	0	-0.15192
FOXM1	5	0.93294	0.93288	1	1716	0	0.1668	0.7387	0.73848	1	1336	0	0.1668
GPER1	5	0.51347	0.51419	1	926	1	-0.24992	0.73898	0.73875	1	1337	0	-0.24992
SKIL	5	0.8272	0.82699	1	1495	0	0.040955	0.73912	0.73889	1	1338	0	0.040955
SND1	5	0.45021	0.4569	1	820	1	-0.090619	0.73927	0.73903	1	1339	0	-0.090619
HRASLS5	5	0.89309	0.89301	1	1640	0	0.092555	0.73941	0.73916	1	1340	0	0.092555
HIST1H2BA	5	0.34002	0.36904	1	662	1	-0.050781	0.74097	0.74072	1	1341	0	-0.050781
ZNF20	10	0.87263	0.87248	1	1593	0	-0.023155	0.74097	0.78229	1	1342	1	-0.023155
PARP3	5	0.50593	0.50698	1	915	1	-0.16681	0.74139	0.74115	1	1343	0	-0.16681
DCLRE1C	5	0.82894	0.82878	1	1498	0	-0.11409	0.74153	0.74129	1	1344	0	-0.11409
PTPRA	5	0.85703	0.85688	1	1560	0	0.056453	0.7428	0.74254	1	1345	0	0.056453
NONO	5	0.58991	0.58989	1	1072	0	0.0066054	0.74294	0.74269	1	1346	0	0.0066054
TOP1MT	5	0.039163	0.081269	1	154	2	-0.21966	0.74407	0.74381	1	1347	0	-0.21966
SLC50A1	5	0.028295	0.065682	1	125	2	-0.11429	0.74421	0.74396	1	1348	0	-0.11429
PCF11	5	0.97756	0.97749	1	1838	0	0.062022	0.74435	0.7441	1	1349	0	0.062022
PTCHD2	5	0.41553	0.42776	1	768	1	-0.17474	0.74491	0.74468	1	1350	0	-0.17474
RPA4	5	0.52415	0.52439	1	948	1	0.044529	0.74588	0.74566	1	1351	0	0.044529
NFATC2IP	5	0.79994	0.79978	1	1441	0	0.045226	0.74616	0.74594	1	1352	0	0.045226
USP38	5	0.62691	0.62693	1	1136	0	-0.10258	0.74672	0.74649	1	1353	0	-0.10258
BAX	5	0.54562	0.54553	1	982	0	-0.057317	0.74686	0.74664	1	1354	0	-0.057317
HUS1B	5	7.6301e-05	0.00034218	0.166567	4	3	-0.60471	0.74699	0.74678	1	1355	0	-0.60471
FOXN3	10	0.81955	0.81942	1	1482	0	-0.05234	0.74708	0.78542	1	1356	1	-0.05234
IL23A	5	0.20799	0.27774	1	511	1	0.079838	0.74783	0.74761	1	1357	0	0.079838
DDX50	5	0.59802	0.59803	1	1089	0	-0.032658	0.74824	0.74804	1	1358	0	-0.032658
THAP9	5	0.3021	0.34151	1	616	1	0.19492	0.74838	0.74817	1	1359	0	0.19492
MNDA	5	0.41526	0.42753	1	767	1	-0.093916	0.74921	0.74901	1	1360	0	-0.093916
LMTK2	5	0.52369	0.52393	1	947	1	0.085932	0.74976	0.74956	1	1361	0	0.085932
STK19	5	0.5566	0.55652	1	1004	0	-0.11577	0.75058	0.75037	1	1362	0	-0.11577
SLX1A	5	0.16848	0.25282	1	468	1	-0.0084987	0.75113	0.75094	1	1363	0	-0.0084987
RNH1	5	0.22954	0.29186	1	533	1	0.049455	0.75141	0.75121	1	1364	0	0.049455
DUSP18	5	0.97619	0.97611	1	1835	0	0.12226	0.75182	0.75161	1	1365	0	0.12226
MEGF8	5	0.93997	0.93988	1	1733	0	0.015022	0.75264	0.75243	1	1366	0	0.015022
MORC4	5	0.67719	0.67712	1	1223	0	0.025413	0.75305	0.75286	1	1367	0	0.025413
POLL	5	0.77635	0.77613	1	1402	0	0.11128	0.75495	0.75479	1	1368	0	0.11128
NCOA6	5	0.66189	0.66189	1	1195	0	-0.093067	0.75522	0.75506	1	1369	0	-0.093067
TSEN34	5	0.27641	0.32345	1	587	1	-0.13153	0.75549	0.75534	1	1370	0	-0.13153
TFDP3	5	0.077323	0.13542	1	262	2	-0.20105	0.75603	0.75588	1	1371	0	-0.20105
PHF19	5	0.070465	0.1258	1	243	2	-0.0083941	0.75643	0.75628	1	1372	0	-0.0083941
AEN	5	0.10936	0.1802	1	342	2	-0.267	0.75657	0.75641	1	1373	0	-0.267
VAV3	5	0.47357	0.47748	1	861	1	-0.16998	0.7571	0.75695	1	1374	0	-0.16998
KRBA2	5	0.32341	0.35679	1	639	1	-0.017637	0.75751	0.75735	1	1375	0	-0.017637
ASZ1	5	0.5954	0.59542	1	1085	0	0.15565	0.75804	0.75788	1	1376	0	0.15565
ACSF2	5	0.82182	0.82164	1	1487	0	-0.0030614	0.75831	0.75814	1	1377	0	-0.0030614
HIST3H2A	5	0.32949	0.36124	1	649	1	-0.1921	0.75871	0.75854	1	1378	0	-0.1921
TYSND1	5	0.12516	0.20219	1	381	1	-0.029815	0.75965	0.75944	1	1379	0	-0.029815
ZNF93	5	0.080502	0.13985	1	270	2	-0.14402	0.76005	0.75984	1	1380	0	-0.14402
ASTE1	5	0.71463	0.71446	1	1290	0	-0.11543	0.76071	0.7605	1	1381	0	-0.11543
LDLRAD1	5	0.68322	0.68311	1	1235	0	0.041498	0.76111	0.76089	1	1382	0	0.041498
LIG4	10	0.38078	0.51696	1	717	2	-0.038974	0.76192	0.79339	1	1383	1	-0.038974
TNFRSF14	5	0.8505	0.85033	1	1543	0	0.091118	0.76217	0.76197	1	1384	0	0.091118
PPP5C	5	0.72621	0.72599	1	1307	0	-0.12704	0.7623	0.7621	1	1385	0	-0.12704
MYCBP2	5	0.64638	0.64635	1	1169	0	0.063295	0.7627	0.76248	1	1386	0	0.063295
TBRG1	5	0.89633	0.8963	1	1646	0	0.017834	0.76335	0.76315	1	1387	0	0.017834
OAS1	5	0.11729	0.19122	1	363	2	-0.073179	0.76401	0.76379	1	1388	0	-0.073179
GATAD2B	5	0.85939	0.85927	1	1566	0	0.15987	0.76467	0.76445	1	1389	0	0.15987
TNFRSF13B	5	0.056875	0.10654	1	197	2	-0.33077	0.76637	0.76613	1	1390	0	-0.33077
CD28	5	0.94899	0.94891	1	1756	0	0.13322	0.76973	0.76955	1	1391	0	0.13322
TMEM161B	5	0.44918	0.45601	1	817	1	0.18497	0.76986	0.76967	1	1392	0	0.18497
ZNF233	5	0.2996	0.33971	1	614	1	-0.095347	0.77038	0.77016	1	1393	0	-0.095347
MIF	5	0.5496	0.54946	1	989	0	-0.053055	0.77127	0.77107	1	1394	0	-0.053055
POLI	5	0.79542	0.79525	1	1435	0	-0.17004	0.7714	0.7712	1	1395	0	-0.17004
SYCP3	5	0.39907	0.41451	1	740	1	0.14277	0.77153	0.77133	1	1396	0	0.14277
BTG2	5	0.10149	0.16919	1	325	2	-0.23042	0.77179	0.77158	1	1397	0	-0.23042
VCPKMT	5	0.22513	0.28894	1	528	1	-0.15878	0.7723	0.77211	1	1398	0	-0.15878
BRD4	5	0.14746	0.23309	1	430	2	-0.30821	0.77319	0.77299	1	1399	0	-0.30821
CUL4B	5	0.033111	0.072565	1	138	1	-0.0040523	0.7742	0.77399	1	1400	0	-0.0040523
CHD2	10	0.020186	0.062112	1	92	3	-0.19675	0.77444	0.80046	1	1401	1	-0.19675
OTOP1	5	0.59134	0.59131	1	1077	0	0.025939	0.77446	0.77425	1	1402	0	0.025939
TNFAIP8L3	5	0.58022	0.58022	1	1048	0	-0.066209	0.77572	0.77549	1	1403	0	-0.066209
ZNF292	5	0.28824	0.33172	1	605	1	0.068917	0.7761	0.77588	1	1404	0	0.068917
TNP1	5	0.0087662	0.023734	0.997673	49	3	-0.43172	0.77635	0.77613	1	1405	0	-0.43172
ATM	5	0.70456	0.70438	1	1274	0	-0.010543	0.7766	0.77639	1	1406	0	-0.010543
IGF1	5	0.16234	0.24898	1	460	1	-0.078519	0.77698	0.77677	1	1407	0	-0.078519
PHF16	5	0.53261	0.53263	1	962	1	-0.087684	0.77748	0.77727	1	1408	0	-0.087684
GJA10	5	0.095164	0.16037	1	307	1	0.040847	0.77761	0.77739	1	1409	0	0.040847
CAMTA1	5	0.81097	0.81076	1	1466	0	-0.041695	0.77773	0.7775	1	1410	0	-0.041695
FGF10	5	0.90707	0.90696	1	1666	0	0.15491	0.77798	0.77776	1	1411	0	0.15491
KITLG	5	0.56352	0.56347	1	1018	0	-0.040958	0.77923	0.779	1	1412	0	-0.040958
RANGRF	5	0.39098	0.40813	1	729	1	-0.12578	0.77985	0.77963	1	1413	0	-0.12578
TDRKH	5	0.45125	0.45781	1	823	1	-0.23877	0.78035	0.78013	1	1414	0	-0.23877
MBD4	5	0.2667	0.31676	1	576	1	-0.19954	0.7806	0.78038	1	1415	0	-0.19954
FBXO42	5	0.61034	0.6104	1	1106	0	0.028688	0.78084	0.78063	1	1416	0	0.028688
IL20RA	5	0.83176	0.83163	1	1504	0	0.10499	0.78097	0.78075	1	1417	0	0.10499
DDIT3	5	0.60183	0.60188	1	1093	0	0.055373	0.78109	0.78088	1	1418	0	0.055373
TRIM25	5	0.62502	0.62503	1	1131	0	0.089563	0.78158	0.78135	1	1419	0	0.089563
GSK3A	5	0.22581	0.28938	1	529	1	0.03083	0.78195	0.78172	1	1420	0	0.03083
RNASEH2A	5	0.00081338	0.0029456	0.39392	16	3	-0.54854	0.78404	0.78382	1	1421	0	-0.54854
CD40	5	0.076071	0.13369	1	259	2	-0.22345	0.78416	0.78396	1	1422	0	-0.22345
PSMD10	5	0.38111	0.40038	1	718	1	-0.040756	0.78526	0.78505	1	1423	0	-0.040756
UCN2	5	0.67039	0.67031	1	1214	0	-0.0060895	0.78587	0.78563	1	1424	0	-0.0060895
STUB1	4	0.6871	0.68725	1	1243	0	0.11553	0.78644	0.78646	1	1425	0	0.11553
INSR	5	0.34923	0.37593	1	679	1	0.042245	0.7866	0.78636	1	1426	0	0.042245
DUSP19	5	0.51767	0.51815	1	936	1	-0.041485	0.78672	0.78648	1	1427	0	-0.041485
BMPR2	5	0.88667	0.88663	1	1623	0	0.010428	0.78684	0.78659	1	1428	0	0.010428
TNFRSF17	5	0.60659	0.60665	1	1100	0	0.12682	0.78793	0.78768	1	1429	0	0.12682
PTPRC	5	0.5648	0.56473	1	1022	0	0.099669	0.78805	0.7878	1	1430	0	0.099669
MATR3	5	0.49056	0.49277	1	886	1	0.1198	0.78889	0.78866	1	1431	0	0.1198
CBX8	5	0.85285	0.85269	1	1552	0	-0.07259	0.78949	0.78927	1	1432	0	-0.07259
TNFRSF25	5	0.6543	0.65427	1	1184	0	-0.25823	0.78973	0.78951	1	1433	0	-0.25823
DNTT	5	0.074583	0.13161	1	255	1	-0.060541	0.78985	0.78964	1	1434	0	-0.060541
UBE2D3	5	0.067838	0.12207	1	235	2	-0.084603	0.78997	0.78976	1	1435	0	-0.084603
APEX2	5	0.49396	0.49586	1	893	1	-0.10855	0.79021	0.78998	1	1436	0	-0.10855
PSME2	5	0.41607	0.4282	1	769	1	-0.00076833	0.79033	0.79009	1	1437	0	-0.00076833
CPSF3L	5	0.7354	0.7352	1	1320	0	0.13824	0.79057	0.79033	1	1438	0	0.13824
ANGPTL4	5	0.34568	0.37326	1	673	1	0.072391	0.79069	0.79045	1	1439	0	0.072391
TNFRSF8	5	0.54695	0.54684	1	984	0	-0.092036	0.79081	0.79057	1	1440	0	-0.092036
ERCC1	5	0.40762	0.42134	1	754	1	-0.049449	0.79093	0.79069	1	1441	0	-0.049449
NABP1	5	0.021798	0.054169	1	106	2	-0.12129	0.79116	0.79093	1	1442	0	-0.12129
SPO11	5	0.052832	0.10075	1	190	1	-0.18647	0.79176	0.79153	1	1443	0	-0.18647
C3AR1	5	0.07489	0.13204	1	256	2	-0.31953	0.792	0.79177	1	1444	0	-0.31953
SPARCL1	5	0.63943	0.6394	1	1155	0	-0.063923	0.79283	0.79264	1	1445	0	-0.063923
ZNF213	5	0.96982	0.96982	1	1818	0	0.0862	0.79412	0.79395	1	1446	0	0.0862
TP53BP1	10	0.76352	0.76491	1	1381	1	-0.036984	0.79434	0.81235	1	1447	1	-0.036984
EXO1	5	0.75885	0.75866	1	1369	0	0.046946	0.79448	0.7943	1	1448	0	0.046946
RNASE6	5	0.099001	0.16574	1	317	2	-0.16829	0.79471	0.79453	1	1449	0	-0.16829
SNAPC5	5	0.0014357	0.0050888	0.464007	23	3	-0.47145	0.79495	0.79477	1	1450	0	-0.47145
HRASLS2	5	0.021046	0.052434	1	102	3	-0.36333	0.79635	0.79621	1	1451	0	-0.36333
ANGPTL6	5	0.32371	0.357	1	640	1	-0.16221	0.7967	0.79657	1	1452	0	-0.16221
PHF11	5	0.069479	0.12438	1	240	1	-0.22345	0.79705	0.79691	1	1453	0	-0.22345
ACHE	10	0.021579	0.065585	1	104	3	-0.035563	0.79753	0.81439	1	1454	1	-0.035563
INSL5	5	0.26605	0.31631	1	574	1	-0.11719	0.79775	0.79762	1	1455	0	-0.11719
MICALCL	5	0.85104	0.85088	1	1546	0	-0.053288	0.79821	0.79808	1	1456	0	-0.053288
GMNC	5	0.1674	0.25212	1	466	1	-0.085741	0.79844	0.7983	1	1457	0	-0.085741
CNOT6L	5	0.84078	0.84063	1	1522	0	0.13408	0.79879	0.79864	1	1458	0	0.13408
INO80	5	0.78611	0.78588	1	1418	0	0.096671	0.79891	0.79875	1	1459	0	0.096671
KPNA1	10	0.71327	0.72386	1	1287	1	-0.045985	0.79931	0.81554	1	1460	1	-0.045985
RNF223	5	0.6121	0.61219	1	1109	0	0.024362	0.7996	0.79944	1	1461	0	0.024362
SAPCD1	5	0.43639	0.44515	1	796	1	-0.092022	0.8004	0.80023	1	1462	0	-0.092022
CCRN4L	5	0.7974	0.79726	1	1438	0	-0.076054	0.80052	0.80035	1	1463	0	-0.076054
BID	5	0.6233	0.62335	1	1126	0	-0.13701	0.80063	0.80047	1	1464	0	-0.13701
STOX1	5	0.81897	0.81875	1	1480	0	-0.10521	0.80098	0.80082	1	1465	0	-0.10521
DNTTIP1	5	0.89148	0.89142	1	1633	0	-0.0040203	0.80109	0.80093	1	1466	0	-0.0040203
PSMF1	5	0.034222	0.07414	1	141	2	-0.29006	0.80121	0.80105	1	1467	0	-0.29006
CNOT11	5	0.96646	0.96646	1	1810	0	0.015787	0.80223	0.80208	1	1468	0	0.015787
GJA1	5	0.63368	0.63368	1	1147	0	-0.24405	0.80235	0.8022	1	1469	0	-0.24405
CCDC63	5	0.4046	0.41892	1	747	1	-0.24944	0.8036	0.80343	1	1470	0	-0.24944
FANCB	5	0.21865	0.2847	1	522	1	-0.038877	0.80496	0.80477	1	1471	0	-0.038877
HEMK1	5	0.71646	0.71634	1	1295	0	0.032021	0.80507	0.80489	1	1472	0	0.032021
BBC3	5	0.2809	0.32652	1	591	1	0.017055	0.80552	0.80534	1	1473	0	0.017055
REXO1	5	0.78757	0.78731	1	1423	0	0.028449	0.80608	0.80588	1	1474	0	0.028449
HRASLS	5	0.037366	0.078685	1	148	2	-0.10557	0.80619	0.806	1	1475	0	-0.10557
CCL23	5	0.089137	0.15194	1	292	2	-0.2948	0.80642	0.80622	1	1476	0	-0.2948
NEIL2	5	0.84617	0.84602	1	1536	0	-0.062906	0.80664	0.80644	1	1477	0	-0.062906
N4BP2L2	5	0.83464	0.83445	1	1510	0	0.080553	0.80753	0.80733	1	1478	0	0.080553
PRDM12	5	0.56673	0.56668	1	1026	0	-0.029719	0.80776	0.80755	1	1479	0	-0.029719
WRN	5	0.36097	0.38479	1	690	1	0.0033421	0.80876	0.80855	1	1480	0	0.0033421
GDF2	5	0.72886	0.72865	1	1309	0	-0.17708	0.80898	0.80877	1	1481	0	-0.17708
CDKN2A	10	0.23137	0.37432	1	536	2	0.057149	0.80948	0.82222	1	1482	1	0.057149
FBXO18	5	0.75818	0.75801	1	1366	0	-0.017164	0.80976	0.80954	1	1483	0	-0.017164
VRTN	5	0.0010163	0.0036411	0.412018	18	3	-0.57152	0.80998	0.80977	1	1484	0	-0.57152
PMS1	5	0.68471	0.68461	1	1240	0	-0.13309	0.81009	0.80988	1	1485	0	-0.13309
CIDEA	5	0.28601	0.33015	1	599	1	-0.095506	0.81119	0.81098	1	1486	0	-0.095506
ANKRD10	5	0.011825	0.030968	1	65	1	-0.032266	0.81141	0.8112	1	1487	0	-0.032266
FOSL1	5	0.24498	0.3021	1	551	1	-0.24873	0.81174	0.81154	1	1488	0	-0.24873
C11orf82	5	0.87362	0.87355	1	1596	0	0.00036792	0.81272	0.81251	1	1489	0	0.00036792
ST20	5	0.18418	0.26264	1	489	1	-0.023933	0.81294	0.81274	1	1490	0	-0.023933
CDIP1	5	0.3319	0.36302	1	650	1	-0.04566	0.81435	0.81414	1	1491	0	-0.04566
CCDC66	5	0.12366	0.20011	1	377	1	-0.10346	0.81446	0.81425	1	1492	0	-0.10346
TSPYL2	5	0.1542	0.24243	1	443	2	0.022593	0.81489	0.81468	1	1493	0	0.022593
NEK10	5	0.24398	0.30144	1	548	1	-0.19361	0.81543	0.81521	1	1494	0	-0.19361
TP53INP2	10	0.5385	0.61936	1	972	1	0.026196	0.81558	0.82636	1	1495	1	0.026196
RANBP10	5	0.13716	0.21889	1	411	2	-0.22237	0.81565	0.81542	1	1496	0	-0.22237
ERCC6-PGBD3	5	0.17027	0.25392	1	472	1	-0.15418	0.81619	0.81598	1	1497	0	-0.15418
PTPN18	10	0.90205	0.90184	1	1657	0	-0.067082	0.81631	0.82687	1	1498	1	-0.067082
UCN	5	0.44085	0.44892	1	803	1	-0.08438	0.8164	0.81618	1	1499	0	-0.08438
ZAK	5	0.1993	0.27222	1	501	1	-0.016828	0.81651	0.81629	1	1500	0	-0.016828
CCDC42B	5	0.79188	0.79165	1	1428	0	-0.066228	0.81705	0.81682	1	1501	0	-0.066228
CDC42EP2	5	0.10707	0.17699	1	334	2	-0.2001	0.81715	0.81693	1	1502	0	-0.2001
KCNK2	5	0.44737	0.45451	1	812	1	-0.17628	0.81769	0.81748	1	1503	0	-0.17628
BCL2L12	5	0.58684	0.58682	1	1065	0	-0.20998	0.81833	0.81811	1	1504	0	-0.20998
SUV39H1	5	0.36966	0.39153	1	702	1	-0.22334	0.81854	0.81832	1	1505	0	-0.22334
GTF2H2	3	0.33833	0.33904	1	659	1	-0.16141	0.81869	0.81872	1	1506	0	-0.16141
CCDC70	5	0.71249	0.71227	1	1285	0	-0.095982	0.81918	0.81897	1	1507	0	-0.095982
POLR2E	10	0.24443	0.38635	1	549	2	-0.14465	0.81937	0.82897	1	1508	1	-0.14465
ALKBH7	5	0.81854	0.81832	1	1478	0	0.0502	0.81939	0.81918	1	1509	0	0.0502
AGO3	5	0.035543	0.07602	1	145	1	-0.2069	0.8196	0.8194	1	1510	0	-0.2069
USB1	5	0.51744	0.51794	1	935	1	0.016073	0.82003	0.81984	1	1511	0	0.016073
CSTF2T	5	0.061169	0.11261	1	212	2	-0.15927	0.82098	0.8208	1	1512	0	-0.15927
WNT10A	5	0.74741	0.74719	1	1339	0	0.0045971	0.82203	0.82185	1	1513	0	0.0045971
TUBB8	5	0.84116	0.84102	1	1523	0	-0.055969	0.82234	0.82216	1	1514	0	-0.055969
DUSP7	10	0.96039	0.96043	1	1786	0	0.10996	0.82256	0.83124	1	1515	1	0.10996
STAT6	5	0.28218	0.32741	1	593	1	-0.27198	0.82265	0.82247	1	1516	0	-0.27198
PARP10	5	0.46503	0.46988	1	850	1	0.073675	0.82307	0.82288	1	1517	0	0.073675
TAF1L	5	0.10779	0.17798	1	337	1	-0.26427	0.82349	0.82328	1	1518	0	-0.26427
ZNF22	5	0.68305	0.68295	1	1234	0	-0.04393	0.8239	0.82369	1	1519	0	-0.04393
UBE2N	5	0.66312	0.66312	1	1199	0	-0.10794	0.82401	0.82379	1	1520	0	-0.10794
TUBA1C	5	0.043145	0.086908	1	167	2	-0.11843	0.82422	0.824	1	1521	0	-0.11843
DNASE2B	5	0.5714	0.5714	1	1033	0	0.094027	0.82484	0.82463	1	1522	0	0.094027
MCL1	5	0.99045	0.99036	1	1894	0	0.10566	0.82515	0.82494	1	1523	0	0.10566
BAZ1A	5	0.58602	0.58601	1	1063	0	0.017226	0.82525	0.82505	1	1524	0	0.017226
TNKS	5	0.78925	0.78904	1	1425	0	0.062806	0.82546	0.82525	1	1525	0	0.062806
H1FNT	5	0.6987	0.69851	1	1266	0	-0.041109	0.82556	0.82535	1	1526	0	-0.041109
IRF3	5	0.53487	0.53487	1	964	1	-0.10002	0.8269	0.82668	1	1527	0	-0.10002
MAPK12	5	0.74435	0.7441	1	1334	0	-0.045393	0.827	0.82678	1	1528	0	-0.045393
TOP3B	5	0.30926	0.3466	1	627	1	-0.077809	0.82812	0.82794	1	1529	0	-0.077809
LINS	5	0.66329	0.66329	1	1200	0	-0.047124	0.82904	0.82889	1	1530	0	-0.047124
ASCC2	5	0.1442	0.22857	1	427	2	-0.066266	0.83096	0.83082	1	1531	0	-0.066266
TP53I3	5	0.017181	0.043466	1	83	1	-0.15646	0.83106	0.83092	1	1532	0	-0.15646
GLRX2	5	0.36822	0.39044	1	700	1	-0.10151	0.83116	0.83102	1	1533	0	-0.10151
IL20	5	0.56523	0.56516	1	1023	0	-0.15041	0.83166	0.83153	1	1534	0	-0.15041
ZBTB48	5	0.80653	0.80633	1	1453	0	0.0069937	0.83186	0.83173	1	1535	0	0.0069937
SRRM2	5	0.70893	0.7087	1	1282	0	0.12443	0.83216	0.83204	1	1536	0	0.12443
PRDM9	5	0.085114	0.14633	1	285	2	-0.22698	0.83226	0.83213	1	1537	0	-0.22698
IL10RA	5	0.015761	0.040138	1	79	2	-0.25001	0.83246	0.83232	1	1538	0	-0.25001
PYCARD	5	0.68455	0.68444	1	1239	0	-0.016193	0.83256	0.83242	1	1539	0	-0.016193
RLTPR	10	0.020781	0.06358	1	98	4	-0.056257	0.833	0.83893	1	1540	1	-0.056257
CCNE2	5	0.12866	0.20711	1	388	2	-0.22921	0.83316	0.83302	1	1541	0	-0.22921
IFI16	5	0.4891	0.49143	1	883	1	0.037704	0.83455	0.83434	1	1542	0	0.037704
GZMA	5	0.17957	0.25973	1	486	1	-0.07473	0.83484	0.83465	1	1543	0	-0.07473
CCND1	10	0.43346	0.56976	1	791	1	-0.12299	0.83532	0.84069	1	1544	1	-0.12299
APAF1	5	0.91081	0.9107	1	1673	0	0.020726	0.83553	0.83535	1	1545	0	0.020726
PIK3R1	5	0.080865	0.14037	1	271	2	-0.11938	0.83593	0.83574	1	1546	0	-0.11938
NEK4	5	0.019293	0.048385	1	89	3	-0.32901	0.83612	0.83594	1	1547	0	-0.32901
BMP6	5	0.82985	0.82971	1	1499	0	-0.044654	0.83622	0.83604	1	1548	0	-0.044654
NFIB	5	0.88891	0.88885	1	1629	0	-0.032463	0.83651	0.83633	1	1549	0	-0.032463
CDK16	5	0.58746	0.58746	1	1068	0	-0.074389	0.8371	0.83692	1	1550	0	-0.074389
CCDC134	5	0.50332	0.50452	1	913	1	-0.063569	0.83739	0.83722	1	1551	0	-0.063569
POLH	5	0.4212	0.43245	1	776	1	0.013157	0.83759	0.83743	1	1552	0	0.013157
CCL24	5	0.091156	0.15478	1	298	2	0.013951	0.83778	0.83763	1	1553	0	0.013951
POLQ	5	0.35424	0.37974	1	681	1	-0.026934	0.83807	0.83792	1	1554	0	-0.026934
CCL28	5	0.58725	0.58724	1	1067	0	-0.049746	0.83837	0.8382	1	1555	0	-0.049746
GADD45A	5	0.77648	0.77626	1	1404	0	-0.062318	0.83943	0.83925	1	1556	0	-0.062318
STRA8	5	0.47953	0.48278	1	867	1	-0.14186	0.84125	0.84111	1	1557	0	-0.14186
VKORC1	5	0.77723	0.77702	1	1407	0	-0.13875	0.84164	0.84147	1	1558	0	-0.13875
EZH2	5	0.84448	0.84431	1	1531	0	-0.020817	0.8424	0.84222	1	1559	0	-0.020817
ZNF211	5	0.70613	0.70592	1	1277	0	-0.080475	0.84259	0.84241	1	1560	0	-0.080475
TPRN	5	0.98279	0.98272	1	1862	0	0.062245	0.84297	0.84279	1	1561	0	0.062245
KDM2A	5	0.5542	0.55412	1	998	0	-0.087321	0.84325	0.84308	1	1562	0	-0.087321
DDX53	5	0.088635	0.15124	1	290	2	-0.20401	0.84363	0.84346	1	1563	0	-0.20401
DFFB	5	0.85482	0.85465	1	1556	0	0.058562	0.84429	0.84412	1	1564	0	0.058562
HRSP12	5	0.69758	0.69738	1	1264	0	2.8858e-05	0.84439	0.84421	1	1565	0	2.8858e-05
TPRG1L	5	0.0081039	0.022139	0.997673	45	3	-0.35674	0.84551	0.84536	1	1566	0	-0.35674
DUSP28	5	0.53374	0.53375	1	963	1	-0.19179	0.8456	0.84546	1	1567	0	-0.19179
MBD3L2	5	0.11412	0.18682	1	355	2	-0.046378	0.8457	0.84555	1	1568	0	-0.046378
PINX1	5	0.66953	0.66944	1	1213	0	-0.20217	0.84737	0.84721	1	1569	0	-0.20217
ACTR5	5	0.7207	0.72054	1	1299	0	-0.051711	0.84747	0.8473	1	1570	0	-0.051711
RANBP1	5	0.55026	0.55011	1	990	0	-0.12254	0.8483	0.84811	1	1571	0	-0.12254
IL22	5	0.021285	0.052987	1	103	1	-0.18233	0.84839	0.8482	1	1572	0	-0.18233
PLK1S1	5	0.40872	0.42221	1	755	1	-0.040317	0.84885	0.84867	1	1573	0	-0.040317
APITD1	5	0.59053	0.59051	1	1074	0	0.051648	0.84894	0.84875	1	1574	0	0.051648
TDP2	5	0.90113	0.90109	1	1656	0	0.024426	0.84949	0.84931	1	1575	0	0.024426
IL8	10	0.010111	0.036162	1	56	4	-0.1893	0.85029	0.85263	1	1576	1	-0.1893
RNASE2	5	0.63703	0.63699	1	1152	0	-0.086099	0.8505	0.85033	1	1577	0	-0.086099
NOX4	5	0.34031	0.36926	1	663	1	-0.010264	0.85095	0.85079	1	1578	0	-0.010264
TIMMDC1	5	0.88776	0.8877	1	1625	0	0.045312	0.85114	0.85096	1	1579	0	0.045312
NDFIP1	5	0.29236	0.33456	1	608	1	-0.03411	0.85123	0.85106	1	1580	0	-0.03411
RAD18	5	0.25228	0.30695	1	558	1	0.017091	0.85168	0.8515	1	1581	0	0.017091
TERF1	5	0.035948	0.076622	1	146	1	-0.25611	0.85177	0.8516	1	1582	0	-0.25611
C15orf60	5	0.28314	0.32811	1	596	1	-0.08695	0.85195	0.85178	1	1583	0	-0.08695
ANKRD17	5	0.85204	0.85187	1	1551	0	0.06907	0.8524	0.85224	1	1584	0	0.06907
XRN1	5	0.85177	0.8516	1	1550	0	-0.12784	0.85258	0.85242	1	1585	0	-0.12784
IGHMBP2	5	0.48813	0.49055	1	881	1	-0.073385	0.85357	0.85339	1	1586	0	-0.073385
BABAM1	5	0.81359	0.8134	1	1469	0	-0.047292	0.85384	0.85367	1	1587	0	-0.047292
ZNF286A	5	0.51907	0.51949	1	940	1	-0.014701	0.85464	0.85448	1	1588	0	-0.014701
CCL2	5	0.86444	0.86433	1	1578	0	0.070049	0.85509	0.85493	1	1589	0	0.070049
PTPRN	5	0.2933	0.33526	1	609	1	-0.022605	0.85562	0.85547	1	1590	0	-0.022605
MKI67	5	0.020417	0.050962	1	95	3	-0.33133	0.85686	0.8567	1	1591	0	-0.33133
EYA3	5	0.49154	0.49367	1	888	1	0.017046	0.85721	0.85706	1	1592	0	0.017046
CCDC74B	5	0.34627	0.3737	1	674	1	-0.097869	0.85826	0.85813	1	1593	0	-0.097869
CUL4A	5	0.38648	0.40459	1	726	1	-0.10755	0.85835	0.85822	1	1594	0	-0.10755
PTGES3L	5	0.63499	0.63498	1	1149	0	-0.045333	0.85939	0.85927	1	1595	0	-0.045333
INSIG2	5	0.0955	0.16084	1	308	2	-0.28493	0.86	0.8599	1	1596	0	-0.28493
STK16	5	0.1347	0.21545	1	404	2	-0.27909	0.86146	0.86135	1	1597	0	-0.27909
C1QTNF3	5	0.53937	0.53931	1	975	1	-0.13265	0.86181	0.86169	1	1598	0	-0.13265
RAD23A	5	0.20069	0.27311	1	502	1	-0.18162	0.8624	0.8623	1	1599	0	-0.18162
MAPK3	5	0.46021	0.46562	1	840	1	-0.11898	0.86249	0.8624	1	1600	0	-0.11898
AGO2	5	0.7157	0.71554	1	1293	0	-0.15466	0.86309	0.86299	1	1601	0	-0.15466
PLA2G1B	10	0.16387	0.3104	1	463	2	-0.079613	0.86319	0.86382	1	1602	1	-0.079613
TEX12	5	0.008441	0.022926	0.997673	47	3	-0.42809	0.86359	0.8635	1	1603	0	-0.42809
E2F7	5	0.049767	0.096378	1	182	2	-0.27459	0.86393	0.86382	1	1604	0	-0.27459
BANF2	5	0.24465	0.30188	1	550	1	-0.12223	0.86402	0.86391	1	1605	0	-0.12223
PRDM11	10	0.00038816	0.0020223	0.312056	13	6	-0.35101	0.86402	0.86459	1	1606	1	-0.35101
SH2B1	5	0.76177	0.76157	1	1378	0	-0.07649	0.8641	0.864	1	1607	0	-0.07649
MORC1	5	0.85957	0.85944	1	1567	0	-0.03441	0.86435	0.86425	1	1608	0	-0.03441
SRGN	10	0.4708	0.58837	1	857	1	-0.16661	0.86485	0.86532	1	1609	1	-0.16661
ST20-MTHFS	5	0.69388	0.69371	1	1255	0	-0.1349	0.86503	0.86492	1	1610	0	-0.1349
SPDYA	10	0.71489	0.72509	1	1291	1	-0.045137	0.86513	0.86558	1	1611	1	-0.045137
NFRKB	5	0.32767	0.35991	1	646	1	0.046815	0.86528	0.86519	1	1612	0	0.046815
MSX1	5	0.52988	0.53001	1	958	1	-0.14705	0.86536	0.86527	1	1613	0	-0.14705
MTRR	5	0.66815	0.66808	1	1208	0	0.081959	0.86553	0.86544	1	1614	0	0.081959
PTPN13	5	0.0087251	0.023638	0.997673	48	3	-0.3935	0.8657	0.8656	1	1615	0	-0.3935
TNKS1BP1	10	0.23789	0.38037	1	544	2	-0.01887	0.86649	0.86683	1	1616	1	-0.01887
ANKRD13B	5	0.12591	0.20325	1	383	1	-0.11382	0.86662	0.86653	1	1617	0	-0.11382
FOXO4	5	0.76151	0.7613	1	1376	0	-0.14158	0.8667	0.86662	1	1618	0	-0.14158
TP53TG3C	5	0.53577	0.53575	1	967	1	0.044729	0.86753	0.86747	1	1619	0	0.044729
ZNF257	5	0.26116	0.31294	1	569	1	-0.10456	0.86769	0.86763	1	1620	0	-0.10456
CSF2RB	5	0.85141	0.85123	1	1549	0	-0.085038	0.86794	0.86788	1	1621	0	-0.085038
H2AFX	5	0.3794	0.39904	1	713	1	-0.13688	0.86844	0.86839	1	1622	0	-0.13688
KAT5	5	0.12216	0.19802	1	373	1	0.0081701	0.86868	0.86863	1	1623	0	0.0081701
STK10	5	0.4139	0.42644	1	764	1	0.09029	0.86877	0.86872	1	1624	0	0.09029
STK17A	5	0.027745	0.064905	1	122	2	-0.22921	0.87113	0.87109	1	1625	0	-0.22921
CCDC13	5	0.61424	0.61428	1	1114	0	0.064669	0.87153	0.8715	1	1626	0	0.064669
IL27	5	0.19545	0.26976	1	498	1	-0.095815	0.8721	0.87206	1	1627	0	-0.095815
DNASE1L1	10	0.12234	0.24667	1	374	2	-0.1664	0.8725	0.87245	1	1628	1	-0.1664
UHRF2	5	0.85553	0.85537	1	1557	0	-0.019088	0.8729	0.87286	1	1629	0	-0.019088
CERS1	5	0.053118	0.10116	1	191	2	-0.030069	0.87298	0.87293	1	1630	0	-0.030069
RDM1	5	0.65162	0.65162	1	1176	0	-0.15999	0.87322	0.87317	1	1631	0	-0.15999
RAD52	10	0.13603	0.26782	1	407	3	-0.073078	0.87418	0.87407	1	1632	1	-0.073078
INSIG1	5	0.13708	0.21878	1	410	1	-0.030546	0.8752	0.87515	1	1633	0	-0.030546
CCDC79	5	0.64946	0.64944	1	1172	0	-0.039425	0.87544	0.87539	1	1634	0	-0.039425
MEGF9	5	0.083949	0.14469	1	282	1	-0.0857	0.87568	0.87562	1	1635	0	-0.0857
C19ORF40	5	0.2876	0.33127	1	603	1	0.060764	0.87623	0.87618	1	1636	0	0.060764
HMGA1	5	0.90874	0.90862	1	1669	0	-0.0095881	0.87646	0.87643	1	1637	0	-0.0095881
CCDC60	5	0.45664	0.46248	1	834	1	-0.27005	0.87677	0.87675	1	1638	0	-0.27005
TNFSF4	10	0.33559	0.4728	1	655	1	0.024394	0.87699	0.87686	1	1639	1	0.024394
CXCL12	5	0.89253	0.89244	1	1639	0	0.042345	0.87732	0.8773	1	1640	0	0.042345
ATF1	5	0.28728	0.33105	1	602	1	-0.00085598	0.87786	0.87785	1	1641	0	-0.00085598
APC2	10	0.030019	0.086538	1	129	3	-0.04872	0.87813	0.878	1	1642	0	-0.04872
CHD1L	5	0.72901	0.72878	1	1310	0	-0.17651	0.87817	0.87816	1	1643	0	-0.17651
IL21	5	0.44033	0.44847	1	801	1	-0.16883	0.8791	0.87909	1	1644	0	-0.16883
CTLA4	5	0.04683	0.09219	1	177	1	-0.042467	0.87933	0.87933	1	1645	0	-0.042467
MYCT1	5	0.0092021	0.024777	0.997673	52	2	-0.28111	0.88055	0.88055	1	1646	0	-0.28111
DNAJC28	5	0.69774	0.69754	1	1265	0	0.047382	0.88154	0.88154	1	1647	0	0.047382
C1QTNF5	10	0.76533	0.76654	1	1383	1	-0.021853	0.88172	0.88153	1	1648	0	-0.021853
CDK11B	9	0.078203	0.17106	1	266	2	-0.24017	0.88204	0.88208	1	1649	0	-0.24017
USP35	5	0.7866	0.78636	1	1420	0	-0.11511	0.88252	0.88253	1	1650	0	-0.11511
GMCL1	5	0.10294	0.17127	1	329	2	-0.037326	0.88312	0.88315	1	1651	0	-0.037326
ATXN3	5	0.86603	0.86593	1	1582	0	-0.089928	0.88364	0.88368	1	1652	0	-0.089928
CIZ1	5	0.33642	0.36637	1	657	1	-0.15193	0.88424	0.88427	1	1653	0	-0.15193
XRCC4	5	0.55899	0.55893	1	1013	0	-0.11116	0.88439	0.88442	1	1654	0	-0.11116
ATRNL1	5	0.082393	0.14252	1	277	1	-0.14449	0.88483	0.88486	1	1655	0	-0.14449
DIS3L2	5	0.43559	0.44449	1	794	1	-0.079242	0.88491	0.88493	1	1656	0	-0.079242
ANG	5	0.45382	0.46003	1	828	1	-0.27679	0.8855	0.8855	1	1657	0	-0.27679
HMOX1	10	0.84162	0.84156	1	1525	0	-0.0098837	0.88568	0.88553	1	1658	0	-0.0098837
ZNF280A	5	0.01391	0.035881	1	72	3	-0.33406	0.88594	0.88591	1	1659	0	-0.33406
CLUAP1	5	0.087828	0.15011	1	288	2	-0.23903	0.88645	0.8864	1	1660	0	-0.23903
ZNF268	5	0.00028352	0.0010858	0.24033	9	3	-0.51395	0.88652	0.88648	1	1661	0	-0.51395
N4BP2L1	5	0.26442	0.31519	1	572	1	0.033942	0.88667	0.88663	1	1662	0	0.033942
PTPRM	5	0.058578	0.10894	1	204	2	-0.22342	0.88674	0.88669	1	1663	0	-0.22342
RRM2B	5	0.52897	0.52911	1	955	1	-0.027741	0.88725	0.88719	1	1664	0	-0.027741
BACH1	5	0.1491	0.23536	1	433	2	-0.0061694	0.88732	0.88727	1	1665	0	-0.0061694
IL7R	5	0.46276	0.46787	1	845	1	-0.23357	0.88754	0.88749	1	1666	0	-0.23357
CHCHD6	5	0.64072	0.64069	1	1157	0	-0.035555	0.88783	0.88777	1	1667	0	-0.035555
EGF	5	0.052033	0.099602	1	187	1	-0.13784	0.88798	0.88792	1	1668	0	-0.13784
PSMD9	5	0.0091547	0.024667	0.997673	51	2	-0.036861	0.88834	0.88829	1	1669	0	-0.036861
C1QTNF2	5	0.4287	0.43866	1	784	1	-0.071961	0.8887	0.88864	1	1670	0	-0.071961
HIPK2	5	0.35542	0.38061	1	684	1	-0.26695	0.88877	0.88871	1	1671	0	-0.26695
ZBTB49	5	0.097569	0.16375	1	313	2	-0.31536	0.88891	0.88885	1	1672	0	-0.31536
CDC42SE2	5	0.75318	0.753	1	1352	0	-0.095174	0.88913	0.88906	1	1673	0	-0.095174
UBE2T	5	0.73382	0.7336	1	1315	0	-0.027319	0.88942	0.88935	1	1674	0	-0.027319
PLK5	5	0.64402	0.64397	1	1164	0	-0.044079	0.89027	0.89022	1	1675	0	-0.044079
MCMDC2	5	0.029046	0.066751	1	126	1	-0.024978	0.89034	0.8903	1	1676	0	-0.024978
ATRAID	5	0.10969	0.18066	1	345	1	-0.16949	0.89091	0.89086	1	1677	0	-0.16949
CDK5RAP3	5	0.012237	0.031944	1	67	2	-0.060534	0.8912	0.89115	1	1678	0	-0.060534
CDK9	5	0.51018	0.51101	1	920	1	-0.099098	0.89134	0.89129	1	1679	0	-0.099098
TREX1	5	0.89875	0.89873	1	1649	0	-0.075327	0.89197	0.8919	1	1680	0	-0.075327
CASP9	5	0.40129	0.41628	1	742	1	-0.1013	0.89309	0.89301	1	1681	0	-0.1013
H1FOO	5	0.078104	0.13653	1	265	2	-0.15913	0.89323	0.89315	1	1682	0	-0.15913
FBXO4	5	0.059201	0.10985	1	206	1	-0.2257	0.89337	0.89329	1	1683	0	-0.2257
PARPBP	5	0.75209	0.75188	1	1350	0	-0.18635	0.89351	0.89343	1	1684	0	-0.18635
BTAF1	5	0.86078	0.86067	1	1572	0	-0.090739	0.8942	0.89414	1	1685	0	-0.090739
TNFSF11	5	0.42201	0.43311	1	777	1	-0.06995	0.89496	0.89492	1	1686	0	-0.06995
NUPR1	5	0.32676	0.35922	1	645	1	-0.21788	0.89537	0.89535	1	1687	0	-0.21788
MOV10L1	5	0.40294	0.41763	1	744	1	-0.045293	0.89544	0.89542	1	1688	0	-0.045293
APTX	10	0.090607	0.19652	1	296	2	-0.036972	0.89547	0.89526	1	1689	0	-0.036972
MBD3L4	2	0.40952	0.40954	1	757	0	-0.21903	0.89549	0.8955	1	1690	0	-0.21903
MAS1L	5	0.88131	0.88132	1	1611	0	-0.01312	0.89558	0.89555	1	1691	0	-0.01312
EXD1	5	0.074537	0.13155	1	254	2	-0.24834	0.89585	0.89582	1	1692	0	-0.24834
CECR2	5	0.43375	0.44292	1	792	1	-0.12181	0.89592	0.89589	1	1693	0	-0.12181
KIF22	10	0.41288	0.54896	1	761	2	-0.12896	0.89623	0.89603	1	1694	0	-0.12896
KMT2E	5	0.010858	0.028726	1	61	3	-0.34159	0.89734	0.89734	1	1695	0	-0.34159
RNF207	10	0.36151	0.49808	1	691	2	-0.091542	0.89742	0.89721	1	1696	0	-0.091542
PAPOLG	5	0.54183	0.54176	1	976	1	-0.15428	0.89748	0.89747	1	1697	0	-0.15428
FOXL2	5	0.63181	0.6318	1	1145	0	-0.085486	0.89802	0.898	1	1698	0	-0.085486
PPIA	5	7.9544e-05	0.00035638	0.166567	5	4	-0.44487	0.89862	0.8986	1	1699	0	-0.44487
CRLF2	5	0.80787	0.80766	1	1455	0	-0.10531	0.89869	0.89866	1	1700	0	-0.10531
CHCHD2	5	0.039435	0.081653	1	156	2	-0.31509	0.89915	0.89914	1	1701	0	-0.31509
RPS27L	5	0.30709	0.34504	1	623	1	-0.048518	0.89928	0.89927	1	1702	0	-0.048518
CTCFL	5	0.019198	0.048177	1	87	2	-0.38147	0.89948	0.89947	1	1703	0	-0.38147
DDIT4L	5	0.12399	0.20055	1	378	2	-0.078516	0.89968	0.89966	1	1704	0	-0.078516
HIST3H3	5	0.060788	0.11209	1	209	1	-0.051095	0.89975	0.89972	1	1705	0	-0.051095
MICAL2	5	0.16776	0.25236	1	467	1	0.022547	0.89982	0.89979	1	1706	0	0.022547
FBXO44	5	0.19825	0.27155	1	500	1	-0.065518	0.90015	0.90011	1	1707	0	-0.065518
TOP3A	5	0.18983	0.26623	1	491	1	0.033786	0.90021	0.90017	1	1708	0	0.033786
EXO5	5	0.55355	0.55347	1	996	0	0.029898	0.90061	0.90056	1	1709	0	0.029898
ANKRD18B	5	0.51604	0.51664	1	931	1	-0.16707	0.90087	0.90082	1	1710	0	-0.16707
STK25	5	0.75467	0.7545	1	1359	0	-0.025669	0.90165	0.9016	1	1711	0	-0.025669
PIWIL2	5	0.55289	0.55281	1	994	0	-0.17402	0.90204	0.90201	1	1712	0	-0.17402
ITSN2	5	0.36995	0.39176	1	703	1	-0.12081	0.90224	0.90219	1	1713	0	-0.12081
CASKIN2	5	0.74935	0.74914	1	1345	0	-0.00089849	0.90237	0.90233	1	1714	0	-0.00089849
MAPK13	10	0.7234	0.73156	1	1303	1	0.041379	0.90348	0.90333	1	1715	0	0.041379
EYA2	5	0.73941	0.73916	1	1327	0	-0.22105	0.90493	0.90487	1	1716	0	-0.22105
CHIC1	5	0.7838	0.78358	1	1416	0	-0.047407	0.90569	0.90562	1	1717	0	-0.047407
ZC3H12D	5	0.46428	0.46922	1	849	1	-0.29672	0.90576	0.90568	1	1718	0	-0.29672
ZFYVE26	5	0.48225	0.48519	1	873	1	-0.15409	0.90638	0.90629	1	1719	0	-0.15409
USP10	5	0.67056	0.67048	1	1215	0	-0.031743	0.90763	0.90752	1	1720	0	-0.031743
FOSL2	5	0.0051096	0.014769	0.800728	38	2	-0.23041	0.90782	0.90771	1	1721	0	-0.23041
HELQ	5	0.87314	0.87309	1	1594	0	0.07706	0.90794	0.90784	1	1722	0	0.07706
PRKCD	5	0.084656	0.14569	1	284	2	0.023386	0.90825	0.90814	1	1723	0	0.023386
RNF220	5	0.023682	0.058472	1	112	3	-0.30784	0.90893	0.9088	1	1724	0	-0.30784
MBD3L3	5	0.0032737	0.010193	0.687964	31	3	-0.44174	0.90935	0.90924	1	1725	0	-0.44174
TSPAN32	5	0.54429	0.5442	1	980	0	-0.073966	0.90942	0.90929	1	1726	0	-0.073966
CCDC65	10	0.41067	0.54673	1	758	2	-0.12385	0.9096	0.90946	1	1727	0	-0.12385
SYF2	5	0.87169	0.87166	1	1592	0	0.015927	0.90972	0.9096	1	1728	0	0.015927
FSHR	5	0.66242	0.66241	1	1197	0	0.039851	0.91027	0.91014	1	1729	0	0.039851
ZNF227	5	0.089514	0.15248	1	293	2	0.019199	0.91057	0.91045	1	1730	0	0.019199
MCIDAS	5	0.048834	0.095053	1	180	1	-0.26794	0.91147	0.91135	1	1731	0	-0.26794
PTPRZ1	5	0.62786	0.62786	1	1139	0	-0.057595	0.91201	0.91188	1	1732	0	-0.057595
ANKRD1	5	0.041603	0.084729	1	163	1	-0.20475	0.91231	0.91217	1	1733	0	-0.20475
IL10	10	0.058039	0.14395	1	202	1	-0.021926	0.91243	0.91231	1	1734	0	-0.021926
TSPAN31	5	0.36243	0.3859	1	693	1	-0.15236	0.91249	0.91236	1	1735	0	-0.15236
ATPIF1	5	0.79009	0.78986	1	1427	0	-0.068337	0.91261	0.91248	1	1736	0	-0.068337
BRE	5	0.038779	0.080716	1	153	1	-0.20795	0.91302	0.9129	1	1737	0	-0.20795
APOBEC3G	5	0.20729	0.27728	1	510	1	-0.10001	0.91326	0.91314	1	1738	0	-0.10001
NUDT19	5	0.45459	0.4607	1	830	1	-0.24709	0.91361	0.91348	1	1739	0	-0.24709
FBXO41	5	0.08356	0.14416	1	280	1	-0.18846	0.91384	0.91372	1	1740	0	-0.18846
BATF3	5	0.14672	0.23206	1	429	2	-0.28417	0.9139	0.91378	1	1741	0	-0.28417
SETD4	5	0.30864	0.34616	1	625	1	-0.0097198	0.91396	0.91384	1	1742	0	-0.0097198
RANBP2	5	0.069872	0.12494	1	241	1	0.010581	0.91408	0.91397	1	1743	0	0.010581
ZSWIM7	5	0.54783	0.54771	1	986	0	-0.057191	0.91425	0.91415	1	1744	0	-0.057191
ERN2	5	0.46301	0.46809	1	846	1	-0.070555	0.91478	0.91466	1	1745	0	-0.070555
PMS2	5	0.0073997	0.020443	0.976387	43	3	-0.38934	0.91495	0.91483	1	1746	0	-0.38934
PPIL2	5	0.52323	0.52349	1	946	1	-0.032576	0.91588	0.91575	1	1747	0	-0.032576
CDC42BPG	5	0.48126	0.48432	1	870	1	-0.12981	0.91645	0.91633	1	1748	0	-0.12981
ENPP7	5	0.067115	0.12105	1	232	1	-0.19786	0.91651	0.91639	1	1749	0	-0.19786
IKBKE	5	0.27124	0.31986	1	582	1	0.052473	0.91679	0.91667	1	1750	0	0.052473
ZNF266	5	0.015098	0.038607	1	75	2	-0.30407	0.91748	0.91736	1	1751	0	-0.30407
ARPP21	5	0.075758	0.13325	1	257	2	-0.16177	0.91793	0.91781	1	1752	0	-0.16177
NT5E	5	0.02986	0.067921	1	128	1	-0.10669	0.91871	0.9186	1	1753	0	-0.10669
RNF24	5	0.76124	0.76103	1	1374	0	-0.083652	0.91927	0.91916	1	1754	0	-0.083652
TMEM109	5	0.084337	0.14524	1	283	1	0.012262	0.91944	0.91932	1	1755	0	0.012262
PARP16	10	0.161	0.30602	1	458	3	-0.20345	0.91969	0.91964	1	1756	0	-0.20345
ATF2	5	0.59155	0.59152	1	1078	0	-0.26822	0.91977	0.91964	1	1757	0	-0.26822
NUDT14	5	0.34061	0.36949	1	664	1	-0.2616	0.91994	0.91982	1	1758	0	-0.2616
HARBI1	5	0.5773	0.57733	1	1044	0	-0.16193	0.9201	0.91999	1	1759	0	-0.16193
EPO	5	0.60719	0.60725	1	1101	0	-0.1878	0.92229	0.92219	1	1760	0	-0.1878
SMYD2	5	0.45408	0.46025	1	829	1	-0.074645	0.92267	0.92256	1	1761	0	-0.074645
TNFRSF18	5	0.48495	0.48763	1	874	1	0.014261	0.92272	0.92262	1	1762	0	0.014261
TDRD1	5	0.067509	0.12159	1	233	1	-0.13527	0.92304	0.92294	1	1763	0	-0.13527
MND1	5	0.11385	0.18644	1	353	2	-0.25768	0.92347	0.92337	1	1764	0	-0.25768
BCL2L14	10	0.0078925	0.029736	1	44	2	0.050553	0.92439	0.9243	1	1765	0	0.050553
IL24	5	0.1166	0.19026	1	360	2	-0.2962	0.92458	0.92449	1	1766	0	-0.2962
NUGGC	5	0.36475	0.3877	1	695	1	-0.2079	0.92464	0.92454	1	1767	0	-0.2079
PPP1R15A	5	0.65696	0.65694	1	1188	0	-0.024373	0.92511	0.92501	1	1768	0	-0.024373
DNASE1	5	0.0603	0.11141	1	208	2	-0.31916	0.92527	0.92517	1	1769	0	-0.31916
TP63	5	0.64054	0.6405	1	1156	0	-0.1759	0.92537	0.92527	1	1770	0	-0.1759
ZNF230	5	0.21934	0.28516	1	524	1	0.0031389	0.92563	0.92553	1	1771	0	0.0031389
PARP2	5	0.016391	0.041617	1	82	3	-0.36595	0.92568	0.92558	1	1772	0	-0.36595
ANXA3	5	0.53915	0.5391	1	974	1	-0.11855	0.92584	0.92573	1	1773	0	-0.11855
IL3	5	0.037971	0.079555	1	149	1	-0.13943	0.92657	0.92647	1	1774	0	-0.13943
APOBEC3C	5	0.50546	0.50651	1	914	1	-0.1077	0.92698	0.92689	1	1775	0	-0.1077
IL23R	5	0.077378	0.13549	1	263	2	-0.167	0.92723	0.92714	1	1776	0	-0.167
SIRT1	5	0.51581	0.5164	1	930	1	-0.23434	0.92744	0.92734	1	1777	0	-0.23434
HCRT	5	0.028216	0.065559	1	123	2	-0.16957	0.92749	0.92739	1	1778	0	-0.16957
FMN2	5	0.14985	0.23635	1	434	2	-0.18853	0.92866	0.9286	1	1779	0	-0.18853
RBBP7	5	0.5796	0.57961	1	1046	0	-0.24878	0.92881	0.92875	1	1780	0	-0.24878
ZNF260	5	0.39182	0.4088	1	731	1	-0.069888	0.92906	0.929	1	1781	0	-0.069888
UCN3	5	0.2066	0.27686	1	508	1	-0.010217	0.92911	0.92906	1	1782	0	-0.010217
NUDT10	5	0.28505	0.32947	1	598	1	-0.036165	0.92926	0.9292	1	1783	0	-0.036165
MAD2L2	5	0.19475	0.26932	1	497	1	-0.064662	0.92956	0.92951	1	1784	0	-0.064662
UBE2NL	4	0.57529	0.57547	1	1040	0	-0.068918	0.93013	0.93029	1	1785	0	-0.068918
EGLN3	5	0.0033155	0.010289	0.687964	32	2	-0.16146	0.93026	0.93019	1	1786	0	-0.16146
TNFSF13	5	0.33882	0.36815	1	660	1	-0.2504	0.9309	0.93084	1	1787	0	-0.2504
CCL22	5	0.0012495	0.0044525	0.425323	22	3	-0.48009	0.93158	0.93153	1	1788	0	-0.48009
ZFP57	5	0.76164	0.76144	1	1377	0	-0.078036	0.93163	0.93157	1	1789	0	-0.078036
FOS	10	0.15996	0.30445	1	455	3	-0.13595	0.93224	0.93212	1	1790	0	-0.13595
MICAL3	10	0.70084	0.71472	1	1271	1	0.12653	0.93246	0.93234	1	1791	0	0.12653
IER3	5	0.55529	0.55519	1	1001	0	0.0087154	0.9327	0.93263	1	1792	0	0.0087154
YY1	5	0.90372	0.90365	1	1660	0	-0.019757	0.93279	0.93273	1	1793	0	-0.019757
MCM9	5	0.92293	0.92284	1	1698	0	-0.007726	0.93284	0.93279	1	1794	0	-0.007726
IL25	5	0.62463	0.62466	1	1130	0	-0.17063	0.93375	0.9337	1	1795	0	-0.17063
SRRM1	5	0.55551	0.55542	1	1002	0	-0.16425	0.93384	0.93379	1	1796	0	-0.16425
TNFRSF1A	5	0.11357	0.18606	1	352	2	-0.19944	0.93413	0.93406	1	1797	0	-0.19944
ZNF284	5	0.43003	0.43979	1	788	1	-0.097698	0.93441	0.93434	1	1798	0	-0.097698
FANCG	5	0.45613	0.46203	1	832	1	-0.052611	0.9354	0.9353	1	1799	0	-0.052611
ERCC4	10	0.17568	0.32342	1	479	1	-0.047803	0.93549	0.9354	1	1800	0	-0.047803
MC1R	5	0.4068	0.42067	1	753	1	-0.23494	0.93609	0.93601	1	1801	0	-0.23494
ZNF221	5	0.61346	0.61351	1	1113	0	-0.072467	0.93692	0.93682	1	1802	0	-0.072467
ZNF267	10	0.08312	0.18449	1	278	2	-0.19414	0.93813	0.93808	1	1803	0	-0.19414
LYNX1	5	0.62349	0.62354	1	1127	0	-0.22114	0.9385	0.93842	1	1804	0	-0.22114
UCHL5	5	0.57876	0.57876	1	1045	0	-0.1856	0.93859	0.93851	1	1805	0	-0.1856
ZNF226	10	0.038378	0.10671	1	151	4	-0.1758	0.93895	0.93891	1	1806	0	-0.1758
REXO4	5	0.49925	0.5007	1	906	1	-0.15273	0.9393	0.93922	1	1807	0	-0.15273
ZNF251	5	0.55311	0.55304	1	995	0	-0.1037	0.93935	0.93926	1	1808	0	-0.1037
CLCF1	5	0.44529	0.45274	1	810	1	-0.17396	0.9411	0.94102	1	1809	0	-0.17396
CNOT2	5	0.020892	0.052073	1	101	2	-0.12471	0.942	0.9419	1	1810	0	-0.12471
CDK18	5	0.41499	0.42731	1	766	1	-0.25209	0.94209	0.94199	1	1811	0	-0.25209
GEN1	5	0.078454	0.13704	1	267	2	-0.22985	0.94369	0.94358	1	1812	0	-0.22985
NFIL3	5	0.41444	0.42689	1	765	1	-0.03493	0.94402	0.94392	1	1813	0	-0.03493
TPRG1	10	0.13312	0.26333	1	398	3	-0.21202	0.94406	0.94403	1	1814	0	-0.21202
NEIL3	5	0.073364	0.1299	1	252	2	-0.017472	0.94452	0.94441	1	1815	0	-0.017472
CDC25C	5	0.65233	0.65233	1	1178	0	-0.02819	0.94465	0.94452	1	1816	0	-0.02819
SCAND3	5	0.80798	0.80776	1	1456	0	-0.022935	0.94501	0.94489	1	1817	0	-0.022935
ANKRD11	5	0.033625	0.073299	1	139	2	-0.16782	0.94526	0.94513	1	1818	0	-0.16782
C1QTNF6	5	0.25393	0.30806	1	562	1	-0.056549	0.94546	0.94536	1	1819	0	-0.056549
PURA	10	0.29712	0.4359	1	611	1	-0.11857	0.94608	0.94605	1	1820	0	-0.11857
TP53BP2	5	0.6288	0.62882	1	1141	0	-0.086072	0.94643	0.94634	1	1821	0	-0.086072
TCF7L1	5	0.38281	0.40174	1	721	1	-0.12937	0.94667	0.94659	1	1822	0	-0.12937
CD44	5	0.015615	0.039785	1	78	3	-0.34764	0.94683	0.94675	1	1823	0	-0.34764
CDKN1B	5	0.71356	0.71336	1	1288	0	-0.12241	0.94687	0.94679	1	1824	0	-0.12241
OLIG1	5	0.33912	0.36838	1	661	1	-0.14649	0.94723	0.94714	1	1825	0	-0.14649
ANGPT2	5	0.02087	0.052022	1	99	3	-0.32653	0.9477	0.94762	1	1826	0	-0.32653
NUDT12	5	0.86877	0.86872	1	1589	0	-0.047761	0.9488	0.94873	1	1827	0	-0.047761
DMC1	5	0.58478	0.58477	1	1058	0	-0.086701	0.94887	0.9488	1	1828	0	-0.086701
CRY2	5	0.44477	0.45227	1	808	1	-0.18684	0.94949	0.94942	1	1829	0	-0.18684
ANGPTL1	5	0.11481	0.18777	1	357	2	-0.19507	0.94972	0.94964	1	1830	0	-0.19507
DUSP10	5	0.115	0.18805	1	358	1	-0.14546	0.94979	0.94972	1	1831	0	-0.14546
HEATR4	5	0.60422	0.60425	1	1096	0	-0.17974	0.95002	0.94994	1	1832	0	-0.17974
ZC3H12B	5	0.0096785	0.025934	1	55	3	-0.37215	0.95006	0.94998	1	1833	0	-0.37215
PRKCDBP	5	0.51441	0.51508	1	928	1	-0.24434	0.95036	0.95028	1	1834	0	-0.24434
RANBP6	5	0.018278	0.046035	1	86	3	-0.34922	0.95126	0.95119	1	1835	0	-0.34922
EID3	5	0.38592	0.40415	1	724	1	-0.17428	0.95137	0.95131	1	1836	0	-0.17428
IL6ST	5	0.69501	0.69485	1	1258	0	-0.046115	0.95178	0.95173	1	1837	0	-0.046115
PTPRN2	5	0.0023933	0.0080041	0.653623	26	2	-0.064405	0.95207	0.95203	1	1838	0	-0.064405
MUC13	10	0.017592	0.055551	1	85	3	-0.30158	0.95251	0.95255	1	1839	0	-0.30158
ENPP2	5	0.48691	0.48942	1	877	1	-0.13876	0.95306	0.95302	1	1840	0	-0.13876
IL32	5	0.60994	0.61003	1	1105	0	-0.14451	0.95331	0.95327	1	1841	0	-0.14451
TOPORS	5	0.33221	0.36325	1	651	1	-0.34216	0.95402	0.954	1	1842	0	-0.34216
ZNF212	5	0.74477	0.74454	1	1337	0	-0.11319	0.95406	0.95403	1	1843	0	-0.11319
IL10RB	5	0.14777	0.23352	1	431	1	-0.13828	0.95473	0.95469	1	1844	0	-0.13828
GLI2	10	0.020323	0.062453	1	93	4	-0.10665	0.95487	0.95495	1	1845	0	-0.10665
ZC3H12C	5	0.068406	0.12287	1	237	2	-0.050154	0.95494	0.95489	1	1846	0	-0.050154
ZNF282	5	0.64457	0.64451	1	1165	0	-0.241	0.95539	0.95533	1	1847	0	-0.241
DCP1B	5	0.34834	0.37526	1	677	1	-0.10911	0.95601	0.95596	1	1848	0	-0.10911
BMP5	5	0.43875	0.44713	1	800	1	-0.069399	0.95635	0.95631	1	1849	0	-0.069399
TUBB6	5	0.15981	0.24743	1	454	1	-0.078991	0.95683	0.9568	1	1850	0	-0.078991
C1QTNF9B	10	0.58565	0.64356	1	1062	1	-0.059414	0.95688	0.95696	1	1851	0	-0.059414
WNT1	10	0.58376	0.64255	1	1054	1	-0.093225	0.95693	0.95701	1	1852	0	-0.093225
UBB	5	0.51651	0.51708	1	932	1	-0.012186	0.95696	0.95693	1	1853	0	-0.012186
VEGFB	5	0.097959	0.16429	1	314	2	-0.27162	0.9575	0.95748	1	1854	0	-0.27162
ITPR3	5	0.27157	0.32009	1	583	1	-0.22764	0.95763	0.95762	1	1855	0	-0.22764
TAF15	5	0.4109	0.424	1	759	1	-0.22953	0.95773	0.95772	1	1856	0	-0.22953
BRIP1	5	0.78732	0.78707	1	1422	0	-0.02177	0.95897	0.95897	1	1857	0	-0.02177
CRADD	5	0.023225	0.057405	1	110	2	-0.26628	0.95927	0.95927	1	1858	0	-0.26628
CSF2	5	0.62004	0.62009	1	1119	0	-0.21166	0.95991	0.9599	1	1859	0	-0.21166
TDRD15	5	0.86612	0.86602	1	1583	0	-0.0009268	0.96029	0.9603	1	1860	0	-0.0009268
ANAPC11	5	0.44711	0.45429	1	811	1	-0.17878	0.96047	0.96049	1	1861	0	-0.17878
IL4I1	5	0.064581	0.11749	1	220	2	-0.23923	0.96153	0.96154	1	1862	0	-0.23923
FIGNL1	5	0.17314	0.2557	1	477	1	-0.093609	0.96193	0.96193	1	1863	0	-0.093609
TNFRSF11B	5	0.64164	0.64162	1	1159	0	-0.051064	0.9622	0.9622	1	1864	0	-0.051064
CDK11A	5	0.28633	0.33038	1	600	1	-0.15387	0.96242	0.96242	1	1865	0	-0.15387
CCNE1	5	0.32158	0.35548	1	636	1	-0.1338	0.96355	0.96354	1	1866	0	-0.1338
TNFRSF10B	5	0.015119	0.038652	1	76	3	-0.31938	0.9639	0.96389	1	1867	0	-0.31938
TUBB4B	10	0.13197	0.26152	1	395	3	-0.098808	0.96452	0.96453	1	1868	0	-0.098808
ZNF208	5	0.22445	0.28848	1	527	1	-0.078406	0.9648	0.9648	1	1869	0	-0.078406
ERN1	5	0.45869	0.46427	1	837	1	-0.029616	0.96514	0.96515	1	1870	0	-0.029616
PTPRQ	5	0.010625	0.028185	1	60	3	-0.39338	0.96526	0.96527	1	1871	0	-0.39338
RBM38	5	0.73598	0.73577	1	1321	0	-0.092953	0.96537	0.96538	1	1872	0	-0.092953
ZNF273	10	0.55767	0.62885	1	1007	1	-0.20337	0.96541	0.96543	1	1873	0	-0.20337
IL22RA2	5	0.00031569	0.0011981	0.24033	11	4	-0.79524	0.96565	0.96567	1	1874	0	-0.79524
IL22RA1	5	0.59256	0.59255	1	1081	0	-0.18657	0.96568	0.9657	1	1875	0	-0.18657
TNF	5	0.14464	0.22919	1	428	2	-0.12068	0.9659	0.9659	1	1876	0	-0.12068
RNASE8	5	0.41363	0.42622	1	763	1	-0.16102	0.96621	0.96621	1	1877	0	-0.16102
INSC	5	0.1393	0.22186	1	415	2	-0.27922	0.96624	0.96623	1	1878	0	-0.27922
WRNIP1	5	0.20695	0.27707	1	509	1	-0.099305	0.96681	0.96682	1	1879	0	-0.099305
CCDC71L	5	0.36764	0.38998	1	698	1	-0.16785	0.96701	0.96701	1	1880	0	-0.16785
POLK	5	0.47007	0.47432	1	856	1	-0.13262	0.96725	0.96725	1	1881	0	-0.13262
HMGN1	5	0.046018	0.091008	1	174	2	-0.14205	0.96749	0.9675	1	1882	0	-0.14205
APC	10	0.032608	0.092856	1	133	4	-0.026643	0.96765	0.96767	1	1883	0	-0.026643
ENPP3	10	0.0088349	0.032812	1	50	4	-0.22783	0.96769	0.9677	1	1884	0	-0.22783
INO80E	5	0.25558	0.30917	1	564	1	-0.048622	0.96776	0.96777	1	1885	0	-0.048622
C1orf86	5	0.37798	0.39794	1	711	1	-0.22064	0.968	0.96802	1	1886	0	-0.22064
PHF15	10	0.47221	0.58897	1	859	1	-0.099026	0.96829	0.9683	1	1887	0	-0.099026
PML	5	0.020343	0.050793	1	94	2	-0.29375	0.96834	0.96836	1	1888	0	-0.29375
RAG2	5	0.020876	0.052034	1	100	1	-0.068421	0.96868	0.96869	1	1889	0	-0.068421
MSH4	5	0.61249	0.61258	1	1110	0	-0.069569	0.96892	0.96892	1	1890	0	-0.069569
CCNK	10	0.10091	0.21298	1	323	2	-0.075842	0.96925	0.96928	1	1891	0	-0.075842
MEIOB	5	0.078095	0.13651	1	264	2	-0.22585	0.96987	0.96988	1	1892	0	-0.22585
MSH5	5	0.13282	0.21286	1	397	2	-0.31039	0.96992	0.96992	1	1893	0	-0.31039
CDK2	5	0.23123	0.29297	1	535	1	-0.27969	0.97049	0.97047	1	1894	0	-0.27969
UBE2U	5	0.0064449	0.018089	0.907153	41	2	-0.27162	0.97069	0.97067	1	1895	0	-0.27162
IL2RB	5	0.11085	0.1823	1	347	2	-0.17602	0.97096	0.97094	1	1896	0	-0.17602
TET1	5	0.69949	0.69933	1	1268	0	-0.079465	0.97114	0.97112	1	1897	0	-0.079465
RNF213	10	0.73447	0.74031	1	1318	1	-0.026995	0.9717	0.9717	1	1898	0	-0.026995
BIVM-ERCC5	5	0.68735	0.68724	1	1244	0	-0.092847	0.97174	0.97171	1	1899	0	-0.092847
HORMAD1	5	0.52069	0.52109	1	942	1	-0.13151	0.97184	0.97181	1	1900	0	-0.13151
IL6	5	0.4311	0.44068	1	789	1	-0.20869	0.97191	0.97188	1	1901	0	-0.20869
ZBTB42	5	0.0068933	0.019196	0.939219	42	3	-0.39117	0.97255	0.97251	1	1902	0	-0.39117
CASP14	5	0.16919	0.25326	1	471	1	-0.066622	0.97267	0.97262	1	1903	0	-0.066622
INSL6	5	0.023795	0.05873	1	113	3	-0.33051	0.97274	0.97269	1	1904	0	-0.33051
TNFRSF12A	5	0.42443	0.4351	1	780	1	-0.18909	0.97278	0.97274	1	1905	0	-0.18909
DNAJC22	5	0.51511	0.51574	1	929	1	-0.099831	0.97389	0.97382	1	1906	0	-0.099831
ZNF287	5	0.14262	0.22641	1	424	1	-0.23683	0.97424	0.97418	1	1907	0	-0.23683
ID3	5	0.67397	0.67388	1	1218	0	-0.17308	0.97438	0.97431	1	1908	0	-0.17308
DDX19B	10	0.206	0.35101	1	507	1	-0.063459	0.97471	0.97471	1	1909	0	-0.063459
ZBTB32	5	0.15034	0.23704	1	435	1	-0.075439	0.97547	0.9754	1	1910	0	-0.075439
RNF25	10	0.056804	0.14192	1	195	3	-0.28238	0.97561	0.97559	1	1911	0	-0.28238
ZNF280B	5	0.0093446	0.025131	0.997673	53	2	-0.22406	0.97609	0.976	1	1912	0	-0.22406
ANXA1	5	0.5956	0.59561	1	1086	0	-0.17464	0.97653	0.97645	1	1913	0	-0.17464
MAP2K6	5	0.032299	0.07139	1	131	1	-0.18054	0.97667	0.97659	1	1914	0	-0.18054
INS	5	0.12852	0.20691	1	387	2	-0.15732	0.97673	0.97665	1	1915	0	-0.15732
RAD54L2	5	0.77217	0.77197	1	1391	0	-0.13692	0.97746	0.9774	1	1916	0	-0.13692
TP53	5	0.35922	0.38346	1	688	1	-0.23315	0.97772	0.97765	1	1917	0	-0.23315
SOX4	10	0.061157	0.14904	1	211	2	-0.0057805	0.97797	0.978	1	1918	0	-0.0057805
AICDA	5	0.5378	0.53776	1	970	1	-0.083237	0.97831	0.97822	1	1919	0	-0.083237
HSPA1A	10	0.052157	0.13432	1	188	2	-0.19933	0.97866	0.97871	1	1920	0	-0.19933
XRCC2	5	0.35012	0.37661	1	680	1	-0.27335	0.97929	0.97921	1	1921	0	-0.27335
ZNF239	5	0.17386	0.25614	1	478	1	-0.14224	0.97968	0.97958	1	1922	0	-0.14224
ITPR2	5	0.63424	0.63424	1	1148	0	-0.2064	0.97977	0.97967	1	1923	0	-0.2064
CLU	10	0.13642	0.26842	1	408	3	-0.065178	0.97996	0.98002	1	1924	0	-0.065178
ZNF28	5	0.48862	0.49098	1	882	1	-0.29674	0.9803	0.98021	1	1925	0	-0.29674
JUNB	5	0.49829	0.49983	1	902	1	-0.25782	0.98051	0.98044	1	1926	0	-0.25782
UBE2A	5	0.021832	0.054245	1	107	3	-0.34877	0.98055	0.98047	1	1927	0	-0.34877
DUSP14	10	0.38789	0.52395	1	727	1	-0.20857	0.98104	0.9811	1	1928	0	-0.20857
GABRE	5	0.51721	0.51772	1	934	1	-0.11394	0.98108	0.98101	1	1929	0	-0.11394
FAM175A	5	0.67938	0.67933	1	1227	0	-0.16302	0.98166	0.98159	1	1930	0	-0.16302
APOBEC3A	5	0.53892	0.53886	1	973	1	-0.09411	0.98168	0.9816	1	1931	0	-0.09411
TRDMT1	5	0.64566	0.64562	1	1167	0	-0.1569	0.98176	0.98169	1	1932	0	-0.1569
TNFAIP2	5	0.065697	0.11906	1	223	2	-0.2131	0.98187	0.98179	1	1933	0	-0.2131
E2F8	5	0.0398	0.08218	1	158	2	-0.3121	0.98193	0.98184	1	1934	0	-0.3121
UBE2L6	5	0.056021	0.10531	1	194	2	-0.17333	0.98243	0.98235	1	1935	0	-0.17333
NYNRIN	5	0.08851	0.15107	1	289	2	-0.29295	0.98266	0.98259	1	1936	0	-0.29295
CD74	5	0.00037381	0.0014167	0.258348	12	4	-0.50759	0.98343	0.98332	1	1937	0	-0.50759
C1QTNF7	10	0.092384	0.19934	1	301	3	-0.10674	0.98391	0.98391	1	1938	0	-0.10674
APOBEC3H	5	0.123	0.19918	1	376	2	-0.15996	0.98406	0.98395	1	1939	0	-0.15996
GIN1	5	0.012711	0.03305	1	69	3	-0.36852	0.98417	0.98406	1	1940	0	-0.36852
AIFM1	5	0.84663	0.84648	1	1538	0	-0.10671	0.98429	0.98418	1	1941	0	-0.10671
HRAS	10	0.2161	0.36026	1	520	1	-0.10911	0.98447	0.98448	1	1942	0	-0.10911
SHISA5	5	0.19685	0.27063	1	499	1	-0.24598	0.98447	0.98436	1	1943	0	-0.24598
CCDC67	5	0.64493	0.64488	1	1166	0	-0.1518	0.98469	0.98457	1	1944	0	-0.1518
TNFSF13B	5	0.33371	0.36434	1	653	1	-0.29255	0.98478	0.98465	1	1945	0	-0.29255
MAS1	5	0.69274	0.69258	1	1254	0	-0.097477	0.98487	0.98474	1	1946	0	-0.097477
TRPA1	5	0.072432	0.1286	1	249	2	-0.1844	0.98507	0.98495	1	1947	0	-0.1844
RNASE9	4	0.00049516	0.0018342	0.306618	14	3	-0.70363	0.98531	0.98533	1	1948	0	-0.70363
MYCBP	5	0.0020743	0.0072111	0.628936	24	3	-0.55088	0.98543	0.98531	1	1949	0	-0.55088
UHRF1BP1L	5	0.56886	0.56885	1	1030	0	-0.10341	0.98554	0.98543	1	1950	0	-0.10341
NPM2	5	0.5123	0.51304	1	924	1	-0.1148	0.98575	0.98565	1	1951	0	-0.1148
CCL26	5	0.11881	0.19333	1	367	2	-0.32594	0.98602	0.98592	1	1952	0	-0.32594
MBD3L1	10	0.58753	0.64457	1	1069	1	-0.19077	0.98672	0.98675	1	1953	0	-0.19077
CCDC132	5	0.44137	0.44937	1	804	1	-0.11467	0.98703	0.98694	1	1954	0	-0.11467
FOXO3	10	0.025019	0.074182	1	116	2	-0.18864	0.98747	0.98747	1	1955	0	-0.18864
PARP11	5	0.093063	0.15742	1	302	2	-0.25931	0.98781	0.98771	1	1956	0	-0.25931
MCM8	5	0.014131	0.036378	1	73	3	-0.47153	0.98783	0.98772	1	1957	0	-0.47153
TIPRL	5	0.00358	0.010967	0.709653	33	3	-0.48031	0.98888	0.98879	1	1958	0	-0.48031
AP5S1	5	0.019259	0.048308	1	88	3	-0.33244	0.9893	0.98921	1	1959	0	-0.33244
SETMAR	5	0.13523	0.21618	1	405	1	-0.27162	0.98946	0.98937	1	1960	0	-0.27162
BRAT1	5	0.07035	0.12562	1	242	2	-0.24267	0.98977	0.98969	1	1961	0	-0.24267
IL36G	5	0.32524	0.35811	1	642	1	-0.15613	0.99008	0.99	1	1962	0	-0.15613
TNFAIP6	5	0.54206	0.54199	1	977	1	-0.25498	0.99026	0.99018	1	1963	0	-0.25498
ZC3H12A	5	0.62158	0.62165	1	1123	0	-0.185	0.99042	0.99033	1	1964	0	-0.185
MUC16	5	0.12628	0.20377	1	384	1	-0.23545	0.99082	0.99074	1	1965	0	-0.23545
RNF212	5	0.081472	0.14123	1	273	2	-0.21781	0.9912	0.9911	1	1966	0	-0.21781
TNFRSF19	10	0.66092	0.68766	1	1193	1	-0.1099	0.99132	0.9913	1	1967	0	-0.1099
RMND1	5	0.015158	0.038739	1	77	2	-0.32891	0.9915	0.99141	1	1968	0	-0.32891
ATXN3L	5	0.33281	0.3637	1	652	1	-0.19513	0.99183	0.99174	1	1969	0	-0.19513
ZNF217	10	0.35441	0.49113	1	683	2	-0.086118	0.99193	0.99191	1	1970	0	-0.086118
RECQL5	5	0.12413	0.20075	1	379	2	-0.34581	0.99221	0.99212	1	1971	0	-0.34581
ZNF232	10	0.1591	0.30315	1	453	2	-0.132	0.99242	0.99241	1	1972	0	-0.132
RNASE3	5	0.2825	0.32764	1	594	1	-0.19413	0.9926	0.99252	1	1973	0	-0.19413
PPARGC1A	10	0.045081	0.12252	1	173	2	-0.16483	0.99286	0.99284	1	1974	0	-0.16483
ANGEL1	5	0.68155	0.68147	1	1229	0	-0.19371	0.99352	0.99346	1	1975	0	-0.19371
SLX4IP	5	0.47507	0.47881	1	863	1	-0.26685	0.99384	0.99378	1	1976	0	-0.26685
TUBB2B	10	0.36794	0.50435	1	699	2	-0.19817	0.994	0.99401	1	1977	0	-0.19817
ACKR3	10	0.25104	0.39254	1	557	2	-0.21456	0.99405	0.99406	1	1978	0	-0.21456
ASCC1	4	0.26631	0.28979	1	575	1	-0.26478	0.99445	0.99451	1	1979	0	-0.26478
ERI1	5	0.56609	0.56603	1	1024	0	-0.28575	0.99472	0.99468	1	1980	0	-0.28575
NFIC	9	0.020503	0.06161	1	97	4	-0.27051	0.99542	0.9954	1	1981	0	-0.27051
GLI1	5	0.027009	0.063834	1	121	1	-0.23089	0.99589	0.99587	1	1982	0	-0.23089
MYO6	5	0.011799	0.030903	1	64	3	-0.43227	0.99605	0.99604	1	1983	0	-0.43227
CDK17	5	0.6064	0.60644	1	1099	0	-0.1663	0.99615	0.99614	1	1984	0	-0.1663
PSMA8	5	0.0050441	0.014608	0.800728	37	3	-0.40701	0.99636	0.99636	1	1985	0	-0.40701
SETDB2	5	0.1321	0.21187	1	396	2	-0.25953	0.99637	0.99637	1	1986	0	-0.25953
TNFRSF13C	5	0.015944	0.040574	1	80	2	-0.3197	0.99663	0.99663	1	1987	0	-0.3197
DUSP13	5	0.017441	0.044081	1	84	3	-0.38092	0.99669	0.99669	1	1988	0	-0.38092
UBA7	10	0.55203	0.62604	1	992	1	-0.12984	0.99689	0.9969	1	1989	0	-0.12984
ZNF277	5	0.083794	0.14448	1	281	2	-0.2856	0.997	0.99702	1	1990	0	-0.2856
GIGYF2	5	0.032705	0.071977	1	135	2	-0.20478	0.9974	0.99741	1	1991	0	-0.20478
SUCNR1	5	0.065361	0.11861	1	222	2	-0.35159	0.99743	0.99743	1	1992	0	-0.35159
ANKRD13A	5	0.26344	0.31452	1	571	1	-0.2354	0.99744	0.99745	1	1993	0	-0.2354
IL31RA	10	0.057019	0.14228	1	198	2	-0.14177	0.99787	0.99789	1	1994	0	-0.14177
TNFRSF9	5	0.0043378	0.012836	0.740351	35	3	-0.44155	0.99796	0.99796	1	1995	0	-0.44155
PTPRU	10	0.0029143	0.012099	0.735458	28	5	-0.34291	0.99816	0.99819	1	1996	0	-0.34291
ING4	5	0.011651	0.030564	1	63	3	-0.38888	0.99826	0.99827	1	1997	0	-0.38888
TP53AIP1	5	0.099005	0.16575	1	318	1	-0.24184	0.99852	0.99852	1	1998	0	-0.24184
PARN	5	0.01936	0.048538	1	90	3	-0.43743	0.99916	0.99916	1	1999	0	-0.43743
[truncated: 7 more rows]

## Sheet: Fig.1e_CG_screen_volcano
id	num	neg|score	neg|p-value	neg|fdr	neg|rank	neg|goodsgrna	neg|lfc	pos|score	pos|p-value	pos|fdr	pos|rank	pos|goodsgrna	pos|lfc
UNG	5	5.21e-10	1.25e-07	0.00025	1	4	-1.1546	0.99892	0.99892	1	2002	0	-1.1546
PTPN1	5	7.62e-06	3.45e-05	0.034608	2	3	-0.44536	0.99456	0.99451	1	1987	0	-0.44536
MCM2	3	4.66e-05	0.00013141	0.087873	3	3	-1.6353	0.99995	0.99995	1	2006	0	-1.6353
MCM6	5	8.88e-05	0.00041143	0.206334	4	3	-0.35019	0.86914	0.86911	1	1727	0	-0.35019
ZNF385A	10	0.00014979	0.0010016	0.231329	5	8	-0.21532	0.96605	0.96601	1	1914	0	-0.21532
RFWD3	5	0.00016756	0.00077566	0.231329	6	4	-0.19047	0.96385	0.96384	1	1905	0	-0.19047
HEATR4	5	0.0001686	0.00078064	0.231329	7	4	-0.39806	0.94113	0.94105	1	1860	0	-0.39806
TSNARE1	5	0.00022579	0.0010379	0.231329	8	3	-0.22835	0.15614	0.28279	0.985388	564	2	-0.22835
LONP1	4	0.00025571	0.00098717	0.231329	9	3	-0.82564	0.98645	0.98646	1	1967	0	-0.82564
INO80	5	0.00033197	0.0015108	0.28041	10	3	-0.48525	0.99363	0.99357	1	1984	0	-0.48525
BCL3	5	0.00034802	0.0015818	0.28041	11	4	-0.37468	0.9956	0.99559	1	1991	0	-0.37468
RFC4	5	0.00042968	0.0019376	0.28041	12	4	-1.037	0.88533	0.88535	1	1759	0	-1.037
TSEN2	5	0.00043005	0.00194	0.28041	13	3	-0.5838	0.86518	0.86508	1	1716	0	-0.5838
G3BP1	5	0.00046601	0.0020968	0.28041	14	3	-0.4346	0.94708	0.94699	1	1869	0	-0.4346
TONSL	5	0.0005584	0.0024453	0.29475	15	4	-0.41714	0.99725	0.99726	1	1997	0	-0.41714
TICRR	5	0.00057251	0.0024979	0.29475	16	3	-0.46	0.95733	0.95731	1	1894	0	-0.46
EP300	5	0.00063185	0.0027019	0.301113	17	2	-0.034765	0.96405	0.96405	1	1907	0	-0.034765
PSMB2	3	0.00070446	0.002026	0.28041	18	2	-1.9888	0.78367	0.78365	1	1571	0	-1.9888
SUPT5H	5	0.00072647	0.0030133	0.318144	19	4	-1.4755	0.070379	0.15817	0.985388	288	1	-1.4755
SMC3	5	0.00098896	0.003897	0.38244	20	3	-0.57905	0.97704	0.97696	1	1949	0	-0.57905
BMP4	10	0.0010339	0.0057024	0.423668	21	5	-0.16576	0.064087	0.18811	0.985388	269	2	-0.16576
RRM1	4	0.0010729	0.0040036	0.38244	22	3	-0.81315	0.91183	0.912	1	1797	0	-0.81315
PHB	5	0.0012416	0.0047428	0.411055	23	4	-0.89272	0.98192	0.98183	1	1957	0	-0.89272
CCDC77	10	0.0012448	0.0068185	0.460536	24	3	-0.03152	0.22346	0.44505	0.985388	720	3	-0.03152
IL10RA	5	0.0012465	0.0047617	0.411055	25	4	-0.25792	0.9992	0.99921	1	2005	0	-0.25792
PHB2	5	0.0012942	0.0049179	0.411055	26	3	-0.93404	0.79292	0.79273	1	1590	0	-0.93404
DDX1	5	0.0014523	0.0054438	0.423067	27	1	-0.13773	0.90504	0.90497	1	1787	0	-0.13773
RRS1	5	0.0014641	0.0054834	0.423067	28	3	-0.45911	0.56191	0.6192	0.996683	1268	1	-0.45911
PURA	10	0.0015711	0.008463	0.48505	29	6	-0.17178	0.15455	0.34648	0.985388	558	1	-0.17178
PRIM1	5	0.001712	0.006329	0.453425	30	4	-0.7738	0.99897	0.99897	1	2003	0	-0.7738
MRPS9	5	0.0019069	0.0069783	0.460536	31	3	-0.43248	0.93499	0.9349	1	1844	0	-0.43248
LYN	5	0.001946	0.007117	0.460536	32	3	-0.30335	0.013831	0.044261	0.985388	79	2	-0.30335
POLR2D	10	0.002036	0.010405	0.510704	33	4	-0.08187	0.20585	0.42042	0.985388	679	3	-0.08187
MBD1	5	0.0020624	0.0075043	0.470429	34	3	-0.25725	0.868	0.86793	1	1723	0	-0.25725
BLM	5	0.0022709	0.0081934	0.48505	35	4	-0.2399	0.74046	0.7432	1	1500	1	-0.2399
ITPRIPL1	5	0.0022814	0.0082243	0.48505	36	1	-0.038842	0.21361	0.3431	0.985388	697	2	-0.038842
DDX5	5	0.0025693	0.0091755	0.510704	37	4	-0.24717	0.555	0.61525	0.996683	1260	1	-0.24717
POLM	10	0.0027125	0.013177	0.550678	38	4	-0.047622	0.95122	0.95116	1	1881	1	-0.047622
PNPT1	5	0.0028677	0.010153	0.510704	39	2	-0.05489	0.25084	0.38237	0.985388	791	2	-0.05489
NSMCE1	5	0.0028986	0.010253	0.510704	40	3	-0.45365	0.87117	0.87113	1	1730	0	-0.45365
REXO2	5	0.0029593	0.010454	0.510704	41	4	-0.56861	0.14428	0.27033	0.985388	531	1	-0.56861
CCDC132	5	0.0030329	0.010684	0.510704	42	3	-0.24307	0.81186	0.81165	1	1620	0	-0.24307
PELO	10	0.003056	0.014608	0.56757	43	3	-0.047433	0.58822	0.75608	1	1301	2	-0.047433
EHMT2	5	0.00311	0.010934	0.510704	44	4	-0.21881	0.60869	0.64716	0.997595	1325	1	-0.21881
MAPK14	5	0.0031146	0.010947	0.510704	45	4	-0.3297	0.72941	0.7338	1	1487	1	-0.3297
SUPV3L1	5	0.0032572	0.011421	0.520711	46	3	-0.3821	0.93792	0.93784	1	1853	0	-0.3821
RMND1	5	0.0033394	0.011692	0.521189	47	4	-0.22301	0.993	0.99292	1	1983	0	-0.22301
WDR48	5	0.003524	0.012295	0.529368	48	2	-0.10441	0.9288	0.92874	1	1827	0	-0.10441
C1QTNF9B-AS1	5	0.0035551	0.012403	0.529368	49	2	-0.14485	0.86693	0.86685	1	1719	0	-0.14485
PTPN13	5	0.003938	0.013647	0.558675	50	1	0.06395	0.069204	0.15598	0.985388	283	2	0.06395
MRPS33	5	0.0041365	0.014301	0.56757	51	4	-0.5413	0.99919	0.99919	1	2004	0	-0.5413
VANGL1	5	0.0043266	0.014913	0.56757	52	4	-0.17814	0.37757	0.51712	0.991898	1052	1	-0.17814
ACVRL1	5	0.0043518	0.014996	0.56757	53	1	-0.003814	0.74923	0.75097	1	1516	1	-0.003814
CTC1	5	0.0044462	0.015306	0.5686	54	3	-0.23308	0.47707	0.57409	0.991898	1169	1	-0.23308
ING5	5	0.0045629	0.015675	0.571701	55	4	-0.21624	0.36033	0.4986	0.991898	1010	1	-0.21624
TOM1L1	5	0.0047654	0.016351	0.573844	56	3	-0.15556	0.74758	0.74949	1	1513	1	-0.15556
RNASEH2B	5	0.0048222	0.016538	0.573844	57	2	0.14468	0.09729	0.20672	0.985388	401	3	0.14468
TNFAIP8L3	5	0.0049179	0.016848	0.573844	58	4	-0.19594	0.91627	0.91615	1	1808	0	-0.19594
EHMT1	5	0.0049264	0.016878	0.573844	59	4	-0.18511	0.99821	0.99822	1	2001	0	-0.18511
CCDC13	5	0.005179	0.017686	0.585318	60	3	-0.2568	0.82541	0.82521	1	1641	0	-0.2568
BAG6	5	0.0052127	0.017799	0.585318	61	2	-0.18782	0.91936	0.91924	1	1814	0	-0.18782
RRM2	5	0.0054278	0.018519	0.59918	62	3	-0.44081	0.69926	0.7096	1	1434	1	-0.44081
PSEN1	5	0.0059597	0.020199	0.620672	63	2	-0.011291	0.61666	0.65213	0.997595	1332	1	-0.011291
N4BP2L1	5	0.0060056	0.020348	0.620672	64	2	-0.071342	0.83109	0.83096	1	1648	0	-0.071342
MICAL1	5	0.0061148	0.020705	0.620672	65	3	-0.25991	0.20549	0.33466	0.985388	677	1	-0.25991
RNH1	5	0.0061538	0.020828	0.620672	66	2	-0.080626	0.15413	0.28066	0.985388	555	1	-0.080626
WDR33	5	0.0063184	0.02136	0.620672	67	3	-0.58289	0.96576	0.96578	1	1910	0	-0.58289
RBPMS2	5	0.0063686	0.021519	0.620672	68	3	-0.2139	0.091886	0.19706	0.985388	379	2	-0.2139
SERPINF2	5	0.0064187	0.021675	0.620672	69	3	-0.21354	0.19333	0.32186	0.985388	642	1	-0.21354
PCNA	5	0.0065088	0.021968	0.620672	70	4	-0.15511	0.21989	0.34976	0.985388	709	1	-0.15511
RUVBL1	4	0.0066902	0.019347	0.616021	71	2	-0.44565	0.089829	0.17422	0.985388	368	2	-0.44565
PTTG1	5	0.0067787	0.0228	0.631304	72	4	-0.29176	0.99781	0.99783	1	1999	0	-0.29176
NDRG1	5	0.0068317	0.022974	0.631304	73	1	0.22444	0.032466	0.086059	0.985388	141	3	0.22444
SIN3A	10	0.0071108	0.030721	0.741888	74	5	-0.15684	0.98559	0.98554	1	1963	0	-0.15684
RAD51AP2	5	0.0074472	0.024932	0.675861	75	4	-0.16196	0.9969	0.99691	1	1996	0	-0.16196
EXOSC4	5	0.0076572	0.025591	0.684481	76	2	-0.071947	0.1534	0.27989	0.985388	553	1	-0.071947
RPS6KA6	5	0.0078757	0.02627	0.690723	77	3	-0.32693	0.96391	0.9639	1	1906	0	-0.32693
ANKRD13D	5	0.0079512	0.026513	0.690723	78	4	-0.2161	0.98857	0.98848	1	1971	0	-0.2161
ACTR8	5	0.0087334	0.028936	0.741888	79	4	-0.1902	0.29416	0.42818	0.985388	881	1	-0.1902
CSTF2T	5	0.0090191	0.02981	0.741888	80	4	-0.27083	0.99783	0.99784	1	2000	0	-0.27083
ZBTB42	5	0.0090357	0.029863	0.741888	81	2	-0.045396	0.20273	0.33175	0.985388	669	2	-0.045396
ZNF276	5	0.0093067	0.0307	0.741888	82	1	0.085984	0.14355	0.26957	0.985388	527	2	0.085984
TANGO6	5	0.0093189	0.030736	0.741888	83	3	-0.26934	0.9704	0.97039	1	1927	0	-0.26934
RPA4	5	0.0094382	0.031066	0.741888	84	3	-0.27289	0.67434	0.69104	1	1396	1	-0.27289
MRPS35	5	0.0097187	0.031681	0.74638	85	1	0.090693	0.85556	0.8554	1	1694	0	0.090693
ZBTB47	5	0.010193	0.032712	0.750412	86	3	-0.13682	0.85253	0.85237	1	1686	0	-0.13682
NACC2	5	0.010847	0.034161	0.750782	87	3	-0.18452	0.99639	0.99639	1	1994	0	-0.18452
ANKRD1	5	0.011181	0.034883	0.750782	88	3	-0.24908	0.95268	0.95264	1	1885	0	-0.24908
CDC45	5	0.011277	0.035078	0.750782	89	3	-0.21999	0.69671	0.70763	1	1430	1	-0.21999
BAD	5	0.011365	0.035267	0.750782	90	1	0.050802	0.094792	0.20225	0.985388	393	1	0.050802
PSMA8	5	0.011445	0.035441	0.750782	91	3	-0.20433	0.88563	0.88564	1	1760	0	-0.20433
CCAR2	5	0.011494	0.035547	0.750782	92	3	-0.24177	0.25038	0.38185	0.985388	789	2	-0.24177
CSF2RA	5	0.011624	0.035836	0.750782	93	2	0.18021	0.19135	0.31981	0.985388	639	2	0.18021
REV1	5	0.011777	0.036167	0.750782	94	1	0.098365	0.40492	0.54011	0.991898	1097	1	0.098365
ADCYAP1	5	0.011836	0.036304	0.750782	95	2	0.078865	0.076239	0.16887	0.985388	315	1	0.078865
RNF223	5	0.012188	0.03707	0.758797	96	2	-0.041591	0.39148	0.53207	0.991898	1079	2	-0.041591
RFC3	3	0.012916	0.031998	0.74638	97	2	-0.8409	0.92837	0.92833	1	1826	0	-0.8409
POLH	5	0.013031	0.038918	0.788578	98	2	-0.067833	0.85819	0.85805	1	1701	0	-0.067833
CNOT1	3	0.013483	0.032919	0.750412	99	2	-0.30143	0.73898	0.73905	1	1497	0	-0.30143
STAG2	10	0.01391	0.053472	0.85989	100	5	-0.20478	0.60996	0.76768	1	1326	2	-0.20478
DNASE2	5	0.013933	0.040886	0.820177	101	2	0.10442	0.20954	0.33883	0.985388	687	2	0.10442
EXO5	5	0.014242	0.041542	0.825075	102	1	0.2005	0.042831	0.10619	0.985388	188	3	0.2005
RAD9B	5	0.015091	0.043349	0.844187	103	3	-0.27747	0.36557	0.50426	0.991898	1026	2	-0.27747
TAF9	5	0.015583	0.04439	0.844187	104	3	-0.20898	0.99465	0.9946	1	1989	0	-0.20898
SFPQ	5	0.015671	0.044584	0.844187	105	3	-0.45246	0.56405	0.62039	0.996683	1273	1	-0.45246
DROSHA	5	0.015878	0.045037	0.844187	106	3	-0.22027	0.84483	0.84467	1	1672	0	-0.22027
C1QTNF1	5	0.015883	0.045047	0.844187	107	1	0.044848	0.26672	0.39916	0.985388	826	1	0.044848
PHF13	5	0.016063	0.04545	0.844187	108	2	-0.10417	0.035401	0.091771	0.985388	160	1	-0.10417
PRDM11	10	0.016075	0.059773	0.85989	109	1	0.01264	0.42047	0.63556	0.997595	1113	2	0.01264
PARP9	5	0.016477	0.046353	0.853062	110	3	-0.23329	0.94088	0.94079	1	1859	0	-0.23329
CCDC66	5	0.016702	0.046835	0.854102	111	2	0.037658	0.20168	0.33066	0.985388	665	1	0.037658
ATR	4	0.016937	0.043935	0.844187	112	3	-0.48674	0.99077	0.9908	1	1976	0	-0.48674
PSMD10	5	0.017117	0.047743	0.856516	113	2	-0.043002	0.53892	0.60627	0.996683	1238	1	-0.043002
INO80E	5	0.017151	0.047821	0.856516	114	3	-0.22821	0.36352	0.50201	0.991898	1017	1	-0.22821
TRIAP1	5	0.017494	0.048572	0.85989	115	3	-0.23807	0.068027	0.15383	0.985388	279	1	-0.23807
PCF11	5	0.01793	0.049522	0.85989	116	2	-0.047169	0.89835	0.89834	1	1775	0	-0.047169
VAPB	5	0.018339	0.050399	0.85989	117	2	-0.0035249	0.701	0.71094	1	1436	1	-0.0035249
TINF2	5	0.01846	0.050655	0.85989	118	2	0.076721	0.20451	0.33362	0.985388	673	2	0.076721
ANAPC11	5	0.018748	0.051278	0.85989	119	2	-0.089568	0.72039	0.72637	1	1471	1	-0.089568
ORC3	5	0.01905	0.05195	0.85989	120	2	0.10768	0.09855	0.20894	0.985388	406	2	0.10768
TNFSF13B	5	0.019108	0.052077	0.85989	121	3	-0.21313	0.84706	0.84691	1	1674	0	-0.21313
USP7	5	0.019157	0.052181	0.85989	122	1	0.086609	0.30811	0.44298	0.985388	913	2	0.086609
NOX4	5	0.019381	0.052644	0.85989	123	2	-0.063586	0.52968	0.60124	0.996683	1226	1	-0.063586
RAD9A	5	0.019781	0.053497	0.85989	124	3	-0.31412	0.982	0.98192	1	1958	0	-0.31412
ZNF222	5	0.019975	0.05391	0.85989	125	2	-0.073557	0.98267	0.9826	1	1959	0	-0.073557
SIRT4	5	0.020051	0.054065	0.85989	126	2	-0.0060551	0.0014523	0.0061013	0.698006	18	2	-0.0060551
RNF214	5	0.020222	0.054435	0.85989	127	3	-0.22717	0.87468	0.87461	1	1736	0	-0.22717
RNF219	5	0.020359	0.054714	0.85989	128	3	-0.18472	0.73919	0.74211	1	1498	1	-0.18472
NPAS2	5	0.020937	0.055977	0.85989	129	3	-0.15287	0.98413	0.98402	1	1960	0	-0.15287
BATF	5	0.021075	0.056271	0.85989	130	3	-0.16941	0.46811	0.56961	0.991898	1158	1	-0.16941
RBBP7	5	0.0212	0.056538	0.85989	131	1	-0.024164	0.23039	0.36082	0.985388	734	2	-0.024164
SETD1B	5	0.021213	0.056566	0.85989	132	2	-0.24322	0.97844	0.97835	1	1952	0	-0.24322
LAMTOR3	5	0.021658	0.05753	0.85989	133	3	-0.22502	0.96194	0.96194	1	1902	0	-0.22502
RNF24	5	0.022121	0.05852	0.85989	134	2	-0.092897	0.849	0.8488	1	1679	0	-0.092897
AGO2	5	0.022126	0.058532	0.85989	135	3	-0.21392	0.4112	0.54291	0.991898	1105	1	-0.21392
HEATR5A	5	0.022162	0.058605	0.85989	136	3	-0.19349	0.99433	0.99428	1	1986	0	-0.19349
HIPK1	5	0.022423	0.059157	0.85989	137	2	-0.077625	0.86434	0.86424	1	1713	0	-0.077625
ZBTB44	5	0.02249	0.059294	0.85989	138	3	-0.27469	0.8624	0.8623	1	1709	0	-0.27469
APEX2	5	0.022711	0.059751	0.85989	139	3	-0.22113	0.71343	0.72069	1	1457	1	-0.22113
DIS3	5	0.022831	0.060012	0.85989	140	2	-0.1841	0.89802	0.898	1	1774	0	-0.1841
PSMB10	5	0.023624	0.061711	0.877964	141	3	-0.13297	0.54448	0.60933	0.996683	1246	1	-0.13297
NMNAT1	5	0.024365	0.063285	0.888723	142	3	-0.27652	0.92231	0.92221	1	1822	0	-0.27652
ZNF233	5	0.024751	0.064097	0.888723	143	3	-0.23367	0.79055	0.79031	1	1584	0	-0.23367
IL25	5	0.024867	0.064341	0.888723	144	1	0.17076	0.072398	0.16191	0.985388	300	3	0.17076
NEK11	5	0.024873	0.06435	0.888723	145	2	0.14342	0.058966	0.13695	0.985388	254	3	0.14342
DCLRE1B	5	0.025274	0.065209	0.888723	146	1	-0.01495	0.34491	0.48209	0.991364	984	2	-0.01495
USP37	5	0.025395	0.065475	0.888723	147	3	-0.49131	0.11305	0.23435	0.985388	449	1	-0.49131
TNFRSF1A	5	0.025546	0.065791	0.888723	148	2	-0.022399	0.34479	0.48197	0.991364	983	1	-0.022399
RNF8	5	0.025681	0.066074	0.888723	149	3	-0.17407	0.93966	0.93956	1	1856	0	-0.17407
DDX19B	10	0.025851	0.087639	0.928382	150	3	-0.043144	0.946	0.94628	1	1866	1	-0.043144
BRCA2	5	0.025931	0.066595	0.888723	151	3	-0.32153	0.69559	0.7068	1	1428	1	-0.32153
CCL27	5	0.026087	0.066898	0.888723	152	2	-0.0028667	0.54204	0.60798	0.996683	1243	1	-0.0028667
UBE2V1	5	0.026494	0.067752	0.893623	153	1	-0.10852	0.84418	0.84401	1	1670	0	-0.10852
TGFB3	5	0.026939	0.068722	0.895168	154	3	-0.17852	0.94392	0.9438	1	1863	0	-0.17852
RFC2	4	0.027425	0.068158	0.893623	155	2	-0.13664	0.16221	0.26392	0.985388	581	2	-0.13664
C1QTNF8	5	0.027555	0.070041	0.904806	156	3	-0.19788	0.99729	0.9973	1	1998	0	-0.19788
CDK10	5	0.027712	0.070364	0.904806	157	1	-0.007342	0.22023	0.35012	0.985388	711	2	-0.007342
GMNN	5	0.028685	0.072391	0.907985	158	3	-0.25994	0.91118	0.91106	1	1794	0	-0.25994
INTS7	5	0.028929	0.072894	0.907985	159	2	-0.098864	0.71738	0.72396	1	1463	1	-0.098864
APLF	5	0.029025	0.073096	0.907985	160	2	-0.18916	0.26737	0.39986	0.985388	828	1	-0.18916
MEN1	5	0.029335	0.07374	0.907985	161	2	-0.14091	0.72323	0.72866	1	1476	1	-0.14091
MAPK12	5	0.02974	0.074582	0.907985	162	3	-0.17514	0.99425	0.9942	1	1985	0	-0.17514
SLX1A	5	0.03006	0.075244	0.907985	163	3	-0.20225	0.30104	0.43548	0.985388	894	1	-0.20225
ZNF285	5	0.030145	0.075417	0.907985	164	2	-0.042797	0.033201	0.087516	0.985388	145	2	-0.042797
CD44	5	0.03019	0.0755	0.907985	165	3	-0.25659	0.97452	0.97445	1	1940	0	-0.25659
FANCA	5	0.030228	0.075573	0.907985	166	2	-0.058855	0.96934	0.96934	1	1922	0	-0.058855
MCIDAS	5	0.030234	0.07559	0.907985	167	3	-0.17876	0.89221	0.89214	1	1767	0	-0.17876
PSMA1	4	0.030605	0.075231	0.907985	168	3	-0.64441	0.89957	0.89976	1	1779	0	-0.64441
IL2	5	0.031027	0.077229	0.917206	169	3	-0.23511	0.87903	0.87903	1	1743	0	-0.23511
POLR2K	5	0.031249	0.077698	0.917206	170	3	-0.25253	0.057779	0.13474	0.985388	246	1	-0.25253
TRIM32	5	0.031472	0.078169	0.917206	171	3	-0.20464	0.14171	0.26765	0.985388	524	1	-0.20464
LRIF1	5	0.031517	0.078262	0.917206	172	3	-0.32171	0.98628	0.98618	1	1965	0	-0.32171
ZC3H12B	5	0.031765	0.078793	0.917206	173	1	0.12183	0.11331	0.2348	0.985388	450	2	0.12183
NME1	10	0.031811	0.10394	0.961674	174	5	-0.11516	0.91691	0.92513	1	1809	1	-0.11516
C9orf142	5	0.03203	0.07933	0.917206	175	3	-0.13266	0.96585	0.96585	1	1911	0	-0.13266
DUSP3	5	0.032169	0.079608	0.917206	176	2	-0.025967	0.90428	0.90419	1	1786	0	-0.025967
SNAPC2	5	0.032363	0.080015	0.917206	177	3	-0.15743	0.91166	0.91154	1	1796	0	-0.15743
C19ORF40	5	0.032603	0.080518	0.917727	178	3	-0.23451	0.97548	0.9754	1	1943	0	-0.23451
HTRA2	5	0.033382	0.082128	0.928382	179	2	-0.06036	0.63388	0.66328	1	1353	1	-0.06036
CCDC71L	5	0.033792	0.082977	0.928382	180	2	-0.12708	0.83229	0.83216	1	1652	0	-0.12708
PSME4	5	0.033877	0.083144	0.928382	181	2	-0.11569	0.94696	0.94688	1	1868	0	-0.11569
GIGYF2	5	0.03419	0.083782	0.928382	182	1	-0.0084874	0.84163	0.84146	1	1664	0	-0.0084874
CPSF1	5	0.034273	0.083953	0.928382	183	3	-0.50226	0.44491	0.55848	0.991898	1133	1	-0.50226
ERN1	5	0.034817	0.085057	0.928382	184	2	-0.1507	0.99578	0.99577	1	1992	0	-0.1507
ALKBH3	5	0.034997	0.085414	0.928382	185	1	-0.012727	0.36434	0.50292	0.991898	1018	2	-0.012727
MBD3L2	5	0.035248	0.08593	0.928382	186	2	-0.086661	0.1572	0.28388	0.985388	567	2	-0.086661
MBD3	5	0.035366	0.086172	0.928382	187	3	-0.22654	0.11342	0.235	0.985388	451	1	-0.22654
REV3L	5	0.035414	0.086273	0.928382	188	3	-0.17854	0.89915	0.89914	1	1778	0	-0.17854
CDC42SE2	5	0.035804	0.087086	0.928382	189	1	0.10567	0.15956	0.28636	0.985388	576	2	0.10567
HRAS	10	0.035961	0.11521	0.963594	190	2	0.034417	0.48421	0.69247	1	1180	1	0.034417
KMT2E	5	0.036204	0.087927	0.928382	191	2	0.054058	0.028157	0.07757	0.985388	127	2	0.054058
RNF215	5	0.036207	0.087932	0.928382	192	1	-0.015977	0.23442	0.36507	0.985388	747	1	-0.015977
PTPRA	5	0.03661	0.088752	0.929917	193	2	0.10612	0.2951	0.42917	0.985388	882	2	0.10612
TET1	5	0.03673	0.089005	0.929917	194	2	0.090849	0.3857	0.52588	0.991898	1069	2	0.090849
ZNF214	5	0.037117	0.089806	0.933426	195	3	-0.22724	0.60337	0.64386	0.997595	1316	1	-0.22724
TGFB1	5	0.037416	0.090433	0.935098	196	1	0.0025345	0.74369	0.74602	1	1508	1	0.0025345
USP33	5	0.037861	0.091332	0.939544	197	3	-0.25929	0.91524	0.91511	1	1803	0	-0.25929
LAMTOR4	5	0.038623	0.092908	0.950068	198	1	0.16995	0.079916	0.1755	0.985388	329	2	0.16995
CHTF18	5	0.038957	0.093585	0.950068	199	2	0.046381	0.85591	0.85577	1	1697	0	0.046381
MCM9	5	0.039772	0.095259	0.950068	200	2	0.22173	0.062275	0.14318	0.985388	264	3	0.22173
IRF7	5	0.039863	0.095447	0.950068	201	2	-0.061025	0.79897	0.79881	1	1599	0	-0.061025
TNFRSF11A	5	0.040198	0.096112	0.950068	202	3	-0.16253	0.26304	0.39527	0.985388	818	2	-0.16253
PTPRO	5	0.040228	0.096171	0.950068	203	2	-0.067341	0.057383	0.13399	0.985388	243	2	-0.067341
UCN3	5	0.040232	0.096177	0.950068	204	2	-0.086742	0.36814	0.50703	0.991898	1028	1	-0.086742
UBR5	5	0.040405	0.09653	0.950068	205	3	-0.36303	0.65031	0.67424	1	1370	1	-0.36303
CDK11A	5	0.040633	0.096991	0.950068	206	1	0.17008	0.043966	0.10839	0.985388	193	3	0.17008
ABCE1	5	0.040686	0.097091	0.950068	207	2	-0.34683	0.22532	0.35547	0.985388	723	1	-0.34683
BIVM-ERCC5	5	0.041887	0.099521	0.956155	208	2	-0.068799	0.7389	0.74187	1	1496	1	-0.068799
CCDC42B	5	0.041978	0.099711	0.956155	209	3	-0.17797	0.88139	0.8814	1	1749	0	-0.17797
ENPP2	5	0.042073	0.099904	0.956155	210	2	0.05444	0.68122	0.69607	1	1403	1	0.05444
TAF12	5	0.042239	0.10024	0.956155	211	1	0.06428	0.80656	0.80636	1	1612	0	0.06428
POP1	5	0.042259	0.10028	0.956155	212	2	-0.22397	0.46836	0.56974	0.991898	1160	1	-0.22397
CDC25C	5	0.04251	0.10078	0.956155	213	3	-0.15253	0.97607	0.97599	1	1947	0	-0.15253
RAD23A	5	0.04264	0.10105	0.956155	214	1	0.006723	0.29635	0.4305	0.985388	884	1	0.006723
RDM1	5	0.043041	0.10186	0.959336	215	1	0.10161	0.36101	0.49932	0.991898	1011	2	0.10161
INTS3	5	0.043441	0.10266	0.961674	216	2	-0.091692	0.15705	0.28372	0.985388	566	2	-0.091692
KAT5	5	0.043763	0.10333	0.961674	217	2	-0.073769	0.96875	0.96876	1	1920	0	-0.073769
AEN	5	0.044243	0.10432	0.961674	218	2	-0.11814	0.95561	0.95556	1	1893	0	-0.11814
LAMTOR2	5	0.044427	0.10468	0.961674	219	3	-0.19611	0.26575	0.39814	0.985388	824	1	-0.19611
OBFC1	5	0.044643	0.10511	0.961674	220	3	-0.29092	0.81895	0.81872	1	1629	0	-0.29092
EXOSC2	5	0.044898	0.10562	0.961674	221	3	-0.34602	0.39637	0.53638	0.991898	1085	1	-0.34602
BCL2L10	5	0.045063	0.10595	0.961674	222	3	-0.23668	0.26185	0.39401	0.985388	816	2	-0.23668
SOX4	10	0.04514	0.13942	0.973152	223	3	0.13535	0.022686	0.08625	0.985388	106	5	0.13535
TSNAX	5	0.045443	0.10672	0.963594	224	1	0.080711	0.69269	0.70459	1	1421	1	0.080711
EYA1	10	0.045937	0.14151	0.973152	225	2	0.12523	0.17564	0.37735	0.985388	604	4	0.12523
ANAPC2	5	0.046059	0.10798	0.963594	226	2	-0.10072	0.29948	0.43383	0.985388	891	1	-0.10072
SNAPC4	5	0.046243	0.10835	0.963594	227	1	0.0068808	0.78514	0.78493	1	1574	0	0.0068808
CCL21	5	0.046643	0.10916	0.963594	228	2	-0.048897	0.31733	0.45273	0.987225	932	2	-0.048897
ING2	5	0.046907	0.10971	0.963594	229	3	-0.15011	0.88577	0.88577	1	1761	0	-0.15011
CDK11B	9	0.04701	0.1343	0.973152	230	3	0.072915	0.72051	0.8289	1	1472	1	0.072915
ZNF239	5	0.04702	0.10994	0.963594	231	3	-0.16934	0.9965	0.9965	1	1995	0	-0.16934
MCM10	5	0.047134	0.11017	0.963594	232	3	-0.38802	0.98976	0.98968	1	1974	0	-0.38802
ANAPC5	5	0.047519	0.11092	0.963594	233	2	-0.26246	0.87972	0.87971	1	1745	0	-0.26246
TNFRSF21	5	0.048275	0.11247	0.963594	234	3	-0.16412	0.99276	0.99267	1	1982	0	-0.16412
E4F1	5	0.048333	0.1126	0.963594	235	3	-0.22727	0.72352	0.72891	1	1477	1	-0.22727
RAN	5	0.04839	0.11271	0.963594	236	3	-0.14409	0.967	0.967	1	1917	0	-0.14409
RINT1	5	0.048448	0.11281	0.963594	237	3	-0.17689	0.93527	0.93518	1	1846	0	-0.17689
SFN	5	0.048601	0.11312	0.963594	238	2	-0.071469	0.68503	0.69888	1	1409	1	-0.071469
TP53BP2	5	0.048736	0.11341	0.963594	239	3	-0.21146	0.97472	0.97464	1	1942	0	-0.21146
RTEL1	5	0.049038	0.11402	0.963594	240	1	-0.071899	0.92512	0.92503	1	1825	0	-0.071899
FOSB	10	0.04912	0.14809	0.973152	241	3	0.018442	0.019343	0.075226	0.985388	100	4	0.018442
SLC30A9	5	0.049316	0.11458	0.963594	242	3	-0.17464	0.97035	0.97033	1	1926	0	-0.17464
PTPRF	5	0.049437	0.11482	0.963594	243	1	0.082033	0.5117	0.5917	0.996683	1212	1	0.082033
TRRAP	5	0.050252	0.11647	0.963594	244	3	-0.17622	0.91384	0.91372	1	1800	0	-0.17622
FOSL1	5	0.050547	0.11706	0.963594	245	3	-0.19684	0.89654	0.89652	1	1772	0	-0.19684
PSME1	5	0.050606	0.11719	0.963594	246	3	-0.13871	0.71874	0.72504	1	1466	1	-0.13871
DTL	5	0.050795	0.11755	0.963594	247	2	-0.0095423	0.24445	0.37567	0.985388	773	2	-0.0095423
PLA2R1	5	0.051199	0.11835	0.963594	248	3	-0.19062	0.57211	0.62504	0.996686	1284	1	-0.19062
PIWIL4	5	0.051377	0.11871	0.963594	249	3	-0.1497	0.97457	0.97449	1	1941	0	-0.1497
TNFRSF9	5	0.051428	0.11882	0.963594	250	1	0.12015	0.19598	0.32464	0.985388	650	2	0.12015
SLC50A1	5	0.051806	0.11958	0.963594	251	2	-0.0097149	0.19158	0.32004	0.985388	640	1	-0.0097149
SFRP2	5	0.051826	0.11961	0.963594	252	2	-0.042207	0.25597	0.38774	0.985388	802	1	-0.042207
TAF13	5	0.052395	0.12076	0.966016	253	3	-0.16307	0.14867	0.27491	0.985388	543	1	-0.16307
TDP1	5	0.052456	0.12087	0.966016	254	3	-0.15952	0.93661	0.93653	1	1850	0	-0.15952
ZNF25	5	0.053417	0.12279	0.973152	255	1	-0.063825	0.85565	0.85549	1	1695	0	-0.063825
TAF1B	5	0.053547	0.12305	0.973152	256	3	-0.13974	0.24899	0.3804	0.985388	784	2	-0.13974
NSMCE4A	5	0.053814	0.12358	0.973152	257	2	0.08303	0.27962	0.41274	0.985388	850	2	0.08303
IL21	5	0.054161	0.12427	0.973152	258	3	-0.16486	0.23341	0.36401	0.985388	744	1	-0.16486
NCBP2	5	0.054343	0.12464	0.973152	259	3	-0.17827	0.13434	0.25994	0.985388	505	1	-0.17827
C12orf5	5	0.054651	0.12524	0.973152	260	3	-0.13703	0.90516	0.9051	1	1788	0	-0.13703
MUC19	5	0.055084	0.12611	0.973152	261	3	-0.1974	0.96967	0.96968	1	1924	0	-0.1974
ZNF266	5	0.055402	0.12673	0.973152	262	1	0.15958	0.10245	0.21581	0.985388	420	3	0.15958
NUDT13	5	0.055893	0.12772	0.973152	263	3	-0.14544	0.56682	0.62197	0.996683	1278	1	-0.14544
DNMT3A	5	0.056195	0.12831	0.973152	264	2	-0.12235	0.11454	0.23692	0.985388	453	2	-0.12235
MCMDC2	5	0.056395	0.12872	0.973152	265	3	-0.20098	0.59032	0.63581	0.997595	1303	1	-0.20098
ESCO1	5	0.056591	0.12911	0.973152	266	1	0.042923	0.0078559	0.026509	0.985388	50	2	0.042923
ZBTB49	5	0.056987	0.1299	0.973152	267	1	0.14589	0.043385	0.10724	0.985388	190	3	0.14589
FZR1	5	0.057278	0.13047	0.973152	268	3	-0.2034	0.48175	0.57636	0.991898	1177	1	-0.2034
RUVBL2	5	0.057595	0.13109	0.973152	269	3	-0.20011	0.80398	0.80382	1	1607	0	-0.20011
SNAI1	5	0.057825	0.13153	0.973152	270	2	-0.082494	0.33582	0.47244	0.990688	968	2	-0.082494
TNFRSF18	5	0.058175	0.13222	0.973152	271	1	0.047872	0.25118	0.38273	0.985388	792	2	0.047872
GLRX2	5	0.059362	0.13457	0.973152	272	1	-0.017152	0.23208	0.36262	0.985388	741	2	-0.017152
MC1R	5	0.059424	0.13469	0.973152	273	2	-0.11525	0.9341	0.93403	1	1840	0	-0.11525
CHAF1B	5	0.05965	0.13513	0.973152	274	3	-0.29266	0.97292	0.97288	1	1933	0	-0.29266
SESN2	5	0.059757	0.13534	0.973152	275	1	0.017161	0.55152	0.61324	0.996683	1254	1	0.017161
ATRIP	5	0.059853	0.13553	0.973152	276	2	0.15953	0.037315	0.09554	0.985388	165	3	0.15953
ARID3B	5	0.059975	0.13577	0.973152	277	3	-0.15106	0.98864	0.98855	1	1972	0	-0.15106
HGF	5	0.060152	0.13612	0.973152	278	1	0.036386	0.82304	0.82285	1	1636	0	0.036386
ZNF207	10	0.060168	0.16934	0.993768	279	3	0.12864	0.03393	0.11649	0.985388	150	4	0.12864
PEA15	5	0.060365	0.13655	0.973152	280	3	-0.15681	0.9868	0.98669	1	1968	0	-0.15681
THOC5	5	0.060942	0.13768	0.973152	281	1	-0.1043	0.49125	0.58118	0.991898	1190	1	-0.1043
MIS18A	5	0.061149	0.13808	0.973152	282	2	-0.21474	0.55631	0.61597	0.996683	1261	1	-0.21474
RECQL5	5	0.061152	0.13808	0.973152	283	3	-0.16529	0.99209	0.992	1	1981	0	-0.16529
ANGPT2	5	0.061217	0.13821	0.973152	284	3	-0.14622	0.45877	0.56507	0.991898	1147	1	-0.14622
CDC42	5	0.061583	0.13893	0.973152	285	2	-0.04882	0.3229	0.4586	0.987225	944	2	-0.04882
SRRM1	5	0.061692	0.13914	0.973152	286	2	0.081783	0.027712	0.076699	0.985388	126	2	0.081783
TEFM	5	0.062894	0.14154	0.973152	287	2	0.13692	0.54003	0.60688	0.996683	1240	1	0.13692
UBB	5	0.063477	0.1427	0.973152	288	3	-0.12773	0.68022	0.69536	1	1402	1	-0.12773
CCDC73	5	0.063703	0.14313	0.973152	289	1	-0.02064	0.75183	0.75329	1	1522	1	-0.02064
PGAP1	5	0.063814	0.14335	0.973152	290	3	-0.16572	0.75789	0.75884	1	1530	1	-0.16572
PAK3	5	0.063994	0.1437	0.973152	291	2	-0.079756	0.14024	0.26614	0.985388	522	1	-0.079756
PAPOLB	5	0.064096	0.14391	0.973152	292	2	-0.060173	0.48858	0.5798	0.991898	1186	1	-0.060173
DNAJC27	5	0.064489	0.14466	0.973152	293	3	-0.17404	0.97926	0.97918	1	1953	0	-0.17404
PSMC6	5	0.06449	0.14467	0.973152	294	2	-0.11062	0.98917	0.98908	1	1973	0	-0.11062
RAD51	5	0.065441	0.14656	0.973152	295	3	-0.34511	0.99463	0.99457	1	1988	0	-0.34511
TDRD10	5	0.065547	0.14675	0.973152	296	3	-0.14017	0.98844	0.98835	1	1970	0	-0.14017
POP4	5	0.065647	0.14694	0.973152	297	3	-0.23644	0.52444	0.59841	0.996683	1221	1	-0.23644
MMS22L	5	0.065921	0.14747	0.973152	298	3	-0.16664	0.60416	0.64435	0.997595	1319	1	-0.16664
MUC1	5	0.066264	0.14811	0.973152	299	3	-0.17477	0.27636	0.40934	0.985388	845	2	-0.17477
HELB	5	0.066333	0.14824	0.973152	300	3	-0.16643	0.60019	0.64189	0.997595	1311	1	-0.16643
CTLA4	5	0.06644	0.14845	0.973152	301	2	0.0085202	0.19342	0.32196	0.985388	643	2	0.0085202
REXO1	5	0.066539	0.14864	0.973152	302	3	-0.16186	0.62241	0.65582	0.997595	1345	1	-0.16186
WNT10A	5	0.066665	0.14888	0.973152	303	2	-0.10825	0.10243	0.21579	0.985388	419	2	-0.10825
WHSC1	5	0.066849	0.14924	0.973152	304	2	-0.17684	0.95753	0.95752	1	1895	0	-0.17684
SPDYA	10	0.06719	0.1826	0.993768	305	2	-0.035662	0.99172	0.99165	1	1980	0	-0.035662
NPLOC4	5	0.067231	0.14995	0.973152	306	3	-0.2216	0.70226	0.71192	1	1439	1	-0.2216
ALKBH7	5	0.067339	0.15016	0.973152	307	2	-0.059329	0.76954	0.76967	1	1550	1	-0.059329
IMPG2	5	0.067635	0.15071	0.973152	308	2	-0.25378	0.99557	0.99556	1	1990	0	-0.25378
RPS27A	3	0.067648	0.11835	0.963594	309	2	-0.72651	0.74614	0.74611	1	1511	0	-0.72651
ANXA13	5	0.067677	0.15079	0.973152	310	2	-0.10368	0.96173	0.96174	1	1901	0	-0.10368
CDC42BPB	5	0.067717	0.15087	0.973152	311	3	-0.1307	0.82417	0.82396	1	1640	0	-0.1307
C11orf82	5	0.06842	0.15224	0.977483	312	2	-0.17124	0.094025	0.20088	0.985388	389	1	-0.17124
MCM4	5	0.068766	0.15292	0.977483	313	3	-0.35295	0.93643	0.93634	1	1849	0	-0.35295
POLE2	5	0.068812	0.15301	0.977483	314	1	0.021553	0.012188	0.039436	0.985388	71	1	0.021553
CCL2	5	0.069258	0.15386	0.979521	315	3	-0.14058	0.64581	0.67117	1	1364	1	-0.14058
FIGN	5	0.069491	0.1543	0.979521	316	2	-0.01207	0.062346	0.1433	0.985388	265	2	-0.01207
POLR2H	4	0.069678	0.13258	0.973152	317	1	0.41484	0.052891	0.12316	0.985388	227	2	0.41484
DNASE1L1	10	0.071224	0.19018	0.993768	318	3	0.013156	0.18829	0.39556	0.985388	629	3	0.013156
RANBP10	5	0.071555	0.15833	0.993768	319	2	-0.052299	0.96099	0.96101	1	1900	0	-0.052299
APBB1IP	5	0.071678	0.15857	0.993768	320	3	-0.15953	0.71252	0.71997	1	1455	1	-0.15953
CCNB1IP1	5	0.071945	0.15909	0.993768	321	2	0.087383	0.73947	0.74233	1	1499	1	0.087383
EXOSC9	5	0.072336	0.15985	0.993768	322	1	0.14339	0.061877	0.14242	0.985388	262	3	0.14339
CPSF3	5	0.072711	0.16056	0.993768	323	2	0.10826	0.2656	0.39797	0.985388	823	2	0.10826
ZBTB46	5	0.072727	0.16059	0.993768	324	2	-0.07205	0.94672	0.94664	1	1867	0	-0.07205
SUV39H1	5	0.072905	0.16093	0.993768	325	3	-0.11562	0.8438	0.84364	1	1669	0	-0.11562
DNAJC24	5	0.073508	0.16177	0.993768	326	1	0.049297	0.16925	0.29654	0.985388	595	2	0.049297
CASP14	5	0.073525	0.16179	0.993768	327	2	-0.1063	0.86734	0.86729	1	1721	0	-0.1063
WIZ	5	0.073991	0.16234	0.993768	328	2	-0.12989	0.97278	0.97274	1	1932	0	-0.12989
SENP2	5	0.074928	0.16345	0.993768	329	2	-0.019802	0.36207	0.50047	0.991898	1013	2	-0.019802
EYA4	5	0.075459	0.16407	0.993768	330	1	0.16454	0.10596	0.222	0.985388	429	3	0.16454
NUDT10	5	0.075751	0.16441	0.993768	331	2	-0.07879	0.80375	0.80359	1	1606	0	-0.07879
POLR2J3	5	0.07634	0.16513	0.993768	332	2	0.043182	0.23274	0.36332	0.985388	743	2	0.043182
PTTG1IP	5	0.076695	0.16555	0.993768	333	2	-0.032765	0.15558	0.28218	0.985388	562	1	-0.032765
LAMTOR1	5	0.077525	0.1665	0.993768	334	2	-0.14949	0.1384	0.26422	0.985388	517	1	-0.14949
USP31	5	0.077797	0.16684	0.993768	335	1	0.049835	0.77413	0.77406	1	1557	1	0.049835
CLU	10	0.078174	0.20308	0.993768	336	3	-0.066672	0.10623	0.27338	0.985388	432	1	-0.066672
DNMT3L	5	0.078575	0.16776	0.993768	337	2	-0.12056	0.99597	0.99595	1	1993	0	-0.12056
NME1-NME2	5	0.078963	0.1682	0.993768	338	1	0.081458	0.40025	0.53808	0.991898	1091	1	0.081458
MEGF10	5	0.079352	0.16866	0.993768	339	1	0.065496	0.8865	0.88646	1	1762	0	0.065496
RCHY1	5	0.079741	0.16911	0.993768	340	1	0.20081	0.017824	0.055817	0.985388	94	4	0.20081
POLR2A	4	0.080017	0.14674	0.973152	341	2	-0.13932	0.23619	0.3545	0.985388	752	1	-0.13932
PIWIL2	5	0.080129	0.16956	0.993768	342	1	0.11494	0.11195	0.23247	0.985388	445	2	0.11494
SMC1A	5	0.080517	0.17002	0.993768	343	1	-0.063227	0.95017	0.95009	1	1878	0	-0.063227
CNOT8	5	0.080906	0.1705	0.993768	344	2	0.13083	0.36925	0.5082	0.991898	1031	2	0.13083
NEIL2	5	0.081242	0.1709	0.993768	345	2	-0.099159	0.08594	0.18638	0.985388	354	1	-0.099159
BACH1	5	0.081681	0.17142	0.993768	346	1	0.065327	0.25137	0.38291	0.985388	793	2	0.065327
RBBP4	5	0.082069	0.17188	0.993768	347	2	0.1951	0.13061	0.25606	0.985388	489	2	0.1951
MAPK1	5	0.082455	0.17232	0.993768	348	2	-0.11965	0.68155	0.69631	1	1404	1	-0.11965
OTUB1	5	0.082844	0.17278	0.993768	349	2	-0.12356	0.762	0.76259	1	1537	1	-0.12356
IL6	5	0.083919	0.17406	0.993768	350	2	-0.11652	0.98698	0.98688	1	1969	0	-0.11652
MSH2	5	0.084006	0.17416	0.993768	351	1	0.26129	0.0050431	0.017703	0.985388	33	3	0.26129
ESCO2	5	0.084164	0.17435	0.993768	352	2	0.065487	0.18944	0.31779	0.985388	634	2	0.065487
ACSF2	5	0.084393	0.17463	0.993768	353	1	0.10388	0.072336	0.16179	0.985388	299	2	0.10388
PRKD2	10	0.084766	0.21532	0.993768	354	4	0.046253	0.00067055	0.0041254	0.591115	10	4	0.046253
NEK1	5	0.08478	0.17508	0.993768	355	1	0.061707	0.67552	0.69189	1	1398	1	0.061707
LIG3	5	0.085023	0.17536	0.993768	356	2	-0.035103	0.97297	0.97292	1	1934	0	-0.035103
SMG1	5	0.085166	0.17554	0.993768	357	1	0.023059	0.85396	0.85379	1	1690	0	0.023059
DICER1	5	0.08527	0.17565	0.993768	358	2	-0.13319	0.98617	0.98608	1	1964	0	-0.13319
CHD2	10	0.085392	0.21649	0.993768	359	3	0.03998	0.0062243	0.029123	0.985388	39	4	0.03998
FKBP6	5	0.08594	0.17643	0.993768	360	2	-0.01751	0.59336	0.63767	0.997595	1306	1	-0.01751
HORMAD1	5	0.086712	0.17736	0.993768	361	2	-0.080546	0.9493	0.94922	1	1875	0	-0.080546
TDRD12	5	0.087	0.17769	0.993768	362	2	-0.079102	0.64743	0.67226	1	1367	1	-0.079102
CNOT7	5	0.087497	0.17828	0.993768	363	2	-0.059838	0.29604	0.43016	0.985388	883	1	-0.059838
NC	1273	0.087867	1	1	364	283	0.019643	2.99e-05	1	1	2	345	0.019643
USP28	5	0.088641	0.17964	0.993768	365	1	-0.055246	0.85208	0.85192	1	1683	0	-0.055246
PPP2R1A	10	0.088683	0.22244	0.996412	366	4	-0.12463	0.6175	0.77181	1	1333	1	-0.12463
USP38	5	0.089026	0.18009	0.993768	367	1	-0.044991	0.68831	0.70134	1	1413	1	-0.044991
TP53INP1	5	0.090182	0.18146	0.993768	368	2	-0.037374	0.079796	0.17528	0.985388	328	2	-0.037374
POLL	5	0.090567	0.18192	0.993768	369	1	0.16586	0.07075	0.15885	0.985388	290	3	0.16586
CLOCK	5	0.090624	0.18198	0.993768	370	2	-0.11746	0.96804	0.96807	1	1919	0	-0.11746
VEGFB	5	0.090951	0.18236	0.993768	371	1	-0.042548	0.19507	0.32372	0.985388	647	1	-0.042548
CCDC42	5	0.091002	0.18242	0.993768	372	2	0.034768	0.28323	0.41659	0.985388	860	2	0.034768
TUBB8	5	0.091721	0.18328	0.993768	373	1	-0.0061398	0.48907	0.58005	0.991898	1188	1	-0.0061398
PRPSAP2	10	0.091871	0.22822	0.998978	374	2	-0.021179	0.1481	0.33705	0.985388	539	1	-0.021179
HIST3H2A	5	0.092105	0.18374	0.993768	375	1	-0.024955	0.88116	0.88117	1	1748	0	-0.024955
CTDP1	5	0.092393	0.18408	0.993768	376	2	0.031719	0.73848	0.7415	1	1495	1	0.031719
PPIL6	5	0.09252	0.18422	0.993768	377	2	-0.10847	0.20618	0.33535	0.985388	680	2	-0.10847
FOXO3	10	0.092632	0.22958	0.998978	378	3	-0.0034519	0.38225	0.60162	0.996683	1059	2	-0.0034519
XRCC6	5	0.093641	0.18556	0.993768	379	1	0.10682	0.12094	0.24587	0.985388	468	1	0.10682
MRPS21	5	0.093664	0.18558	0.993768	380	2	-0.30957	0.21375	0.34324	0.985388	698	1	-0.30957
ZNF260	5	0.094408	0.18645	0.993768	381	1	0.027478	0.17035	0.29768	0.985388	597	2	0.027478
H1FOO	5	0.094557	0.18663	0.993768	382	2	-0.078596	0.49582	0.58348	0.991898	1197	1	-0.078596
TUBB6	5	0.095558	0.18783	0.993768	383	2	-0.069809	0.8124	0.81217	1	1621	0	-0.069809
RNF213	10	0.097187	0.23783	0.998978	384	4	-0.037448	0.69878	0.81871	1	1433	2	-0.037448
DDX39B	5	0.098619	0.19147	0.993768	385	2	-0.10636	0.92242	0.92232	1	1823	0	-0.10636
INSL6	5	0.09868	0.19155	0.993768	386	2	-0.12632	0.86026	0.86014	1	1705	0	-0.12632
CHCHD5	5	0.099001	0.19193	0.993768	387	1	0.083275	0.26049	0.39256	0.985388	814	2	0.083275
DPPA3	5	0.099383	0.19237	0.993768	388	2	0.011213	0.15449	0.28104	0.985388	556	2	0.011213
POLG2	5	0.099765	0.19283	0.993768	389	1	0.16489	0.05881	0.13666	0.985388	252	3	0.16489
RECQL4	5	0.099851	0.19293	0.993768	390	2	-0.17116	0.88251	0.88252	1	1752	0	-0.17116
N4BP2L2	5	0.10015	0.19327	0.993768	391	1	0.053813	0.17296	0.30043	0.985388	600	2	0.053813
PGAP2	10	0.10047	0.24368	0.998978	392	4	-0.12216	0.21675	0.43572	0.985388	703	4	-0.12216
IL23R	5	0.1005	0.19369	0.993768	393	2	0.17603	0.034462	0.089958	0.985388	155	3	0.17603
USP1	5	0.10053	0.19372	0.993768	394	1	0.010054	0.52627	0.5994	0.996683	1224	1	0.010054
VKORC1L1	5	0.10091	0.19417	0.993768	395	1	0.11847	0.054161	0.12788	0.985388	231	2	0.11847
MYCT1	5	0.10129	0.19461	0.993768	396	1	-0.1558	0.88169	0.88169	1	1750	0	-0.1558
USP15	5	0.10181	0.19523	0.993768	397	2	-0.032047	0.48027	0.57564	0.991898	1174	1	-0.032047
CPSF3L	5	0.10194	0.19539	0.993768	398	2	-0.063109	0.39831	0.53723	0.991898	1089	1	-0.063109
INSC	5	0.10205	0.19552	0.993768	399	1	0.090217	0.28529	0.41879	0.985388	863	2	0.090217
MICA	5	0.10221	0.19571	0.993768	400	2	0.13041	0.33459	0.47114	0.9898	966	2	0.13041
PSMD2	4	0.10228	0.1768	0.993768	401	2	-0.07716	0.2344	0.35231	0.985388	746	2	-0.07716
CDCA5	5	0.10243	0.19597	0.993768	402	1	0.11408	0.33774	0.47448	0.991163	971	2	0.11408
ANGPT4	5	0.10358	0.19735	0.993768	403	1	-0.078447	0.22083	0.35076	0.985388	714	2	-0.078447
CDK14	5	0.10396	0.1978	0.993768	404	1	0.12672	0.026494	0.074215	0.985388	121	2	0.12672
MYC	5	0.10434	0.19823	0.993768	405	1	-0.062362	0.41499	0.54461	0.991898	1107	1	-0.062362
GMCL1	5	0.10445	0.19837	0.993768	406	2	-0.12495	0.19403	0.32262	0.985388	645	1	-0.12495
PRDM15	5	0.10472	0.1987	0.993768	407	1	-0.039407	0.059961	0.13884	0.985388	258	2	-0.039407
CD74	5	0.1051	0.19913	0.993768	408	1	-0.062468	0.81435	0.81414	1	1626	0	-0.062468
NABP2	10	0.10548	0.25262	0.998978	409	3	-0.040406	0.12469	0.30185	0.985388	480	4	-0.040406
MORC1	5	0.10591	0.20009	0.993768	410	2	0.10492	0.19228	0.32077	0.985388	641	2	0.10492
PPP2CA	5	0.10623	0.20046	0.993768	411	2	-0.036347	0.84324	0.84306	1	1666	0	-0.036347
CXCL12	5	0.10661	0.20091	0.993768	412	1	-0.047151	0.32138	0.45699	0.987225	941	2	-0.047151
IL27RA	5	0.10684	0.20117	0.993768	413	2	-0.20013	0.41011	0.54242	0.991898	1102	1	-0.20013
ANGPTL2	5	0.10699	0.20134	0.993768	414	2	-0.046815	0.25367	0.38531	0.985388	798	1	-0.046815
ZNF23	10	0.10732	0.25588	0.998978	415	3	-0.086008	0.071104	0.20404	0.985388	293	3	-0.086008
SESN1	5	0.10778	0.20226	0.993768	416	2	0.079596	0.49149	0.58131	0.991898	1191	1	0.079596
RGCC	5	0.10889	0.20361	0.993768	417	1	-0.043768	0.33809	0.47484	0.991163	973	2	-0.043768
CLUL1	10	0.10892	0.25881	0.998978	418	3	-0.028156	0.54153	0.73227	1	1241	1	-0.028156
KIAA0430	5	0.10966	0.20451	0.993768	419	2	-0.060403	0.81142	0.81122	1	1618	0	-0.060403
BIRC5	5	0.11078	0.20585	0.993768	420	2	0.062555	0.0026958	0.010162	0.886329	23	1	0.062555
PML	5	0.11087	0.20596	0.993768	421	2	-0.14485	0.95304	0.953	1	1887	0	-0.14485
RNASE12	5	0.11101	0.20613	0.993768	422	2	-0.15635	0.59437	0.6383	0.997595	1308	1	-0.15635
IL2RG	10	0.11113	0.26274	0.998978	423	4	-0.079543	0.25891	0.49186	0.991898	810	2	-0.079543
EYA3	5	0.11116	0.20631	0.993768	424	1	-0.061029	0.90974	0.90962	1	1792	0	-0.061029
ERI1	5	0.11141	0.20661	0.993768	425	2	-0.11314	0.33162	0.46798	0.987225	962	2	-0.11314
GINS2	5	0.11191	0.20721	0.993768	426	2	-0.18728	0.39332	0.53405	0.991898	1080	1	-0.18728
RBM14-RBM4	7	0.11193	0.23322	0.998978	427	2	-0.072391	0.0079602	0.030899	0.985388	51	3	-0.072391
HIST1H2BA	5	0.11195	0.20725	0.993768	428	2	0.063897	0.5103	0.59097	0.996683	1211	1	0.063897
DNTTIP2	5	0.11209	0.2074	0.993768	429	2	-0.019888	0.054211	0.12797	0.985388	232	1	-0.019888
UVRAG	5	0.11359	0.20914	0.993768	430	2	-0.054668	0.97057	0.97055	1	1928	0	-0.054668
RBM38	5	0.1138	0.20939	0.993768	431	2	-0.058417	0.95013	0.95005	1	1877	0	-0.058417
C1QTNF3	5	0.11455	0.21028	0.993768	432	1	0.042823	0.13925	0.26511	0.985388	520	2	0.042823
CCDC138	5	0.11531	0.21118	0.993768	433	2	-0.057094	0.38267	0.5226	0.991898	1060	1	-0.057094
UPF1	5	0.11568	0.21162	0.993768	434	1	0.12662	0.030228	0.081639	0.985388	133	2	0.12662
CUL4A	5	0.11577	0.21172	0.993768	435	2	-0.042558	0.93277	0.93271	1	1837	0	-0.042558
PPP1R8	5	0.11606	0.21205	0.993768	436	1	-0.076233	0.97702	0.97693	1	1948	0	-0.076233
RPA1	3	0.11613	0.19114	0.993768	437	1	0.0032502	0.058961	0.10938	0.985388	253	1	0.0032502
MUC13	10	0.11642	0.27208	0.998978	438	3	0.023713	0.11955	0.29399	0.985388	466	4	0.023713
C1QTNF9B	10	0.11702	0.27316	0.998978	439	2	0.028298	0.56209	0.7425	1	1269	1	0.028298
SIRT1	5	0.11715	0.21333	0.993768	440	2	0.067339	0.50369	0.58753	0.994593	1205	1	0.067339
KDM1A	5	0.11719	0.21337	0.993768	441	2	-0.035818	0.73591	0.73932	1	1493	1	-0.035818
TK2	5	0.11728	0.21348	0.993768	442	2	-0.09822	0.76174	0.76234	1	1536	1	-0.09822
TNFRSF1B	10	0.11729	0.27363	0.998978	443	3	-0.030217	0.23967	0.46736	0.987225	765	1	-0.030217
CRLF3	5	0.11742	0.21366	0.993768	444	2	-0.04261	0.90287	0.90281	1	1784	0	-0.04261
USP12	5	0.11756	0.21381	0.993768	445	2	-0.1129	0.85983	0.85972	1	1704	0	-0.1129
CASP3	5	0.11825	0.21462	0.993768	446	2	-0.072952	0.95871	0.95872	1	1897	0	-0.072952
ZNF22	5	0.11869	0.21512	0.993768	447	1	-0.025454	0.56427	0.62051	0.996683	1274	1	-0.025454
TOPORS	5	0.11944	0.216	0.993768	448	2	0.06157	0.041794	0.1042	0.985388	181	2	0.06157
PRDM12	5	0.11977	0.21639	0.993768	449	2	-0.080684	0.30777	0.44261	0.985388	912	2	-0.080684
SLX4IP	5	0.11981	0.21643	0.993768	450	1	0.0020202	0.20096	0.32988	0.985388	663	2	0.0020202
NUDT15	5	0.12088	0.21773	0.994888	451	2	0.059256	0.13318	0.25873	0.985388	502	2	0.059256
ENPP3	10	0.12113	0.28029	0.998978	452	1	0.14635	0.091871	0.24953	0.985388	378	4	0.14635
MBD3L3	5	0.12116	0.21805	0.994888	453	2	-0.010529	0.21511	0.34468	0.985388	700	2	-0.010529
E2F7	5	0.12169	0.21867	0.994888	454	2	0.018979	0.90112	0.90108	1	1781	0	0.018979
PHF16	5	0.12206	0.21912	0.994888	455	2	-0.054126	0.27156	0.40427	0.985388	839	1	-0.054126
JUN	5	0.12214	0.21921	0.994888	456	2	-0.042165	0.70163	0.71144	1	1438	1	-0.042165
THOC1	4	0.12263	0.20411	0.993768	457	1	-0.11057	0.31014	0.42617	0.985388	920	1	-0.11057
CDIP1	5	0.12298	0.22018	0.996412	458	2	0.08507	0.2431	0.37425	0.985388	770	2	0.08507
CAMTA2	5	0.12382	0.22118	0.996412	459	2	-0.12851	0.32623	0.46216	0.987225	950	1	-0.12851
PDGFB	10	0.12395	0.28522	0.998978	460	4	-0.13163	0.51881	0.72102	1	1216	1	-0.13163
EPOR	10	0.1241	0.28548	0.998978	461	4	-0.037372	0.48007	0.68875	1	1173	3	-0.037372
PSMB4	5	0.1243	0.22176	0.996412	462	1	0.054777	0.3731	0.51233	0.991898	1043	2	0.054777
MYCL	5	0.12542	0.22308	0.996412	463	1	0.1256	0.11595	0.23934	0.985388	456	3	0.1256
ISG20L2	5	0.1255	0.22318	0.996412	464	2	-0.22372	0.75142	0.75293	1	1520	1	-0.22372
ERCC4	10	0.12556	0.28798	0.998978	465	1	0.17976	0.0040001	0.020223	0.985388	28	6	0.17976
TNFSF13	5	0.1258	0.22352	0.996412	466	1	0.069978	0.20694	0.33612	0.985388	682	2	0.069978
THAP9	5	0.12677	0.22467	0.997829	467	2	0.1253	0.17889	0.3067	0.985388	612	1	0.1253
SSBP1	5	0.12691	0.22483	0.997829	468	1	-0.080337	0.52053	0.59638	0.996683	1218	1	-0.080337
BCL2L11	10	0.1279	0.29204	0.998978	469	3	-0.0066586	0.81291	0.88284	1	1623	1	-0.0066586
RANBP17	5	0.12805	0.22619	0.998978	470	2	-0.058239	0.76619	0.76646	1	1543	1	-0.058239
IRF3	5	0.1284	0.22662	0.998978	471	2	-0.084472	0.87664	0.87662	1	1739	0	-0.084472
UBA1	10	0.12996	0.29562	0.998978	472	2	0.022007	0.044927	0.14337	0.985388	197	4	0.022007
ITPRIPL2	5	0.13061	0.22924	0.998978	473	2	-0.12107	0.83169	0.83156	1	1651	0	-0.12107
RNF220	5	0.131	0.2297	0.998978	474	1	-0.024598	0.39748	0.53687	0.991898	1088	1	-0.024598
PCBP4	10	0.13151	0.29829	0.998978	475	3	-0.038173	0.057674	0.17342	0.985388	244	4	-0.038173
IL22RA2	5	0.13232	0.23126	0.998978	476	2	-0.13596	0.98644	0.98634	1	1966	0	-0.13596
DMAP1	5	0.13249	0.23144	0.998978	477	1	0.23369	0.15871	0.28547	0.985388	574	2	0.23369
NFIC	10	0.13258	0.30011	0.998978	478	3	0.080072	0.16095	0.35598	0.985388	578	3	0.080072
BID	5	0.13323	0.2323	0.998978	479	1	0.044249	0.86792	0.86785	1	1722	0	0.044249
CCNE1	5	0.13347	0.23259	0.998978	480	2	-0.085192	0.26798	0.4005	0.985388	831	2	-0.085192
IL36G	5	0.13405	0.23326	0.998978	481	2	-0.048994	0.6279	0.65934	0.99991	1349	1	-0.048994
DMC1	5	0.13545	0.2349	0.998978	482	1	0.00685	0.18031	0.30819	0.985388	615	2	0.00685
ARID3A	5	0.13766	0.23755	0.998978	483	1	0.017556	0.30911	0.44405	0.985388	916	1	0.017556
ACTL6A	5	0.13838	0.23841	0.998978	484	2	-0.19775	0.62809	0.65946	0.99991	1350	1	-0.19775
C1QTNF6	5	0.13853	0.23859	0.998978	485	2	0.030296	0.78756	0.7873	1	1580	0	0.030296
UBC	5	0.13911	0.23926	0.998978	486	2	0.019603	0.74088	0.74356	1	1503	1	0.019603
TFPT	5	0.13914	0.23929	0.998978	487	1	-0.086163	0.3787	0.51833	0.991898	1053	2	-0.086163
NEK10	5	0.1394	0.2396	0.998978	488	2	-0.035623	0.92995	0.9299	1	1832	0	-0.035623
TAOK2	5	0.13969	0.23994	0.998978	489	2	-0.081748	0.14748	0.27366	0.985388	538	2	-0.081748
TNFAIP2	5	0.14024	0.24059	0.998978	490	1	-0.0049272	0.42706	0.55009	0.991898	1117	1	-0.0049272
IGHMBP2	5	0.14086	0.2413	0.998978	491	2	-0.14327	0.94818	0.9481	1	1870	0	-0.14327
ZBTB41	5	0.14098	0.24144	0.998978	492	1	0.12197	0.84115	0.84101	1	1663	0	0.12197
ORC2	5	0.14203	0.24265	0.998978	493	2	-0.11595	0.41688	0.54546	0.991898	1109	1	-0.11595
C1QTNF2	5	0.14245	0.24313	0.998978	494	1	0.25764	0.0075171	0.025463	0.985388	49	3	0.25764
POT1	5	0.14291	0.2437	0.998978	495	2	-0.17369	0.48979	0.58044	0.991898	1189	1	-0.17369
NFATC2IP	5	0.14305	0.24386	0.998978	496	2	0.049933	0.29069	0.42453	0.985388	872	1	0.049933
SNAPC1	5	0.14318	0.244	0.998978	497	1	0.12561	0.092489	0.19813	0.985388	382	2	0.12561
TDRD9	5	0.14355	0.24443	0.998978	498	1	-0.067792	0.45469	0.56311	0.991898	1142	1	-0.067792
NT5E	5	0.14391	0.24486	0.998978	499	1	-0.030781	0.13729	0.26304	0.985388	514	2	-0.030781
UBA52	10	0.14489	0.3211	0.998978	500	2	-0.022614	0.72524	0.83534	1	1481	1	-0.022614
CDC7	5	0.14648	0.24786	0.998978	501	1	-0.089794	0.2588	0.39079	0.985388	808	2	-0.089794
NF2	5	0.14659	0.248	0.998978	502	2	0.026278	0.48882	0.57993	0.991898	1187	1	0.026278
ANAPC13	5	0.14689	0.24835	0.998978	503	2	0.18022	0.11944	0.24427	0.985388	465	2	0.18022
NUDT12	5	0.14748	0.24904	0.998978	504	2	-0.15476	0.94301	0.94289	1	1862	0	-0.15476
FOXO4	5	0.14757	0.24916	0.998978	505	2	0.040593	0.53511	0.60419	0.996683	1233	1	0.040593
CSF2RB	5	0.14777	0.2494	0.998978	506	2	0.038382	0.1213	0.24625	0.985388	470	2	0.038382
SNW1	8	0.14788	0.2955	0.998978	507	1	0.10476	0.0081964	0.033778	0.985388	53	4	0.10476
NFIX	10	0.14808	0.32648	0.998978	508	2	0.058783	0.12996	0.30985	0.985388	488	4	0.058783
MYCN	10	0.1481	0.32653	0.998978	509	1	0.13934	0.12174	0.29733	0.985388	473	4	0.13934
TNFRSF10C	10	0.14876	0.32762	0.998978	510	3	0.0034325	0.60111	0.76295	1	1312	1	0.0034325
APITD1	5	0.14911	0.25097	0.998978	511	2	0.031053	0.23743	0.36827	0.985388	756	1	0.031053
ANAPC10	4	0.15	0.24044	0.998978	512	1	-0.063212	0.70112	0.70134	1	1437	1	-0.063212
MEIOB	5	0.15013	0.25213	0.998978	513	2	-0.11994	0.81947	0.81927	1	1632	0	-0.11994
PTMS	5	0.15049	0.25256	0.998978	514	2	-0.054274	0.19935	0.32818	0.985388	659	2	-0.054274
CCDC135	5	0.15122	0.25343	0.998978	515	1	0.13341	0.38308	0.52305	0.991898	1062	2	0.13341
C11orf30	5	0.15134	0.25358	0.998978	516	2	0.022555	0.54404	0.60907	0.996683	1245	1	0.022555
PHF17	5	0.15195	0.2543	0.998978	517	1	-0.056844	0.93391	0.93385	1	1838	0	-0.056844
PSMA2	5	0.15231	0.25474	0.998978	518	2	-0.21006	0.074679	0.16603	0.985388	307	1	-0.21006
EXD2	5	0.15284	0.25537	0.998978	519	2	0.045483	0.76839	0.76858	1	1546	1	0.045483
TNFSF9	5	0.1534	0.25603	0.998978	520	2	-0.052743	0.56019	0.6182	0.996683	1267	1	-0.052743
TUBA1A	5	0.15404	0.25678	0.998978	521	2	0.17767	0.044348	0.10913	0.985388	196	3	0.17767
WRNIP1	5	0.15419	0.25697	0.998978	522	2	0.015149	0.22001	0.34988	0.985388	710	2	0.015149
RPA2	4	0.15474	0.24667	0.998978	523	2	-0.18307	0.0048074	0.016839	0.985388	32	1	-0.18307
TDGF1	5	0.15522	0.25817	0.998978	524	1	0.14423	0.079741	0.17518	0.985388	327	1	0.14423
POLR2G	3	0.15657	0.22336	0.996412	525	1	-0.13852	0.85254	0.85266	1	1687	0	-0.13852
FAN1	5	0.1569	0.26014	0.998978	526	2	-0.010642	0.65388	0.67669	1	1374	1	-0.010642
IL3RA	5	0.15705	0.26032	0.998978	527	2	-0.12408	0.13174	0.25724	0.985388	494	1	-0.12408
TOPBP1	5	0.15739	0.26074	0.998978	528	1	0.14346	0.082457	0.18009	0.985388	336	2	0.14346
SYCE3	5	0.15776	0.26117	0.998978	529	1	-0.017658	0.22836	0.3587	0.985388	730	1	-0.017658
ANAPC1	5	0.1578	0.26123	0.998978	530	2	-0.066914	0.80126	0.8011	1	1604	0	-0.066914
DNAJA3	5	0.15795	0.2614	0.998978	531	2	-0.19062	0.48761	0.57932	0.991898	1185	1	-0.19062
E2F1	5	0.15811	0.26157	0.998978	532	2	-0.08644	0.40162	0.53867	0.991898	1094	1	-0.08644
POP7	5	0.15812	0.26158	0.998978	533	1	-0.010736	0.33791	0.47466	0.991163	972	2	-0.010736
DNAJC2	5	0.15848	0.262	0.998978	534	1	0.11443	0.053814	0.12723	0.985388	230	2	0.11443
APC	10	0.15864	0.34244	0.998978	535	2	-0.050838	0.44147	0.65426	0.997595	1130	3	-0.050838
STMND1	5	0.15871	0.26228	0.998978	536	2	-0.11076	0.87286	0.87281	1	1733	0	-0.11076
MAS1L	5	0.15884	0.26243	0.998978	537	1	0.036622	0.7721	0.77212	1	1554	1	0.036622
BCL2L1	10	0.15894	0.34277	0.998978	538	2	-0.047874	0.94875	0.94876	1	1871	1	-0.047874
PARN	5	0.15901	0.26262	0.998978	539	2	-0.15962	0.72024	0.72625	1	1470	1	-0.15962
ANGPTL5	5	0.16065	0.26454	0.998978	540	1	0.073532	0.25826	0.3902	0.985388	806	1	0.073532
BRSK1	4	0.16112	0.25513	0.998978	541	1	-0.026215	0.69298	0.69331	1	1422	1	-0.026215
MCL1	5	0.16114	0.26512	0.998978	542	2	-0.16795	0.84333	0.84316	1	1667	0	-0.16795
HMGB3	5	0.16159	0.26567	0.998978	543	2	-0.019918	0.66127	0.68181	1	1383	1	-0.019918
TAOK3	10	0.1625	0.34681	0.998978	544	2	-0.014143	0.50528	0.71118	1	1207	3	-0.014143
POP5	5	0.16266	0.26693	0.998978	545	2	0.18311	0.074878	0.1664	0.985388	309	3	0.18311
MAPKAPK2	5	0.16317	0.26754	0.998978	546	1	-0.051766	0.88831	0.88826	1	1765	0	-0.051766
S100A11	5	0.16389	0.26838	0.998978	547	2	-0.15159	0.96477	0.96477	1	1908	0	-0.15159
SYCP3	5	0.16425	0.2688	0.998978	548	2	0.038207	0.57777	0.62835	0.997595	1289	1	0.038207
NUPR1L	5	0.1648	0.26946	0.998978	549	2	-0.013021	0.78611	0.78588	1	1577	0	-0.013021
ANAPC7	5	0.16495	0.26964	0.998978	550	2	0.056058	0.32081	0.45639	0.987225	940	2	0.056058
PRDM16	5	0.1664	0.27132	0.998978	551	1	0.06194	0.90685	0.90674	1	1789	0	0.06194
ANKRD13B	5	0.16676	0.27175	0.998978	552	1	0.051724	0.14903	0.27528	0.985388	544	1	0.051724
DFFB	5	0.1671	0.27214	0.998978	553	2	-0.073139	0.82116	0.82098	1	1635	0	-0.073139
PSMD6	4	0.16751	0.26346	0.998978	554	1	-0.098048	0.0008301	0.0031075	0.591115	13	2	-0.098048
CST3	5	0.16784	0.27303	0.998978	555	2	0.11141	0.024053	0.069353	0.985388	109	2	0.11141
ZNF229	5	0.16787	0.27306	0.998978	556	2	0.33814	0.006104	0.021059	0.985388	37	3	0.33814
ANGPTL4	5	0.16802	0.27324	0.998978	557	2	0.0043145	0.8	0.79983	1	1601	0	0.0043145
USP47	5	0.16863	0.27397	0.998978	558	2	-0.12382	0.57316	0.62566	0.996686	1285	1	-0.12382
PSMD5	5	0.1694	0.27488	0.998978	559	2	-0.0080607	0.80678	0.80658	1	1613	0	-0.0080607
ATF7IP	10	0.16957	0.35479	0.998978	560	3	-0.097593	0.65586	0.79321	1	1378	1	-0.097593
FOSL2	5	0.16963	0.27515	0.998978	561	2	-0.01557	0.34568	0.48292	0.991364	986	1	-0.01557
PARP3	5	0.16999	0.27555	0.998978	562	1	-0.071627	0.93935	0.93926	1	1855	0	-0.071627
ANAPC15	5	0.17002	0.27559	0.998978	563	2	0.044706	0.4313	0.55205	0.991898	1120	1	0.044706
CGNL1	5	0.1707	0.27637	0.998978	564	1	-0.026405	0.55174	0.61337	0.996683	1255	1	-0.026405
APTX	10	0.17083	0.35623	0.998978	565	3	0.028729	0.085078	0.235	0.985388	348	3	0.028729
TSN	5	0.1711	0.27684	0.998978	566	2	-0.12537	0.03136	0.083873	0.985388	138	1	-0.12537
TP73	5	0.17281	0.27884	0.998978	567	2	0.0029894	0.64345	0.66959	1	1361	1	0.0029894
TAF1A	5	0.17312	0.27923	0.998978	568	2	-0.18619	0.38351	0.52351	0.991898	1064	1	-0.18619
AREG	5	0.17343	0.27958	0.998978	569	2	-0.02722	0.85217	0.852	1	1684	0	-0.02722
DDX58	5	0.17451	0.28085	0.998978	570	2	-0.04215	0.53914	0.6064	0.996683	1239	1	-0.04215
HIST1H3A	5	0.17534	0.28185	0.998978	571	2	-0.084579	0.29321	0.42721	0.985388	878	2	-0.084579
CRADD	5	0.17545	0.28198	0.998978	572	2	-0.14844	0.88496	0.88499	1	1757	0	-0.14844
PAXIP1	5	0.1757	0.28228	0.998978	573	1	0.0077063	0.41607	0.5451	0.991898	1108	1	0.0077063
APOBEC3H	5	0.17591	0.28254	0.998978	574	2	0.12253	0.034389	0.089815	0.985388	154	3	0.12253
BRIP1	5	0.17669	0.28345	0.998978	575	2	-0.16467	0.65565	0.67791	1	1377	1	-0.16467
NABP1	5	0.17676	0.28353	0.998978	576	1	-0.033099	0.28237	0.41567	0.985388	858	2	-0.033099
USP16	5	0.17783	0.28481	0.998978	577	1	0.062265	0.37082	0.50987	0.991898	1037	2	0.062265
TP53RK	5	0.17818	0.28522	0.998978	578	1	0.32352	0.00029261	0.0013326	0.445527	7	3	0.32352
CCL25	5	0.17925	0.28648	0.998978	579	1	0.062083	0.34686	0.48419	0.991364	989	1	0.062083
DCP2	5	0.17935	0.28661	0.998978	580	2	-0.16679	0.70665	0.71533	1	1450	1	-0.16679
UBE2E2	5	0.17951	0.28678	0.998978	581	2	-0.091669	0.34893	0.48638	0.991898	993	2	-0.091669
NPM2	5	0.17995	0.28734	0.998978	582	2	-0.10926	0.58685	0.63373	0.997595	1299	1	-0.10926
HMGB2	5	0.18045	0.28789	0.998978	583	2	-0.079624	0.81905	0.81884	1	1630	0	-0.079624
ZC3H12D	5	0.18208	0.28983	0.998978	584	1	-0.054609	0.79989	0.79973	1	1600	0	-0.054609
ZRANB1	5	0.1839	0.29199	0.998978	585	2	-0.11766	0.26347	0.39574	0.985388	819	1	-0.11766
IGF1R	10	0.18423	0.37139	0.998978	586	3	-0.047036	0.54563	0.7343	1	1248	2	-0.047036
PRIM2	5	0.18455	0.29274	0.998978	587	2	-0.09772	0.40629	0.54073	0.991898	1099	1	-0.09772
MORF4L2	10	0.18475	0.37198	0.998978	588	3	0.021189	0.11806	0.29177	0.985388	461	4	0.021189
BCL2	5	0.18501	0.29327	0.998978	589	2	-0.097089	0.68945	0.70217	1	1417	1	-0.097089
HRASLS5	5	0.18517	0.29347	0.998978	590	2	0.036603	0.55717	0.61648	0.996683	1263	1	0.036603
TNF	5	0.18532	0.29365	0.998978	591	2	0.17147	0.034746	0.090511	0.985388	157	3	0.17147
MRPL44	5	0.18596	0.29442	0.998978	592	2	-0.12953	0.77057	0.77063	1	1551	1	-0.12953
SWAP70	5	0.18706	0.29571	0.998978	593	2	-0.067232	0.28719	0.42083	0.985388	867	2	-0.067232
TSPAN2	5	0.18722	0.29589	0.998978	594	2	-0.029854	0.038623	0.098091	0.985388	169	2	-0.029854
VEGFA	5	0.18737	0.29607	0.998978	595	2	0.099907	0.11536	0.23836	0.985388	454	2	0.099907
TDRD5	5	0.18772	0.29647	0.998978	596	1	0.12896	0.06644	0.15095	0.985388	276	2	0.12896
ZNF91	5	0.18817	0.297	0.998978	597	2	0.0089321	0.077407	0.17095	0.985388	319	2	0.0089321
EZH2	5	0.18842	0.2973	0.998978	598	1	0.016053	0.80966	0.80946	1	1615	0	0.016053
NCBP1	5	0.18877	0.29772	0.998978	599	1	0.052883	0.85325	0.85306	1	1689	0	0.052883
CCDC137	5	0.18947	0.29854	0.998978	600	2	-0.068649	0.98073	0.98066	1	1955	0	-0.068649
MDC1	5	0.19023	0.29944	0.998978	601	2	-0.094824	0.85405	0.85389	1	1691	0	-0.094824
FANCD2	5	0.19053	0.29978	0.998978	602	1	-0.097737	0.55217	0.61361	0.996683	1256	1	-0.097737
TNFRSF10D	5	0.19088	0.30018	0.998978	603	1	0.064851	0.88048	0.88048	1	1746	0	0.064851
PPP4R2	5	0.19123	0.30061	0.998978	604	1	0.14974	0.08549	0.18557	0.985388	351	3	0.14974
MSH3	5	0.19135	0.30075	0.998978	605	2	-0.016101	0.28054	0.41371	0.985388	853	1	-0.016101
DNAJA1	10	0.19159	0.3796	0.998978	606	2	0.041589	0.41717	0.63264	0.997595	1110	3	0.041589
TGFB1I1	5	0.19278	0.30242	0.998978	607	2	-0.072702	0.3445	0.48164	0.991364	982	1	-0.072702
H3F3A	5	0.19298	0.30265	0.998978	608	1	-0.027916	0.95498	0.95494	1	1891	0	-0.027916
CD28	5	0.19333	0.30305	0.998978	609	1	-0.030798	0.78744	0.78719	1	1579	0	-0.030798
HIPK2	5	0.19342	0.30316	0.998978	610	2	-0.088899	0.35996	0.49819	0.991898	1009	2	-0.088899
USP32	5	0.19358	0.30337	0.998978	611	2	-0.13422	0.71526	0.72221	1	1461	1	-0.13422
SMC5	5	0.19368	0.30348	0.998978	612	1	0.093636	0.61511	0.6512	0.997595	1330	1	0.093636
RBBP8	5	0.19406	0.30393	0.998978	613	2	-0.15072	0.38913	0.52952	0.991898	1072	1	-0.15072
PTCHD2	5	0.19438	0.30429	0.998978	614	1	0.14225	0.064557	0.14748	0.985388	272	3	0.14225
NAP1L1	5	0.19438	0.30429	0.998978	615	2	0.025714	0.29322	0.42722	0.985388	879	2	0.025714
IFI16	5	0.19454	0.30449	0.998978	616	2	-0.16372	0.97136	0.97134	1	1929	0	-0.16372
MPG	5	0.19473	0.3047	0.998978	617	2	-0.079817	0.87309	0.87304	1	1734	0	-0.079817
C3AR1	5	0.19646	0.30673	0.998978	618	2	-0.098022	0.95868	0.95868	1	1896	0	-0.098022
GADD45A	5	0.19647	0.30674	0.998978	619	1	-0.058652	0.79456	0.79438	1	1593	0	-0.058652
ORC5	5	0.19694	0.30731	0.998978	620	2	-0.097851	0.77839	0.7782	1	1565	1	-0.097851
TDRD1	5	0.19838	0.30903	0.998978	621	2	-0.036228	0.030309	0.081791	0.985388	134	2	-0.036228
CDK9	5	0.19967	0.31053	0.998978	622	2	-0.084929	0.52945	0.60112	0.996683	1225	1	-0.084929
ZMAT3	5	0.19983	0.31073	0.998978	623	2	0.051452	0.33166	0.46802	0.987225	963	1	0.051452
TNFRSF4	5	0.19995	0.31086	0.998978	624	1	0.10502	0.41283	0.54364	0.991898	1106	1	0.10502
DYRK2	5	0.20047	0.31148	0.998978	625	2	0.021035	0.18983	0.3182	0.985388	636	1	0.021035
TNP1	5	0.20064	0.31167	0.998978	626	1	0.021799	0.20564	0.33482	0.985388	678	2	0.021799
LEF1	10	0.20087	0.39001	0.998978	627	3	0.060826	0.19482	0.40485	0.985388	646	4	0.060826
FRRS1	5	0.20289	0.31433	0.998978	628	2	-0.11354	0.35138	0.48902	0.991898	1000	2	-0.11354
STK11	10	0.20294	0.39232	0.998978	629	3	-0.080522	0.9197	0.9268	1	1816	1	-0.080522
RMI2	5	0.20305	0.31452	0.998978	630	2	-0.059516	0.33136	0.46771	0.987225	961	1	-0.059516
TOP1	5	0.20307	0.31454	0.998978	631	2	-0.10885	0.44439	0.55823	0.991898	1132	1	-0.10885
SETD9	5	0.20322	0.31471	0.998978	632	2	0.12387	0.3311	0.46742	0.987225	960	2	0.12387
EPC2	5	0.20467	0.31643	0.998978	633	2	0.064081	0.53398	0.60358	0.996683	1231	1	0.064081
EXOSC8	5	0.20483	0.31662	0.998978	634	2	-0.12062	0.070771	0.15889	0.985388	291	2	-0.12062
RNF168	5	0.20499	0.31681	0.998978	635	2	0.18796	0.049959	0.11989	0.985388	216	3	0.18796
GATM	10	0.20525	0.39487	0.998978	636	2	-0.060784	0.87834	0.90566	1	1742	1	-0.060784
MRPS34	5	0.2058	0.31776	0.998978	637	2	-0.074512	0.32986	0.46607	0.987225	956	1	-0.074512
INO80B	5	0.20613	0.31812	0.998978	638	2	-0.21876	0.83633	0.83615	1	1657	0	-0.21876
PXDNL	5	0.20645	0.31849	0.998978	639	2	-0.0033918	0.9292	0.92914	1	1830	0	-0.0033918
NUDT16L1	5	0.20722	0.31935	0.998978	640	2	-0.13038	0.84558	0.84543	1	1673	0	-0.13038
AZGP1	5	0.20726	0.31941	0.998978	641	2	0.1724	0.020868	0.062907	0.985388	104	3	0.1724
ZNF274	5	0.20759	0.31979	0.998978	642	2	-0.11702	0.85163	0.85146	1	1681	0	-0.11702
C6orf211	5	0.20807	0.32038	0.998978	643	2	0.043111	0.38518	0.5253	0.991898	1068	2	0.043111
FMN2	5	0.2084	0.32075	0.998978	644	2	0.029478	0.91947	0.91935	1	1815	0	0.029478
STK17A	5	0.20921	0.3217	0.998978	645	2	0.066144	0.81381	0.81361	1	1624	0	0.066144
IL32	5	0.20986	0.32247	0.998978	646	2	0.10073	0.18485	0.31295	0.985388	623	2	0.10073
ERI2	5	0.20997	0.32259	0.998978	647	1	0.067413	0.071945	0.16107	0.985388	297	1	0.067413
CEBPG	5	0.21019	0.32285	0.998978	648	2	-0.054095	0.1664	0.29353	0.985388	588	2	-0.054095
STUB1	4	0.21092	0.31972	0.998978	649	1	0.057181	0.13256	0.22746	0.985388	499	2	0.057181
DBF4	5	0.21169	0.32462	0.998978	650	2	-0.18746	0.9116	0.91149	1	1795	0	-0.18746
EPHB6	5	0.21198	0.32496	0.998978	651	2	-0.096867	0.043441	0.10735	0.985388	191	1	-0.096867
TATDN3	10	0.21264	0.40309	0.998978	652	2	-0.0089245	0.066411	0.19343	0.985388	275	4	-0.0089245
LYNX1	5	0.21296	0.32611	0.998978	653	2	-0.045609	0.014105	0.045043	0.985388	80	2	-0.045609
ZNF93	5	0.21306	0.32624	0.998978	654	2	-0.048891	0.86882	0.86878	1	1725	0	-0.048891
IKBKE	5	0.21345	0.32668	0.998978	655	2	-0.14881	0.85573	0.85559	1	1696	0	-0.14881
EXOSC5	5	0.21427	0.32766	0.998978	656	2	-0.022562	0.23475	0.36543	0.985388	748	1	-0.022562
ZNF215	5	0.21443	0.32784	0.998978	657	1	0.19558	0.0063442	0.021816	0.985388	41	4	0.19558
FOS	10	0.21532	0.40611	0.998978	658	1	0.072672	0.038749	0.12845	0.985388	170	4	0.072672
WRN	5	0.21558	0.3292	0.998978	659	2	-0.041194	0.76266	0.76318	1	1538	1	-0.041194
RNF169	5	0.21614	0.32989	0.998978	660	1	0.20634	0.0061148	0.021093	0.985388	38	3	0.20634
RAG1	5	0.21639	0.3302	0.998978	661	2	0.11731	0.41093	0.5428	0.991898	1104	1	0.11731
STRA13	5	0.21648	0.33031	0.998978	662	2	0.10658	0.085886	0.18629	0.985388	353	2	0.10658
CDK16	5	0.21682	0.33071	0.998978	663	1	0.088368	0.74854	0.75036	1	1515	1	0.088368
ANAPC4	3	0.21689	0.26576	0.998978	664	1	-0.23232	0.85837	0.85847	1	1702	0	-0.23232
ADRA1D	5	0.21787	0.33196	0.998978	665	2	-0.082539	0.23075	0.36122	0.985388	736	2	-0.082539
TDP2	5	0.21853	0.33272	0.998978	666	2	0.14301	0.10963	0.22842	0.985388	438	3	0.14301
FBXO18	5	0.21951	0.33386	0.998978	667	2	0.011571	0.56298	0.61979	0.996683	1272	1	0.011571
TRIP13	5	0.21984	0.33424	0.998978	668	2	-0.029023	0.80488	0.80471	1	1609	0	-0.029023
FANCM	5	0.22125	0.33591	0.998978	669	2	-0.079551	0.69447	0.70593	1	1425	1	-0.079551
PSMF1	5	0.22159	0.3363	0.998978	670	1	0.074157	0.21084	0.34021	0.985388	691	2	0.074157
PSMC1	4	0.22281	0.32657	0.998978	671	1	-0.065537	0.73734	0.73749	1	1494	0	-0.065537
POLA2	5	0.22329	0.33831	0.998978	672	1	0.065919	0.77108	0.77112	1	1553	1	0.065919
PPIA	5	0.22413	0.33929	0.998978	673	2	0.0074637	0.048639	0.11738	0.985388	211	2	0.0074637
TUBB4A	5	0.22462	0.33985	0.998978	674	2	-0.06186	0.93693	0.93683	1	1851	0	-0.06186
EXOG	5	0.22495	0.34024	0.998978	675	2	-0.15459	0.96598	0.96598	1	1912	0	-0.15459
PMS1	5	0.22498	0.34029	0.998978	676	1	0.024718	0.18172	0.30968	0.985388	618	1	0.024718
EPHA2	5	0.22528	0.34064	0.998978	677	2	0.0042478	0.95092	0.95084	1	1880	0	0.0042478
RAD1	5	0.22545	0.34084	0.998978	678	2	-0.11201	0.26185	0.394	0.985388	815	1	-0.11201
MKI67IP	5	0.22561	0.34104	0.998978	679	2	-0.18061	0.46308	0.56717	0.991898	1151	1	-0.18061
ZNF830	5	0.226	0.3415	0.998978	680	1	-0.051652	0.93495	0.93486	1	1843	0	-0.051652
PIWIL3	5	0.2266	0.34221	0.998978	681	2	-0.0082218	0.88504	0.88506	1	1758	0	-0.0082218
CCDC134	5	0.22668	0.3423	0.998978	682	1	0.10879	0.014628	0.046532	0.985388	81	2	0.10879
RNF20	5	0.22701	0.3427	0.998978	683	1	0.06275	0.91616	0.91603	1	1807	0	0.06275
ASZ1	5	0.22836	0.34429	0.998978	684	1	0.0045338	0.79409	0.79392	1	1591	0	0.0045338
VPRBP	5	0.22843	0.34436	0.998978	685	2	-0.17159	0.010131	0.033361	0.985388	62	1	-0.17159
ANKRD16	5	0.22942	0.34554	0.998978	686	2	0.014792	0.85653	0.85637	1	1698	0	0.014792
CHRNA4	5	0.22971	0.34589	0.998978	687	1	0.007818	0.96678	0.96679	1	1916	0	0.007818
YAP1	5	0.23005	0.34628	0.998978	688	1	0.085434	0.35051	0.48808	0.991898	998	2	0.085434
CCL26	5	0.23009	0.34631	0.998978	689	2	0.0026786	0.75843	0.75931	1	1531	1	0.0026786
UBE2W	5	0.23039	0.34667	0.998978	690	1	-0.083711	0.74229	0.7448	1	1506	1	-0.083711
CLCF1	5	0.23173	0.34827	0.998978	691	1	0.076735	0.11116	0.23108	0.985388	443	1	0.076735
PTPRN2	5	0.23207	0.34868	0.998978	692	1	0.010084	0.63034	0.66093	1	1351	1	0.010084
POLA1	5	0.23274	0.34947	0.998978	693	1	0.25545	0.050795	0.12151	0.985388	220	3	0.25545
TP53TG5	5	0.23341	0.35026	0.998978	694	1	0.19318	0.02425	0.069758	0.985388	110	3	0.19318
TSEN15	5	0.23375	0.35066	0.998978	695	1	0.14742	0.10402	0.21862	0.985388	425	3	0.14742
DNASE1	5	0.23475	0.35184	0.998978	696	1	0.07744	0.28658	0.42017	0.985388	866	1	0.07744
ERN2	5	0.23524	0.35242	0.998978	697	2	-0.090975	0.75589	0.75701	1	1527	1	-0.090975
PPP4C	5	0.23558	0.35282	0.998978	698	2	-0.098149	0.91196	0.91183	1	1798	0	-0.098149
ATXN3L	5	0.23643	0.35383	0.998978	699	1	0.12044	0.10604	0.22214	0.985388	430	2	0.12044
PRKCDBP	5	0.23708	0.35459	0.998978	700	2	-0.043272	0.10711	0.22397	0.985388	434	2	-0.043272
MAP1S	5	0.23741	0.35499	0.998978	701	2	-0.057079	0.83288	0.83275	1	1653	0	-0.057079
PARP4	5	0.23758	0.35519	0.998978	702	2	-0.09267	0.09252	0.19818	0.985388	383	2	-0.09267
CCL22	5	0.23777	0.3554	0.998978	703	1	-0.055934	0.88824	0.88819	1	1764	0	-0.055934
GINS3	5	0.23791	0.35558	0.998978	704	2	-0.12555	0.20499	0.33413	0.985388	676	2	-0.12555
ANGEL1	5	0.2381	0.35579	0.998978	705	1	0.047601	0.57127	0.62454	0.996685	1283	1	0.047601
MGME1	5	0.23825	0.35598	0.998978	706	2	0.014704	0.87749	0.87748	1	1740	0	0.014704
HMGN1	5	0.23942	0.35734	0.998978	707	2	-0.14472	0.2391	0.37004	0.985388	762	2	-0.14472
RPP21	5	0.23959	0.35754	0.998978	708	2	-0.064658	0.056195	0.13174	0.985388	238	1	-0.064658
STAT6	5	0.23975	0.35773	0.998978	709	2	-0.073301	0.56234	0.61943	0.996683	1270	1	-0.073301
INSRR	5	0.24043	0.35853	0.998978	710	1	0.011667	0.77764	0.77747	1	1563	1	0.011667
PARP16	10	0.24058	0.43425	0.998978	711	3	-0.077694	0.15504	0.34721	0.985388	560	4	-0.077694
UBE2L6	5	0.24077	0.35893	0.998978	712	1	-0.046742	0.49462	0.58288	0.991898	1196	1	-0.046742
KRBA2	5	0.24092	0.35911	0.998978	713	2	-0.054915	0.83149	0.83137	1	1650	0	-0.054915
TSPAN32	5	0.2411	0.35933	0.998978	714	2	-0.092617	0.8723	0.87225	1	1732	0	-0.092617
PDGFA	5	0.24176	0.3601	0.998978	715	2	-0.040595	0.22566	0.35585	0.985388	725	1	-0.040595
ITPR1	5	0.24243	0.36088	0.998978	716	1	-0.099342	0.95897	0.95897	1	1898	0	-0.099342
PAPD5	5	0.24294	0.36145	0.998978	717	2	-0.14042	0.075459	0.16743	0.985388	311	1	-0.14042
DUT	5	0.24344	0.36206	0.998978	718	2	0.084306	0.15479	0.28135	0.985388	559	2	0.084306
ANG	5	0.24461	0.36346	0.998978	719	2	-0.076546	0.94544	0.94533	1	1865	0	-0.076546
BMP5	5	0.24542	0.3644	0.998978	720	1	0.021378	0.58192	0.63079	0.997595	1291	1	0.021378
EGFL7	10	0.24568	0.43993	0.998978	721	2	-0.010977	0.95399	0.95393	1	1889	0	-0.010977
UHRF2	5	0.24579	0.36483	0.998978	722	2	0.14151	0.10028	0.21202	0.985388	411	3	0.14151
TIPIN	5	0.24674	0.36593	0.998978	723	1	0.046506	0.35128	0.48891	0.991898	999	1	0.046506
CCL23	5	0.2468	0.36599	0.998978	724	2	0.18513	0.025931	0.07312	0.985388	117	3	0.18513
RNASEH2A	5	0.24714	0.36638	0.998978	725	2	-0.083715	0.38623	0.52644	0.991898	1070	2	-0.083715
PSMD4	5	0.24741	0.36669	0.998978	726	2	-0.10604	0.13877	0.26461	0.985388	518	1	-0.10604
PTPRS	5	0.24798	0.36735	0.998978	727	2	-0.18593	0.65618	0.67828	1	1379	1	-0.18593
DFFA	5	0.24832	0.36775	0.998978	728	2	0.022555	0.32901	0.46519	0.987225	953	2	0.022555
RNF222	5	0.24848	0.36796	0.998978	729	2	-0.083257	0.28563	0.41914	0.985388	864	1	-0.083257
MTRR	5	0.24933	0.36893	0.998978	730	2	0.080549	0.073118	0.16321	0.985388	302	1	0.080549
GINS4	5	0.24939	0.369	0.998978	731	1	0.05794	0.7645	0.76488	1	1540	1	0.05794
SNRPA1	5	0.25068	0.37054	0.998978	732	2	0.15486	0.083916	0.18275	0.985388	344	3	0.15486
DACH1	5	0.25104	0.37097	0.998978	733	1	0.14287	0.1119	0.23238	0.985388	444	3	0.14287
PRPF19	5	0.25135	0.37133	0.998978	734	2	-0.21089	0.081681	0.1787	0.985388	335	1	-0.21089
TNFAIP8L2	5	0.25152	0.37152	0.998978	735	2	-0.080079	0.19542	0.32408	0.985388	648	1	-0.080079
MRE11A	5	0.25169	0.37171	0.998978	736	2	0.14092	0.08143	0.17825	0.985388	334	3	0.14092
CCL20	10	0.25176	0.44665	0.998978	737	2	0.076677	0.12446	0.30149	0.985388	479	4	0.076677
ING4	5	0.25202	0.37209	0.998978	738	1	0.32676	8.11e-05	0.00038029	0.25429	4	4	0.32676
MBD4	5	0.25235	0.37248	0.998978	739	1	-0.0020603	0.19822	0.32703	0.985388	656	2	-0.0020603
ARPP21	5	0.25287	0.37309	0.998978	740	2	-0.037505	0.131	0.25647	0.985388	491	1	-0.037505
PRDM13	5	0.2549	0.37546	0.998978	741	2	-0.1548	0.85732	0.85718	1	1700	0	-0.1548
SETDB1	5	0.25524	0.37585	0.998978	742	2	0.0074632	0.056987	0.13325	0.985388	241	1	0.0074632
MSH4	5	0.25597	0.37673	0.998978	743	1	-0.016924	0.78804	0.78779	1	1581	0	-0.016924
IL31	5	0.25728	0.37831	0.998978	744	2	-0.034424	0.078956	0.17377	0.985388	323	2	-0.034424
RRM2B	5	0.25761	0.37871	0.998978	745	2	-0.0037267	0.93176	0.9317	1	1834	0	-0.0037267
DDX52	5	0.25793	0.37908	0.998978	746	1	0.091666	0.0087105	0.029118	0.985388	58	2	0.091666
FGF10	5	0.25812	0.37931	0.998978	747	2	-0.040327	0.26935	0.40196	0.985388	834	2	-0.040327
RAD50	5	0.25891	0.38027	0.998978	748	1	-0.038468	0.37387	0.51317	0.991898	1045	1	-0.038468
RFC5	5	0.26022	0.3818	0.998978	749	2	-0.15142	0.78527	0.78505	1	1575	0	-0.15142
BCL2L12	5	0.26066	0.3823	0.998978	750	2	-0.054309	0.46509	0.56815	0.991898	1154	1	-0.054309
ZNF254	5	0.26087	0.38256	0.998978	751	1	0.047616	0.76942	0.76956	1	1549	1	0.047616
DDX54	10	0.26105	0.45689	0.998978	752	3	0.061283	0.30494	0.53286	0.991898	904	3	0.061283
EGFR	5	0.26119	0.38295	0.998978	753	1	0.0075828	0.24243	0.37354	0.985388	769	1	0.0075828
CDCP2	5	0.26151	0.38332	0.998978	754	2	-0.0018605	0.92085	0.92075	1	1818	0	-0.0018605
FBXO46	5	0.26185	0.38372	0.998978	755	1	0.014122	0.67569	0.69202	1	1399	1	0.014122
DUSP14	10	0.26202	0.45796	0.998978	756	3	0.046399	0.45858	0.6695	1	1146	3	0.046399
RAD51AP1	5	0.26219	0.38413	0.998978	757	2	-0.08357	0.62639	0.6584	0.99991	1347	1	-0.08357
RANBP1	5	0.2627	0.38472	0.998978	758	2	-0.10597	0.89875	0.89873	1	1776	0	-0.10597
C1orf86	5	0.2638	0.38604	0.998978	759	1	0.070207	0.34333	0.48037	0.991364	980	2	0.070207
CAMTA1	5	0.26412	0.38643	0.998978	760	1	-0.037266	0.019157	0.059447	0.985388	98	2	-0.037266
MCM7	5	0.26509	0.38755	0.998978	761	2	0.036661	0.13286	0.2584	0.985388	500	2	0.036661
CDKN2A	10	0.26525	0.46155	0.998978	762	2	0.0461	0.18199	0.38653	0.985388	619	3	0.0461
TNFAIP3	5	0.26607	0.38872	0.998978	763	1	0.027546	0.65405	0.67682	1	1375	1	0.027546
PSMC2	5	0.26611	0.38875	0.998978	764	2	-0.169	0.59316	0.63754	0.997595	1305	1	-0.169
CHAF1A	5	0.26662	0.38937	0.998978	765	2	-0.097057	0.86451	0.8644	1	1714	0	-0.097057
EREG	5	0.26696	0.38976	0.998978	766	2	-0.0050956	0.93253	0.93247	1	1836	0	-0.0050956
NONO	5	0.26713	0.38997	0.998978	767	2	0.14816	0.71889	0.72517	1	1467	1	0.14816
BBC3	5	0.26737	0.39026	0.998978	768	1	-0.12755	0.4859	0.57843	0.991898	1182	1	-0.12755
UBE2A	5	0.26747	0.39039	0.998978	769	2	-0.14693	0.56533	0.62111	0.996683	1275	1	-0.14693
GTPBP4	5	0.26769	0.39064	0.998978	770	1	0.014863	0.92895	0.9289	1	1828	0	0.014863
PSMC4	3	0.26771	0.30313	0.998978	771	1	-0.062517	0.92466	0.92464	1	1824	0	-0.062517
TUBB4B	10	0.26782	0.4644	0.998978	772	3	-0.01918	0.4675	0.67743	1	1156	2	-0.01918
TLK2	5	0.26901	0.39222	0.998978	773	2	0.10715	0.049038	0.11815	0.985388	213	2	0.10715
TATDN2	5	0.26931	0.39257	0.998978	774	1	0.075285	0.46409	0.56766	0.991898	1153	1	0.075285
PSMD9	5	0.26935	0.39262	0.998978	775	2	0.011367	0.37215	0.5113	0.991898	1040	1	0.011367
CCDC88A	5	0.26952	0.39284	0.998978	776	2	-0.042472	0.71829	0.72468	1	1465	1	-0.042472
CCDC130	10	0.26976	0.46653	0.998978	777	2	-0.074412	0.23817	0.4653	0.987225	757	3	-0.074412
BCL2L2	5	0.26986	0.39325	0.998978	778	2	0.014541	0.84771	0.84755	1	1675	0	0.014541
PTPRJ	5	0.26995	0.39335	0.998978	779	1	0.046748	0.69495	0.7063	1	1427	1	0.046748
HEATR3	5	0.27003	0.39344	0.998978	780	2	-0.13499	0.61858	0.65337	0.997595	1336	1	-0.13499
PSMD14	5	0.2706	0.39408	0.998978	781	2	0.0053675	0.69607	0.70716	1	1429	1	0.0053675
MRPS31	5	0.27071	0.39421	0.998978	782	2	-0.11791	0.24343	0.37458	0.985388	771	1	-0.11791
ENPP7	5	0.27157	0.39521	0.998978	783	2	0.049916	0.75278	0.75416	1	1523	1	0.049916
MEGF11	5	0.27189	0.39557	0.998978	784	1	0.10602	0.17919	0.30701	0.985388	614	2	0.10602
CSTF3	5	0.27225	0.396	0.998978	785	2	0.079852	0.23691	0.36772	0.985388	755	2	0.079852
ZNF236	5	0.27242	0.39621	0.998978	786	2	0.014908	0.075849	0.16815	0.985388	314	1	0.014908
MAPK3	5	0.27317	0.39708	0.998978	787	1	0.037498	0.25625	0.38805	0.985388	803	2	0.037498
PINX1	5	0.27542	0.39972	0.998978	788	1	-0.030082	0.65084	0.67463	1	1371	1	-0.030082
GGNBP2	5	0.27585	0.40024	0.998978	789	2	-0.084157	0.94242	0.94232	1	1861	0	-0.084157
PSMA7	5	0.27606	0.4005	0.998978	790	1	-0.13191	0.98481	0.98468	1	1961	0	-0.13191
APOBEC3C	5	0.27653	0.40108	0.998978	791	2	-0.12389	0.51006	0.59085	0.996683	1210	1	-0.12389
IL20RB	5	0.27671	0.40127	0.998978	792	1	0.10904	0.037013	0.094961	0.985388	164	2	0.10904
ORC4	5	0.27799	0.40274	0.998978	793	1	0.0099698	0.21546	0.34505	0.985388	701	1	0.0099698
FBXO43	5	0.27825	0.40304	0.998978	794	2	-0.08781	0.90716	0.90705	1	1790	0	-0.08781
IL20	5	0.27831	0.40311	0.998978	795	1	-0.053971	0.68798	0.70108	1	1411	1	-0.053971
SMARCAL1	5	0.27842	0.40324	0.998978	796	2	-0.14281	0.82335	0.82316	1	1638	0	-0.14281
UIMC1	5	0.27863	0.40349	0.998978	797	1	-0.010429	0.44049	0.55638	0.991898	1129	1	-0.010429
ERCC6-PGBD3	5	0.27876	0.40366	0.998978	798	2	-0.077149	0.9732	0.97315	1	1935	0	-0.077149
ALKBH1	5	0.28022	0.40537	0.998978	799	1	-0.020885	0.37072	0.50977	0.991898	1036	1	-0.020885
DNA2	5	0.28048	0.40568	0.998978	800	2	-0.12843	0.72663	0.73146	1	1482	1	-0.12843
SYCP1	5	0.28054	0.40575	0.998978	801	1	0.0731	0.15977	0.28658	0.985388	577	2	0.0731
ZNF248	5	0.28118	0.40652	0.998978	802	1	0.19745	0.033991	0.089062	0.985388	151	3	0.19745
RNF2	5	0.28185	0.40734	0.998978	803	2	-0.067237	0.91604	0.91591	1	1806	0	-0.067237
INO80C	5	0.28277	0.4084	0.998978	804	1	0.21172	0.078683	0.17328	0.985388	322	3	0.21172
TAF1	5	0.28306	0.40875	0.998978	805	2	-0.041002	0.53421	0.6037	0.996683	1232	1	-0.041002
FBXO48	5	0.28357	0.40934	0.998978	806	2	-0.028963	0.43814	0.55525	0.991898	1126	1	-0.028963
RBX1	4	0.28362	0.36273	0.998978	807	1	-0.10366	0.64735	0.65125	0.997595	1366	1	-0.10366
ANAPC16	5	0.28374	0.40955	0.998978	808	2	-0.056425	0.75019	0.75184	1	1518	1	-0.056425
CRLF1	5	0.28404	0.40991	0.998978	809	1	-0.055141	0.90992	0.90981	1	1793	0	-0.055141
SAPCD1	5	0.285	0.41104	0.998978	810	1	0.051501	0.21689	0.34661	0.985388	704	2	0.051501
TOP3A	5	0.28563	0.41178	0.998978	811	1	0.1994	0.04612	0.11252	0.985388	203	3	0.1994
NBN	5	0.28615	0.41242	0.998978	812	2	0.036443	0.16602	0.29313	0.985388	586	2	0.036443
UHRF1BP1	5	0.28627	0.41255	0.998978	813	1	-0.021922	0.52168	0.59697	0.996683	1219	1	-0.021922
BTAF1	5	0.28632	0.41261	0.998978	814	2	0.28999	0.0011665	0.0050788	0.674616	16	3	0.28999
ZNF251	5	0.2869	0.41329	0.998978	815	1	-0.041246	0.85854	0.85841	1	1703	0	-0.041246
HARBI1	5	0.28753	0.41404	0.998978	816	2	-0.016802	0.28309	0.41644	0.985388	859	1	-0.016802
ZBTB40	5	0.2888	0.41555	0.998978	817	1	0.040028	0.37345	0.5127	0.991898	1044	2	0.040028
MSH5	5	0.28925	0.41609	0.998978	818	2	-0.077912	0.47632	0.57371	0.991898	1167	1	-0.077912
TNFRSF11B	5	0.28943	0.41629	0.998978	819	1	0.028838	0.26412	0.39642	0.985388	820	1	0.028838
CCRN4L	5	0.28975	0.41666	0.998978	820	1	0.083852	0.76852	0.76871	1	1547	1	0.083852
ALYREF	5	0.28994	0.4169	0.998978	821	2	-0.14716	0.99148	0.99139	1	1979	0	-0.14716
SNAI2	5	0.29038	0.4174	0.998978	822	1	0.055209	0.20099	0.32991	0.985388	664	1	0.055209
TSNAXIP1	5	0.29132	0.41853	0.998978	823	2	-0.12298	0.96762	0.96763	1	1918	0	-0.12298
TMEM161A	5	0.29195	0.41927	0.998978	824	2	-0.072611	0.27191	0.40462	0.985388	840	2	-0.072611
KIAA0101	5	0.29236	0.41974	0.998978	825	2	-0.12334	0.14364	0.26967	0.985388	528	2	-0.12334
ITSN1	5	0.29253	0.41995	0.998978	826	2	-0.048049	0.59638	0.63953	0.997595	1310	1	-0.048049
ZNF227	5	0.29305	0.42056	0.998978	827	2	-0.14117	0.89388	0.89381	1	1768	0	-0.14117
PTPRQ	5	0.29339	0.42096	0.998978	828	2	-0.11568	0.53645	0.60493	0.996683	1236	1	-0.11568
PNKP	5	0.29391	0.42157	0.998978	829	2	-0.079004	0.79138	0.79116	1	1586	0	-0.079004
MBD3L5	2	0.29407	0.29768	0.998978	830	1	0.10979	0.12215	0.16207	0.985388	474	1	0.10979
IGF1	5	0.29409	0.42176	0.998978	831	2	-0.054945	0.64199	0.66862	1	1358	1	-0.054945
SETD2	5	0.29443	0.42217	0.998978	832	2	0.042455	0.62164	0.65534	0.997595	1343	1	0.042455
ZBTB4	10	0.29463	0.49392	0.998978	833	2	0.011993	0.090347	0.24632	0.985388	370	2	0.011993
RANGAP1	5	0.29547	0.42338	0.998978	834	2	-0.053493	0.38045	0.52023	0.991898	1054	2	-0.053493
PRKCD	5	0.29564	0.42359	0.998978	835	2	-0.11398	0.63295	0.66267	1	1352	1	-0.11398
CCDC62	5	0.29633	0.4244	0.998978	836	2	-0.10864	0.5846	0.63238	0.997595	1293	1	-0.10864
AATF	5	0.29635	0.42443	0.998978	837	1	-0.020486	0.69366	0.70532	1	1423	1	-0.020486
HSPD1	5	0.29823	0.42662	0.998978	838	2	0.067648	0.026226	0.073675	0.985388	119	2	0.067648
DXO	5	0.29841	0.42683	0.998978	839	2	-0.088926	0.80499	0.80481	1	1610	0	-0.088926
USP19	5	0.29948	0.42812	0.998978	840	1	0.081252	0.27958	0.4127	0.985388	849	1	0.081252
DNASE1L2	5	0.30066	0.42949	0.998978	841	2	-0.07911	0.096353	0.20504	0.985388	398	2	-0.07911
TEX11	5	0.30073	0.42957	0.998978	842	1	0.17476	0.015542	0.049158	0.985388	84	4	0.17476
TATDN1	5	0.30135	0.43001	0.998978	843	1	0.032698	0.72219	0.72783	1	1474	1	0.032698
ZNF281	5	0.30198	0.43034	0.998978	844	1	-0.0067429	0.12284	0.24787	0.985388	476	2	-0.0067429
CTNNB1	5	0.3026	0.43065	0.998978	845	1	0.024449	0.18438	0.31248	0.985388	622	2	0.024449
BCL2L15	5	0.30384	0.43125	0.998978	846	1	-0.11606	0.56277	0.61967	0.996683	1271	1	-0.11606
PHF11	5	0.30477	0.43173	0.998978	847	1	-0.044473	0.14585	0.27199	0.985388	533	2	-0.044473
MCMBP	5	0.30508	0.43188	0.998978	848	1	-0.036049	0.77286	0.77285	1	1556	1	-0.036049
SPI1	5	0.30602	0.43234	0.998978	849	1	-0.032907	0.38125	0.52109	0.991898	1055	1	-0.032907
CDC42EP1	5	0.30663	0.43266	0.998978	850	1	-0.0046023	0.41065	0.54267	0.991898	1103	1	-0.0046023
SETD6	5	0.30694	0.43281	0.998978	851	1	-0.011639	0.81937	0.81916	1	1631	0	-0.011639
TOP3B	5	0.30725	0.43296	0.998978	852	1	-0.075852	0.44982	0.56076	0.991898	1136	1	-0.075852
FOXM1	5	0.30756	0.43312	0.998978	853	1	0.020344	0.69703	0.70788	1	1431	1	0.020344
MTOR	5	0.30818	0.43343	0.998978	854	1	-0.38149	0.4939	0.58251	0.991898	1195	1	-0.38149
MRPS36	5	0.31096	0.43482	0.998978	855	1	0.061187	0.49221	0.58167	0.991898	1192	1	0.061187
MTA1	5	0.31127	0.43497	0.998978	856	1	0.031725	0.50251	0.58693	0.994412	1204	1	0.031725
SMUG1	5	0.31219	0.43544	0.998978	857	1	0.033472	0.56576	0.62136	0.996683	1276	1	0.033472
BAZ2A	10	0.31286	0.51395	0.998978	858	3	0.0058201	0.45705	0.66816	1	1144	2	0.0058201
ATF7IP2	5	0.31404	0.43637	0.998978	859	1	0.013885	0.14611	0.27226	0.985388	535	1	0.013885
RHNO1	4	0.31616	0.38305	0.998978	860	1	-0.083596	0.7307	0.73078	1	1489	0	-0.083596
PAPOLG	5	0.31649	0.4376	0.998978	861	1	0.057248	0.17534	0.30294	0.985388	603	2	0.057248
PTPRT	5	0.31741	0.43806	0.998978	862	1	0.061103	0.12989	0.25528	0.985388	487	2	0.061103
SPRED2	5	0.31771	0.43821	0.998978	863	1	-0.058961	0.97374	0.97369	1	1938	0	-0.058961
C1QTNF9	10	0.31857	0.52021	0.998978	864	2	0.030382	0.72394	0.8345	1	1478	1	0.030382
GTF2H5	5	0.31894	0.43882	0.998978	865	1	-0.038248	0.030634	0.082426	0.985388	136	2	-0.038248
CDK18	5	0.31955	0.43914	0.998978	866	1	0.013261	0.87507	0.87503	1	1737	0	0.013261
TUBB	8	0.32045	0.48776	0.998978	867	2	-0.016258	0.58594	0.7228	1	1296	2	-0.016258
APOBEC3F	5	0.32077	0.43975	0.998978	868	1	-0.09649	0.23674	0.36754	0.985388	754	2	-0.09649
PTPN14	5	0.32107	0.4399	0.998978	869	1	0.058195	0.31628	0.45162	0.987225	930	2	0.058195
TNFRSF25	5	0.32168	0.4402	0.998978	870	1	-0.056412	0.97349	0.97344	1	1937	0	-0.056412
USP43	5	0.3232	0.44097	0.998978	871	1	0.084223	0.64326	0.66947	1	1360	1	0.084223
FOXP1	19	0.32493	0.60641	0.998978	872	3	0.0019555	0.51284	0.78602	1	1213	5	0.0019555
ATM	5	0.32532	0.44202	0.998978	873	1	-0.11097	0.93886	0.93877	1	1854	0	-0.11097
HGFAC	5	0.32563	0.44217	0.998978	874	1	-0.035259	0.038221	0.097298	0.985388	168	1	-0.035259
TAF1D	10	0.32633	0.52871	0.998978	875	2	-0.0083264	0.49223	0.69958	1	1193	3	-0.0083264
ACTR5	5	0.32714	0.44295	0.998978	876	1	-0.047092	0.66145	0.68193	1	1384	1	-0.047092
GINS1	3	0.32781	0.34962	0.998978	877	1	0.054323	0.52545	0.52986	0.991898	1222	1	0.054323
ANKRD12	5	0.32865	0.44375	0.998978	878	1	0.060451	0.146	0.27215	0.985388	534	2	0.060451
PTPN18	10	0.33097	0.53376	0.998978	879	3	-0.010757	0.34957	0.57254	0.991898	994	2	-0.010757
SLC25A33	5	0.33257	0.44578	0.998978	880	1	0.13312	0.092439	0.19804	0.985388	381	3	0.13312
SPRED1	5	0.33377	0.44639	0.998978	881	1	0.10109	0.18992	0.3183	0.985388	637	2	0.10109
KDM1B	5	0.33586	0.44749	0.998978	882	1	0.068379	0.38941	0.52983	0.991898	1074	1	0.068379
PPP2R5C	5	0.33646	0.44781	0.998978	883	1	-0.019277	0.78136	0.78114	1	1570	1	-0.019277
WNT11	10	0.33676	0.54003	0.998978	884	3	0.065669	0.43844	0.65154	0.997595	1127	3	0.065669
NTHL1	5	0.33706	0.44814	0.998978	885	1	0.021672	0.6081	0.64679	0.997595	1324	1	0.021672
PTPRE	10	0.33928	0.54278	0.998978	886	3	-0.093547	0.28041	0.511	0.991898	852	2	-0.093547
ZBTB32	5	0.34004	0.44966	0.998978	887	1	0.09845	0.48444	0.57768	0.991898	1181	1	0.09845
NUDT11	5	0.34123	0.45027	0.998978	888	1	-0.12055	0.97561	0.97552	1	1946	0	-0.12055
NPPC	5	0.34331	0.45135	0.998978	889	1	0.13622	0.088203	0.19045	0.985388	359	3	0.13622
STK10	5	0.34539	0.45245	0.998978	890	1	0.11244	0.13397	0.25956	0.985388	504	2	0.11244
ZNF213	5	0.34568	0.4526	0.998978	891	1	0.1221	0.052224	0.12422	0.985388	222	3	0.1221
PSMA5	2	0.34784	0.3487	0.998978	892	1	-0.33777	0.86854	0.86862	1	1724	0	-0.33777
JMY	5	0.34804	0.45384	0.998978	893	1	0.1363	0.22992	0.36034	0.985388	733	2	0.1363
ZSWIM7	5	0.34893	0.4543	0.998978	894	1	0.019155	0.8008	0.80065	1	1603	0	0.019155
HMGA1	5	0.34981	0.45477	0.998978	895	1	0.12925	0.26995	0.40262	0.985388	836	2	0.12925
ERCC5	5	0.35011	0.45492	0.998978	896	1	0.089911	0.3297	0.46592	0.987225	955	2	0.089911
EPHB3	5	0.35099	0.45537	0.998978	897	1	0.032393	0.93537	0.93527	1	1847	0	0.032393
MAPK15	4	0.35166	0.40598	0.998978	898	1	-0.049774	0.73317	0.73327	1	1490	0	-0.049774
ALKBH8	5	0.35187	0.45585	0.998978	899	1	0.013326	0.89607	0.89604	1	1771	0	0.013326
RBBP8NL	5	0.35245	0.45616	0.998978	900	1	-0.039531	0.93457	0.9345	1	1841	0	-0.039531
ENDOU	5	0.35304	0.45647	0.998978	901	1	-0.021744	0.16449	0.29152	0.985388	584	2	-0.021744
PTGES3	5	0.35363	0.45679	0.998978	902	1	0.15008	0.080739	0.17702	0.985388	331	3	0.15008
ELL3	5	0.35421	0.4571	0.998978	903	1	0.074645	0.68896	0.70181	1	1415	1	0.074645
PTPRM	5	0.3548	0.45739	0.998978	904	1	0.058691	0.71465	0.72171	1	1458	1	0.058691
RNASEH1	5	0.35567	0.45785	0.998978	905	1	0.026113	0.68814	0.70121	1	1412	1	0.026113
MOAP1	5	0.35597	0.458	0.998978	906	1	-0.023719	0.65952	0.68059	1	1382	1	-0.023719
INSM2	5	0.35684	0.45844	0.998978	907	1	0.084094	0.63629	0.66484	1	1355	1	0.084094
ITPR3	5	0.35742	0.45877	0.998978	908	1	0.021283	0.91541	0.91529	1	1804	0	0.021283
AICDA	5	0.35772	0.45893	0.998978	909	1	0.044325	0.15013	0.27642	0.985388	548	2	0.044325
IL34	10	0.35986	0.56531	0.998978	910	2	-0.033605	0.5145	0.71892	1	1214	1	-0.033605
ASCC2	5	0.36033	0.46035	0.998978	911	1	0.32056	0.0004739	0.0021314	0.520323	9	4	0.32056
GTF2H1	5	0.36323	0.4619	0.998978	912	1	0.11762	0.16101	0.28786	0.985388	579	2	0.11762
ZNF263	10	0.36408	0.56987	0.998978	913	3	-0.029294	0.23902	0.46648	0.987225	760	3	-0.029294
INS-IGF2	6	0.36419	0.50136	0.998978	914	1	0.037686	0.16283	0.31513	0.985388	582	1	0.037686
RPP25L	5	0.36612	0.46349	0.998978	915	1	0.1635	0.13218	0.2577	0.985388	497	2	0.1635
HMOX1	10	0.36637	0.57237	0.998978	916	3	0.0055341	0.72446	0.83483	1	1480	2	0.0055341
CASKIN2	5	0.36641	0.46365	0.998978	917	1	-0.029131	0.84029	0.84013	1	1661	0	-0.029131
HSPA5	5	0.36699	0.46397	0.998978	918	1	-0.062621	0.94499	0.94487	1	1864	0	-0.062621
MICAL3	10	0.36711	0.57317	0.998978	919	2	0.023658	0.10097	0.26523	0.985388	413	3	0.023658
ACKR3	10	0.36789	0.57401	0.998978	920	3	-0.091288	0.96656	0.96652	1	1915	0	-0.091288
TCF3	5	0.36842	0.46475	0.998978	921	1	-0.13677	0.88788	0.88782	1	1763	0	-0.13677
VCPKMT	5	0.36929	0.4652	0.998978	922	1	0.00057716	0.083232	0.18151	0.985388	339	2	0.00057716
HELQ	5	0.36957	0.46536	0.998978	923	1	-0.0014835	0.28134	0.41458	0.985388	854	2	-0.0014835
APOBEC1	5	0.36986	0.46552	0.998978	924	1	-0.011182	0.12116	0.24611	0.985388	469	2	-0.011182
IL3	5	0.37015	0.46567	0.998978	925	1	-0.073211	0.62088	0.65485	0.997595	1340	1	-0.073211
MCTS1	5	0.37072	0.46597	0.998978	926	1	-0.042806	0.2003	0.32917	0.985388	661	1	-0.042806
HBEGF	5	0.37101	0.46613	0.998978	927	1	0.025892	0.92975	0.9297	1	1831	0	0.025892
PSME2	5	0.37158	0.46644	0.998978	928	1	-0.0067717	0.48322	0.57706	0.991898	1179	1	-0.0067717
FEN1	5	0.37187	0.4666	0.998978	929	1	0.032442	0.75373	0.75502	1	1524	1	0.032442
NUP98	3	0.37393	0.38722	0.998978	930	1	-0.16212	0.64422	0.64439	0.997595	1363	0	-0.16212
TPRN	5	0.37472	0.46816	0.998978	931	1	0.075479	0.17712	0.30483	0.985388	608	1	0.075479
PRKCG	5	0.37501	0.46832	0.998978	932	1	-0.0012742	0.39428	0.53507	0.991898	1083	2	-0.0012742
ZNF226	10	0.37523	0.58201	0.998978	933	2	-0.00014248	0.46277	0.67321	1	1150	1	-0.00014248
POLR2C	4	0.37626	0.42245	0.998978	934	1	0.59843	0.02207	0.057102	0.985388	105	3	0.59843
UBA7	10	0.37627	0.58312	0.998978	935	3	0.089465	0.011007	0.046533	0.985388	66	5	0.089465
DUSP7	10	0.3783	0.58531	0.998978	936	3	-0.067902	0.13798	0.32191	0.985388	516	3	-0.067902
XRCC6BP1	5	0.38041	0.47122	0.998978	937	1	0.17896	0.087484	0.18917	0.985388	358	3	0.17896
PARM1	5	0.38097	0.47154	0.998978	938	1	-0.015141	0.64399	0.66995	1	1362	1	-0.015141
TUBB3	10	0.38127	0.58719	0.998978	939	1	-0.057528	0.92215	0.92835	1	1821	1	-0.057528
CUL4B	5	0.38154	0.47185	0.998978	940	1	0.086359	0.67026	0.68811	1	1390	1	0.086359
TFAP4	5	0.38238	0.47234	0.998978	941	1	0.021926	0.39859	0.53735	0.991898	1090	1	0.021926
WNT1	10	0.38321	0.58834	0.998978	942	2	0.035226	0.097944	0.26051	0.985388	403	3	0.035226
PLK1	4	0.38346	0.42734	0.998978	943	1	0.31892	0.046604	0.11013	0.985388	205	3	0.31892
PLK3	5	0.38492	0.47372	0.998978	944	1	0.020782	0.21955	0.34941	0.985388	708	1	0.020782
RNASEL	5	0.38548	0.47403	0.998978	945	1	0.10067	0.61025	0.64814	0.997595	1327	1	0.10067
CEP63	4	0.38715	0.42985	0.998978	946	1	-0.059229	0.20394	0.31516	0.985388	671	1	-0.059229
FIGNL1	5	0.38745	0.4751	0.998978	947	1	0.064849	0.71313	0.72045	1	1456	1	0.064849
RMI1	5	0.38801	0.47541	0.998978	948	1	-0.080042	0.82314	0.82295	1	1637	0	-0.080042
SRRM2	5	0.38857	0.47572	0.998978	949	1	0.048197	0.16618	0.2933	0.985388	587	2	0.048197
POLG	5	0.38885	0.47587	0.998978	950	1	-0.058172	0.3689	0.50782	0.991898	1030	2	-0.058172
TOP2A	5	0.39276	0.47804	0.998978	951	1	-0.0090914	0.84973	0.84953	1	1680	0	-0.0090914
ENPP1	5	0.3936	0.47849	0.998978	952	1	-0.068828	0.29858	0.43285	0.985388	889	2	-0.068828
HSPA1A	10	0.3937	0.59476	0.998978	953	2	0.017488	0.2505	0.48204	0.991364	790	3	0.017488
RBM14	5	0.39499	0.47925	0.998978	954	1	0.041817	0.36469	0.5033	0.991898	1021	2	0.041817
CDC14B	5	0.3961	0.47987	0.998978	955	1	0.033595	0.32691	0.4629	0.987225	951	2	0.033595
RNF207	10	0.39655	0.59651	0.998978	956	2	0.013133	0.35021	0.57313	0.991898	997	3	0.013133
CDKN2AIPNL	5	0.39693	0.48033	0.998978	957	1	-0.062602	0.53127	0.6021	0.996683	1227	1	-0.062602
TUBA1B	5	0.39721	0.48048	0.998978	958	1	0.0068407	0.24848	0.37987	0.985388	782	2	0.0068407
GLI2	10	0.39725	0.59696	0.998978	959	2	0.069042	0.15805	0.35169	0.985388	572	3	0.069042
ZNF224	5	0.39804	0.48095	0.998978	960	1	-0.011632	0.74467	0.7469	1	1509	1	-0.011632
MEGF9	5	0.39886	0.48139	0.998978	961	1	0.038487	0.079352	0.17449	0.985388	325	2	0.038487
RAD54L2	5	0.39969	0.48186	0.998978	962	1	0.06192	0.7884	0.78814	1	1582	0	0.06192
ZNF256	5	0.40025	0.48217	0.998978	963	1	-0.01283	0.26769	0.40019	0.985388	830	1	-0.01283
TP53BP1	10	0.40129	0.59948	0.998978	964	2	-0.063978	0.043175	0.13914	0.985388	189	4	-0.063978
UCN2	5	0.40135	0.48278	0.998978	965	1	0.072827	0.35891	0.49707	0.991898	1007	2	0.072827
IL6R	5	0.4041	0.48429	0.998978	966	1	-0.032307	0.43315	0.55291	0.991898	1122	1	-0.032307
MAPK1IP1L	5	0.40738	0.48611	0.998978	967	1	0.067845	0.55652	0.6161	0.996683	1262	1	0.067845
TCF7L1	5	0.40766	0.48627	0.998978	968	1	0.16405	0.052314	0.1244	0.985388	223	3	0.16405
CRIP1	5	0.40847	0.48673	0.998978	969	1	-0.046693	0.76684	0.76709	1	1545	1	-0.046693
SPARCL1	5	0.40984	0.4875	0.998978	970	1	0.064479	0.70509	0.7141	1	1445	1	0.064479
ISG20	4	0.41162	0.44702	0.998978	971	1	-0.064193	0.1582	0.25906	0.985388	573	1	-0.064193
SPATA22	5	0.41255	0.48905	0.998978	972	1	-0.11397	0.97208	0.97205	1	1930	0	-0.11397
CBS	5	0.4158	0.49089	0.998978	973	1	0.10919	0.11078	0.23042	0.985388	441	2	0.10919
IFNGR1	5	0.4185	0.49246	0.998978	974	1	0.078435	0.56979	0.62367	0.996683	1281	1	0.078435
CDC42EP2	5	0.41877	0.49262	0.998978	975	1	-0.029405	0.88101	0.88101	1	1747	0	-0.029405
H2AFX	5	0.41931	0.49293	0.998978	976	1	-0.052239	0.026531	0.074289	0.985388	122	2	-0.052239
RGN	5	0.41984	0.49326	0.998978	977	1	0.051685	0.47657	0.57383	0.991898	1168	1	0.051685
ABL1	5	0.42065	0.49371	0.998978	978	1	-0.00059295	0.39008	0.53054	0.991898	1075	2	-0.00059295
DNAJC21	5	0.42145	0.49416	0.998978	979	1	0.075592	0.039954	0.10066	0.985388	175	2	0.075592
CCDC60	5	0.42333	0.49527	0.998978	980	1	-0.026846	0.19786	0.32664	0.985388	654	1	-0.026846
RPSA	5	0.42386	0.49557	0.998978	981	1	-0.35958	0.28598	0.41955	0.985388	865	2	-0.35958
PARG	5	0.42413	0.49573	0.998978	982	1	-0.053658	0.89667	0.89666	1	1773	0	-0.053658
TNKS1BP1	10	0.42422	0.61372	0.998978	983	2	0.02013	0.30369	0.53176	0.991898	902	2	0.02013
ANGPTL3	5	0.42493	0.49619	0.998978	984	1	0.017353	0.099001	0.20975	0.985388	408	2	0.017353
PSMD3	5	0.42573	0.49665	0.998978	985	1	0.13168	0.074804	0.16627	0.985388	308	3	0.13168
GSK3B	5	0.42653	0.49711	0.998978	986	1	0.057683	0.10281	0.21648	0.985388	421	1	0.057683
EXOSC1	5	0.42786	0.49787	0.998978	987	1	0.046353	0.10205	0.21513	0.985388	418	1	0.046353
CDK2AP1	5	0.42839	0.49819	0.998978	988	1	0.049215	0.2048	0.33393	0.985388	675	1	0.049215
TAF11	5	0.4313	0.49989	0.998978	989	1	-0.051288	0.95073	0.95066	1	1879	0	-0.051288
BLMH	5	0.43183	0.50022	0.998978	990	1	0.033385	0.40052	0.5382	0.991898	1092	1	0.033385
C1QTNF5	10	0.43324	0.61942	0.998978	991	2	-0.082323	0.013617	0.055684	0.985388	78	1	-0.082323
TNFRSF6B	5	0.4342	0.50161	0.998978	992	1	-0.062593	0.58583	0.63311	0.997595	1295	1	-0.062593
CSTF1	5	0.43446	0.50177	0.998978	993	1	-0.063136	0.03419	0.089439	0.985388	152	1	-0.063136
APOBEC3G	5	0.43604	0.50272	0.998978	994	1	0.012627	0.095711	0.2039	0.985388	396	2	0.012627
XRN2	5	0.4363	0.50287	0.998978	995	1	-0.088908	0.71919	0.72542	1	1468	1	-0.088908
GEN1	5	0.43866	0.50425	0.998978	996	1	0.024833	0.87941	0.87942	1	1744	0	0.024833
EPO	5	0.43919	0.50459	0.998978	997	1	0.030135	0.38395	0.52398	0.991898	1065	2	0.030135
PSME3	5	0.44205	0.50631	0.998978	998	1	0.041471	0.20272	0.33174	0.985388	668	2	0.041471
TSPYL2	5	0.44284	0.50676	0.998978	999	1	0.10842	0.32203	0.45768	0.987225	943	2	0.10842
DDIT3	5	0.44336	0.50707	0.998978	1000	1	-0.017546	0.60178	0.6429	0.997595	1313	1	-0.017546
FBXO42	5	0.44387	0.50739	0.998978	1001	1	0.10119	0.11894	0.24376	0.985388	463	2	0.10119
EPHB2	5	0.44776	0.50972	0.998978	1002	1	0.082818	0.27123	0.40394	0.985388	838	2	0.082818
KREMEN1	5	0.44931	0.51061	0.998978	1003	1	-0.00035347	0.86676	0.86669	1	1718	0	-0.00035347
PTPRG	5	0.45059	0.51139	0.998978	1004	1	0.013666	0.42493	0.54912	0.991898	1116	1	0.013666
DNAJC28	5	0.45085	0.51154	0.998978	1005	1	0.15636	0.09443	0.20157	0.985388	391	3	0.15636
TNFSF12	5	0.45136	0.51186	0.998978	1006	1	-0.013561	0.18912	0.31746	0.985388	631	2	-0.013561
GNAS	5	0.45597	0.51464	0.998978	1007	1	-0.050832	0.87757	0.87755	1	1741	0	-0.050832
DDB1	10	0.45657	0.63437	0.998978	1008	2	0.11696	0.19026	0.3984	0.985388	638	2	0.11696
TREX2	5	0.45674	0.51511	0.998978	1009	1	0.18914	0.045284	0.1109	0.985388	199	3	0.18914
SMARCA1	5	0.45852	0.51621	0.998978	1010	1	0.23316	0.019275	0.059669	0.985388	99	3	0.23316
TAF1C	5	0.45877	0.51636	0.998978	1011	1	-0.10085	0.68929	0.70204	1	1416	1	-0.10085
PIK3CA	5	0.45903	0.51651	0.998978	1012	1	0.10213	0.43735	0.55488	0.991898	1125	1	0.10213
NSMCE2	5	0.45979	0.51698	0.998978	1013	1	-0.062656	0.24509	0.37634	0.985388	774	1	-0.062656
RNASE6	5	0.4608	0.51761	0.998978	1014	1	-0.083473	0.15086	0.27718	0.985388	549	2	-0.083473
LIN9	5	0.46105	0.51776	0.998978	1015	1	0.19425	0.050902	0.1217	0.985388	221	3	0.19425
C10orf25	4	0.46108	0.48335	0.998978	1016	1	0.044807	0.1678	0.27074	0.985388	592	1	0.044807
CCDC65	10	0.4612	0.63736	0.998978	1017	2	-0.0010201	0.96046	0.96041	1	1899	0	-0.0010201
ANGEL2	5	0.46156	0.51807	0.998978	1018	1	0.18206	0.063343	0.14521	0.985388	268	3	0.18206
PHF1	5	0.46232	0.51855	0.998978	1019	1	0.044377	0.69463	0.70605	1	1426	1	0.044377
HFM1	5	0.46257	0.51871	0.998978	1020	1	0.019296	0.86342	0.86333	1	1711	0	0.019296
MYCBP2	5	0.46308	0.51902	0.998978	1021	1	0.093996	0.3069	0.44168	0.985388	910	2	0.093996
PARP14	5	0.46383	0.5195	0.998978	1022	1	-0.090279	0.82582	0.8256	1	1642	0	-0.090279
RANGRF	5	0.46409	0.51966	0.998978	1023	1	-0.016264	0.92915	0.92909	1	1829	0	-0.016264
PRDM10	5	0.46434	0.51981	0.998978	1024	1	0.056358	0.35523	0.49314	0.991898	1002	2	0.056358
BAZ1B	5	0.46535	0.52043	0.998978	1025	1	-0.11012	0.92172	0.92161	1	1819	0	-0.11012
APBB1	5	0.46585	0.52076	0.998978	1026	1	-0.14251	0.96294	0.96294	1	1904	0	-0.14251
CDC42EP5	5	0.46735	0.52166	0.998978	1027	1	0.038901	0.674	0.6908	1	1395	1	0.038901
FANCI	5	0.46786	0.52198	0.998978	1028	1	0.063399	0.32342	0.45916	0.987225	946	2	0.063399
IL37	10	0.46844	0.64204	0.998978	1029	1	0.083535	0.30498	0.5329	0.991898	905	3	0.083535
TSSK6	5	0.46861	0.52245	0.998978	1030	1	0.038037	0.1336	0.25916	0.985388	503	1	0.038037
DNASE2B	5	0.46911	0.52276	0.998978	1031	1	-0.01395	0.48003	0.57552	0.991898	1172	1	-0.01395
CLUH	5	0.46986	0.52321	0.998978	1032	1	0.081076	0.72114	0.72698	1	1473	1	0.081076
INSL4	5	0.47011	0.52338	0.998978	1033	1	-0.0081889	0.091381	0.19615	0.985388	374	2	-0.0081889
ANKRD18A	5	0.4721	0.52463	0.998978	1034	1	0.082095	0.1578	0.28453	0.985388	571	2	0.082095
TNFRSF8	5	0.47235	0.52478	0.998978	1035	1	-0.081366	0.9627	0.9627	1	1903	0	-0.081366
DDB2	5	0.47335	0.52542	0.998978	1036	1	-0.049062	0.21887	0.3487	0.985388	707	1	-0.049062
PRDM9	5	0.47459	0.5262	0.998978	1037	1	0.032235	0.43394	0.55328	0.991898	1123	1	0.032235
ANKRD10	5	0.47484	0.52635	0.998978	1038	1	0.08061	0.38448	0.52453	0.991898	1066	2	0.08061
POLN	5	0.47509	0.5265	0.998978	1039	1	0.024011	0.10737	0.22443	0.985388	435	1	0.024011
CCDC78	5	0.47731	0.52792	0.998978	1040	1	0.0074292	0.29164	0.42554	0.985388	874	1	0.0074292
MUC16	5	0.47929	0.52912	0.998978	1041	1	-0.013984	0.86947	0.86943	1	1728	0	-0.013984
ZC3H12C	5	0.47978	0.52944	0.998978	1042	1	-0.05721	0.34834	0.48575	0.991898	992	1	-0.05721
TTF1	5	0.48027	0.52974	0.998978	1043	1	0.040426	0.75989	0.76064	1	1533	1	0.040426
RNF208	5	0.48052	0.52989	0.998978	1044	1	-0.07548	0.99082	0.99073	1	1977	0	-0.07548
ERCC6L2	5	0.48199	0.53079	0.998978	1045	1	-0.034409	0.97736	0.97729	1	1950	0	-0.034409
PRMT5	10	0.48202	0.65101	0.998978	1046	2	-0.051717	0.96995	0.96992	1	1925	0	-0.051717
TNFRSF13C	5	0.48248	0.53108	0.998978	1047	1	0.15107	0.096023	0.20447	0.985388	397	3	0.15107
ADCYAP1R1	5	0.48346	0.53168	0.998978	1048	1	-0.06859	0.6226	0.65595	0.997595	1346	1	-0.06859
INPP5K	5	0.48371	0.53183	0.998978	1049	1	-0.056743	0.81671	0.81649	1	1627	0	-0.056743
TSPAN3	5	0.48493	0.53261	0.998978	1050	1	0.13776	0.10783	0.22524	0.985388	436	3	0.13776
KPNA1	10	0.4859	0.65359	0.998978	1051	2	0.035094	0.026661	0.098298	0.985388	123	3	0.035094
GDF2	5	0.4859	0.53325	0.998978	1052	1	0.0018947	0.22198	0.35196	0.985388	717	2	0.0018947
CHEK1	5	0.48688	0.53389	0.998978	1053	1	-0.037007	0.28168	0.41495	0.985388	855	2	-0.037007
MYCBPAP	5	0.48712	0.53405	0.998978	1054	1	-0.042332	0.75156	0.75305	1	1521	1	-0.042332
MYO18A	5	0.48834	0.53482	0.998978	1055	1	0.064651	0.40984	0.5423	0.991898	1101	1	0.064651
LAMTOR5	5	0.48907	0.53528	0.998978	1056	1	-0.032035	0.15122	0.27757	0.985388	550	2	-0.032035
RBBP5	5	0.48931	0.53544	0.998978	1057	1	0.22677	0.082513	0.18018	0.985388	337	3	0.22677
RFC1	5	0.49028	0.53606	0.998978	1058	1	0.25105	0.30985	0.44482	0.985388	918	2	0.25105
CDC73	5	0.49076	0.53637	0.998978	1059	1	-0.099735	0.53825	0.60591	0.996683	1237	1	-0.099735
IKBKB	5	0.49125	0.53669	0.998978	1060	1	0.14988	0.22413	0.35422	0.985388	722	2	0.14988
TAF9B	5	0.49173	0.53701	0.998978	1061	1	0.020611	0.77851	0.77831	1	1566	1	0.020611
RAD52	10	0.49239	0.6579	0.998978	1062	2	-0.032281	0.22064	0.44115	0.985388	712	2	-0.032281
RECQL	5	0.49269	0.53762	0.998978	1063	1	-0.034424	0.31618	0.4515	0.987225	929	1	-0.034424
RAD54B	5	0.49342	0.53808	0.998978	1064	1	0.10977	0.23858	0.3695	0.985388	759	2	0.10977
IL2RA	5	0.49414	0.53854	0.998978	1065	1	0.047165	0.67502	0.69153	1	1397	1	0.047165
CHIC1	5	0.49462	0.53884	0.998978	1066	1	0.049408	0.26628	0.3987	0.985388	825	2	0.049408
C1QTNF4	5	0.49606	0.53976	0.998978	1067	1	0.088939	0.18631	0.31452	0.985388	626	1	0.088939
HUWE1	5	0.4963	0.53991	0.998978	1068	1	-0.12694	0.86543	0.86533	1	1717	0	-0.12694
BATF3	5	0.49654	0.54007	0.998978	1069	1	0.18386	0.060758	0.14033	0.985388	260	3	0.18386
CNOT6	5	0.49822	0.54115	0.998978	1070	1	-0.027418	0.016292	0.051364	0.985388	87	1	-0.027418
FANCD2OS	5	0.49917	0.54177	0.998978	1071	1	0.0085711	0.32714	0.46315	0.987225	952	1	0.0085711
ZNF283	5	0.50037	0.54256	0.998978	1072	1	0.044409	0.93248	0.93242	1	1835	0	0.044409
ATF1	5	0.50061	0.54272	0.998978	1073	1	-0.014855	0.70352	0.7129	1	1442	1	-0.014855
SETD7	5	0.50108	0.54304	0.998978	1074	1	0.029879	0.86069	0.86058	1	1706	0	0.029879
ATRN	5	0.50132	0.54319	0.998978	1075	1	-0.047551	0.75883	0.75967	1	1532	1	-0.047551
TERF2	4	0.50146	0.5149	0.998978	1076	1	-0.0227	0.28414	0.41261	0.985388	862	1	-0.0227
POLD3	5	0.50156	0.54333	0.998978	1077	1	0.39811	0.073758	0.16436	0.985388	303	2	0.39811
TP53	5	0.5018	0.54348	0.998978	1078	1	0.043103	0.80634	0.80614	1	1611	0	0.043103
VAV3	5	0.50227	0.54381	0.998978	1079	1	-0.046433	0.40107	0.53843	0.991898	1093	1	-0.046433
RPS3A	5	0.50298	0.54427	0.998978	1080	1	-0.02937	0.20238	0.33138	0.985388	666	1	-0.02937
PHF19	5	0.50322	0.54441	0.998978	1081	1	-0.02776	0.79433	0.79415	1	1592	0	-0.02776
ZNF259	5	0.50346	0.54457	0.998978	1082	1	0.038391	0.24939	0.38081	0.985388	786	1	0.038391
HCRTR1	5	0.50417	0.54502	0.998978	1083	1	0.16407	0.015883	0.050159	0.985388	85	3	0.16407
RANBP3L	5	0.50488	0.54548	0.998978	1084	1	-0.08397	0.98977	0.98969	1	1975	0	-0.08397
PSMG1	5	0.50559	0.54595	0.998978	1085	1	-0.0047199	0.7707	0.77074	1	1552	1	-0.0047199
ATAD5	5	0.50653	0.54658	0.998978	1086	1	0.17288	0.11281	0.23394	0.985388	448	3	0.17288
IL36RN	5	0.507	0.54688	0.998978	1087	1	0.083142	0.22594	0.35614	0.985388	726	2	0.083142
HEATR5B	5	0.50771	0.54735	0.998978	1088	1	-0.024796	0.62184	0.65546	0.997595	1344	1	-0.024796
RANBP6	5	0.50842	0.54783	0.998978	1089	1	0.060087	0.24741	0.37873	0.985388	778	1	0.060087
DUSP1	5	0.50912	0.54829	0.998978	1090	1	0.010359	0.64797	0.67262	1	1368	1	0.010359
IL10	10	0.50971	0.66955	0.998978	1091	1	0.11158	0.42827	0.6425	0.997595	1118	2	0.11158
PTPRZ1	5	0.51053	0.54922	0.998978	1092	1	0.052066	0.72883	0.73332	1	1486	1	0.052066
CDK20	5	0.51077	0.54937	0.998978	1093	1	0.17081	0.024873	0.070989	0.985388	113	3	0.17081
PRDM1	5	0.5117	0.55	0.998978	1094	1	0.10078	0.16353	0.29051	0.985388	583	2	0.10078
FANCL	5	0.5124	0.55047	0.998978	1095	1	0.17406	0.012789	0.041174	0.985388	75	4	0.17406
ITSN2	5	0.51264	0.55062	0.998978	1096	1	0.081436	0.19995	0.32882	0.985388	660	2	0.081436
STK16	5	0.5131	0.55093	0.998978	1097	1	0.086835	0.29667	0.43083	0.985388	885	2	0.086835
BRCA1	5	0.51334	0.5511	0.998978	1098	1	0.054571	0.41984	0.54682	0.991898	1112	1	0.054571
GTF2H2	3	0.51384	0.5141	0.998978	1099	1	-0.098301	0.73055	0.73061	1	1488	0	-0.098301
INS	5	0.51404	0.55158	0.998978	1100	1	-0.10218	0.30818	0.44305	0.985388	914	1	-0.10218
PSMB7	5	0.51427	0.55172	0.998978	1101	1	0.045732	0.84436	0.84419	1	1671	0	0.045732
SHFM1	3	0.5143	0.51456	0.998978	1102	1	-0.039763	0.0031106	0.0086944	0.830525	25	1	-0.039763
TUBB1	5	0.51636	0.55314	0.998978	1103	1	0.22213	0.012337	0.039862	0.985388	72	3	0.22213
UBE2NL	5	0.51752	0.55388	0.998978	1104	1	0.046162	0.11591	0.23929	0.985388	455	2	0.046162
IER3	5	0.51961	0.55529	0.998978	1105	1	0.049975	0.84361	0.84344	1	1668	0	0.049975
PSMD7	3	0.52059	0.52084	0.998978	1106	1	-0.033162	0.55975	0.56109	0.991898	1266	1	-0.033162
UBE2V2	5	0.52099	0.55621	0.998978	1107	1	-0.14295	0.9546	0.95456	1	1890	0	-0.14295
CDK12	5	0.52191	0.55681	0.998978	1108	1	0.15091	0.75494	0.75615	1	1526	1	0.15091
SETDB2	5	0.52329	0.55772	0.998978	1109	1	0.14843	0.053748	0.12711	0.985388	229	3	0.14843
YLPM1	5	0.52467	0.55866	0.998978	1110	1	-0.11572	0.45367	0.56261	0.991898	1139	1	-0.11572
RNASE13	5	0.52512	0.55898	0.998978	1111	1	0.019671	0.38168	0.52152	0.991898	1057	2	0.019671
ZNF267	10	0.52566	0.68048	0.998978	1112	2	0.030532	0.49913	0.7057	1	1202	3	0.030532
DNTTIP1	5	0.52604	0.55961	0.998978	1113	1	0.10162	0.23141	0.36193	0.985388	738	2	0.10162
PSMA3	4	0.52621	0.53516	0.998978	1114	1	0.074183	0.26421	0.38847	0.985388	821	2	0.074183
UBE2B	5	0.52627	0.55977	0.998978	1115	1	0.055329	0.3815	0.52134	0.991898	1056	2	0.055329
MIER3	5	0.52672	0.56007	0.998978	1116	1	0.033435	0.60771	0.64655	0.997595	1323	1	0.033435
MASTL	5	0.52763	0.56068	0.998978	1117	1	0.049752	0.11866	0.24347	0.985388	462	2	0.049752
FGFR4	5	0.52855	0.56131	0.998978	1118	1	0.057693	0.54293	0.60846	0.996683	1244	1	0.057693
PDGFC	5	0.52877	0.56146	0.998978	1119	1	0.031201	0.74285	0.74528	1	1507	1	0.031201
FBXO4	5	0.52923	0.56177	0.998978	1120	1	0.058037	0.13118	0.25665	0.985388	492	2	0.058037
CCDC63	5	0.52968	0.56208	0.998978	1121	1	0.082877	0.066063	0.15026	0.985388	274	2	0.082877
SUPT6H	5	0.53104	0.56301	0.998978	1122	1	0.037828	0.040232	0.10119	0.985388	177	1	0.037828
RNF217	5	0.53217	0.56377	0.998978	1123	1	-0.078191	0.8843	0.88433	1	1755	0	-0.078191
BOK	5	0.53285	0.56422	0.998978	1124	1	-0.012768	0.90216	0.90212	1	1783	0	-0.012768
LIG4	10	0.53394	0.6862	0.998978	1125	2	-0.020768	0.61303	0.76933	1	1328	2	-0.020768
JUNB	5	0.53443	0.56532	0.998978	1126	1	-0.09351	0.83837	0.8382	1	1659	0	-0.09351
FEM1B	5	0.53578	0.56625	0.998978	1127	1	-0.034106	0.70037	0.71044	1	1435	1	-0.034106
PSMD8	4	0.536	0.54343	0.998978	1128	1	-0.026057	0.91931	0.91947	1	1813	0	-0.026057
MEGF8	5	0.53601	0.56641	0.998978	1129	1	-0.064584	0.089797	0.19332	0.985388	367	1	-0.064584
TNFSF10	5	0.53645	0.56673	0.998978	1130	1	-0.067161	0.13175	0.25724	0.985388	495	2	-0.067161
MCM3	5	0.53914	0.56858	0.998978	1131	1	0.081239	0.39665	0.53649	0.991898	1086	1	0.081239
MORC3	5	0.53937	0.56873	0.998978	1132	1	-0.033838	0.14281	0.26881	0.985388	526	1	-0.033838
NHEJ1	5	0.53959	0.56889	0.998978	1133	1	-0.018919	0.28891	0.42265	0.985388	870	2	-0.018919
XIAP	5	0.54003	0.5692	0.998978	1134	1	-0.062088	0.28392	0.41732	0.985388	861	2	-0.062088
RPS3	10	0.54101	0.69113	0.998978	1135	2	0.060112	0.24901	0.48002	0.991364	785	4	0.060112
PSMD1	5	0.54115	0.56997	0.998978	1136	1	0.11735	0.093664	0.20024	0.985388	387	2	0.11735
TFAM	5	0.54159	0.57027	0.998978	1137	1	0.072598	0.46383	0.56754	0.991898	1152	1	0.072598
INO80D	5	0.54204	0.57058	0.998978	1138	1	0.034619	0.54159	0.60773	0.996683	1242	1	0.034619
BATF2	5	0.54226	0.57074	0.998978	1139	1	0.048245	0.13635	0.26204	0.985388	509	2	0.048245
STK19	5	0.54248	0.5709	0.998978	1140	1	-0.095218	0.32198	0.45763	0.987225	942	1	-0.095218
NFKBID	10	0.5427	0.69229	0.998978	1141	2	0.055943	0.46818	0.67805	1	1159	2	0.055943
IMPG1	5	0.54271	0.57103	0.998978	1142	1	0.012138	0.64235	0.66886	1	1359	1	0.012138
BRE	5	0.54337	0.5715	0.998978	1143	1	0.075569	0.30916	0.4441	0.985388	917	2	0.075569
FAM111A	10	0.54382	0.69305	0.998978	1144	2	-0.0035171	0.087293	0.23976	0.985388	357	3	-0.0035171
XRCC1	5	0.54404	0.57198	0.998978	1145	1	0.11527	0.12318	0.24821	0.985388	477	2	0.11527
CETN2	10	0.5444	0.69347	0.998978	1146	1	0.12447	0.015406	0.06181	0.985388	83	5	0.12447
LIG1	5	0.54779	0.57458	0.998978	1147	1	-0.13167	0.15158	0.27796	0.985388	551	2	-0.13167
XRCC5	4	0.54857	0.55421	0.998978	1148	1	-0.072734	0.67148	0.67297	1	1393	1	-0.072734
CCNK	10	0.54889	0.6966	0.998978	1149	2	0.0050301	0.016893	0.066916	0.985388	89	2	0.0050301
DAB2IP	5	0.54889	0.57535	0.998978	1150	1	0.029986	0.16137	0.28824	0.985388	580	2	0.029986
CCDC136	5	0.54955	0.57581	0.998978	1151	1	-0.063965	0.34981	0.48733	0.991898	995	2	-0.063965
CCND1	10	0.54997	0.69735	0.998978	1152	2	-0.020713	0.70597	0.8231	1	1448	1	-0.020713
RNF25	10	0.55025	0.69755	0.998978	1153	2	-0.011589	0.20457	0.41861	0.985388	674	3	-0.011589
CCDC69	5	0.55086	0.57674	0.998978	1154	1	0.13929	0.75749	0.75847	1	1529	1	0.13929
SETD3	5	0.5513	0.57705	0.998978	1155	1	-0.13371	0.96604	0.96604	1	1913	0	-0.13371
ACD	5	0.55195	0.57753	0.998978	1156	1	-0.084872	0.82888	0.82872	1	1644	0	-0.084872
ANXA3	5	0.55239	0.57784	0.998978	1157	1	0.016572	0.79851	0.79836	1	1598	0	0.016572
SGK1	10	0.55533	0.70109	0.998978	1158	1	0.097025	0.090388	0.24639	0.985388	371	5	0.097025
ZNF284	5	0.55739	0.58146	0.998978	1159	1	-0.13084	0.6205	0.65459	0.997595	1339	1	-0.13084
KIAA0247	5	0.55847	0.58222	0.998978	1160	1	0.15866	0.094848	0.20235	0.985388	394	3	0.15866
TNFSF14	5	0.55868	0.58239	0.998978	1161	1	0.10879	0.003938	0.01416	0.985388	27	2	0.10879
MSH6	5	0.5589	0.58256	0.998978	1162	1	-0.031574	0.21003	0.33934	0.985388	688	2	-0.031574
TBX21	5	0.55912	0.58272	0.998978	1163	1	-0.018986	0.12536	0.25051	0.985388	481	2	-0.018986
INSM1	5	0.55998	0.58335	0.998978	1164	1	0.017725	0.55868	0.61734	0.996683	1265	1	0.017725
UHRF1	5	0.5632	0.58567	0.998978	1165	1	0.00086363	0.52581	0.59916	0.996683	1223	1	0.00086363
NT5M	4	0.56374	0.56757	0.998978	1166	1	0.012052	0.83118	0.83138	1	1649	0	0.012052
ANXA11	5	0.56405	0.58625	0.998978	1167	1	0.10482	0.045443	0.11121	0.985388	200	2	0.10482
PARP2	5	0.56469	0.5867	0.998978	1168	1	-0.045272	0.94918	0.94911	1	1873	0	-0.045272
C1QTNF7	10	0.56488	0.70784	0.998978	1169	2	0.12973	0.040143	0.1318	0.985388	176	5	0.12973
MOV10L1	5	0.56533	0.58717	0.998978	1170	1	0.066812	0.48248	0.57671	0.991898	1178	1	0.066812
PARP15	5	0.56576	0.58748	0.998978	1171	1	0.068729	0.25964	0.39166	0.985388	812	2	0.068729
BAX	5	0.56619	0.58779	0.998978	1172	1	0.071702	0.32011	0.45566	0.987225	938	2	0.071702
POLE4	5	0.5664	0.58794	0.998978	1173	1	0.16616	0.080662	0.17687	0.985388	330	3	0.16616
MACROD1	5	0.56661	0.5881	0.998978	1174	1	0.063449	0.72707	0.73183	1	1483	1	0.063449
DBF4B	5	0.56682	0.58827	0.998978	1175	1	-0.00049922	0.76279	0.76331	1	1539	1	-0.00049922
VCP	3	0.56721	0.56733	0.998978	1176	0	-0.0074434	0.064214	0.11718	0.985388	270	1	-0.0074434
IL23A	5	0.56873	0.58967	0.998978	1177	1	-0.10036	0.97342	0.97338	1	1936	0	-0.10036
MRPS11	5	0.56895	0.58983	0.998978	1178	1	-0.0047326	0.81424	0.81404	1	1625	0	-0.0047326
CCDC61	5	0.56916	0.58999	0.998978	1179	1	0.19772	0.045866	0.11201	0.985388	202	3	0.19772
ZNF208	5	0.56937	0.59013	0.998978	1180	1	-0.0095045	0.45393	0.56274	0.991898	1140	1	-0.0095045
INSIG1	5	0.57021	0.59076	0.998978	1181	1	-0.015794	0.90145	0.9014	1	1782	0	-0.015794
UHRF1BP1L	5	0.57127	0.59154	0.998978	1182	1	0.045347	0.060942	0.14068	0.985388	261	1	0.045347
MAP2K6	5	0.57148	0.59169	0.998978	1183	1	0.21953	0.0069557	0.023697	0.985388	47	4	0.21953
PHF14	5	0.57211	0.59217	0.998978	1184	1	0.17485	0.052576	0.12488	0.985388	224	3	0.17485
PTPRCAP	5	0.57295	0.59278	0.998978	1185	1	0.045737	0.79816	0.79802	1	1596	0	0.045737
IL21R	5	0.57316	0.59294	0.998978	1186	1	0.0054432	0.24798	0.37932	0.985388	780	2	0.0054432
GMNC	5	0.574	0.59358	0.998978	1187	1	0.14919	0.059362	0.13772	0.985388	256	3	0.14919
PSMB11	5	0.57568	0.59482	0.998978	1188	1	0.026352	0.33975	0.47658	0.991364	975	1	0.026352
ANKRD17	5	0.57589	0.59497	0.998978	1189	1	0.083451	0.66786	0.68641	1	1388	1	0.083451
USP35	5	0.57693	0.59576	0.998978	1190	1	-0.064356	0.033786	0.088659	0.985388	147	2	-0.064356
NDNL2	5	0.57714	0.59591	0.998978	1191	1	-0.068931	0.9349	0.93481	1	1842	0	-0.068931
OTOP1	5	0.57735	0.59606	0.998978	1192	1	0.028147	0.35713	0.49514	0.991898	1004	1	0.028147
RFWD2	5	0.57797	0.59651	0.998978	1193	1	0.068909	0.30898	0.44391	0.985388	915	2	0.068909
ZNF280B	5	0.57922	0.59741	0.998978	1194	1	0.010663	0.53556	0.60443	0.996683	1234	1	0.010663
FOXL2	5	0.57964	0.59773	0.998978	1195	1	0.15736	0.0931	0.19921	0.985388	386	3	0.15736
IER3IP1	5	0.58026	0.5982	0.998978	1196	1	0.099284	0.23591	0.36666	0.985388	750	2	0.099284
NEIL3	5	0.58254	0.5999	0.998978	1197	1	-0.077876	0.45085	0.56125	0.991898	1137	1	-0.077876
TPRX1	5	0.58357	0.60065	0.998978	1198	1	0.14243	0.085166	0.18501	0.985388	350	3	0.14243
NPM1	5	0.58439	0.60128	0.998978	1199	1	0.14292	0.16784	0.29505	0.985388	593	2	0.14292
PTPRC	5	0.58521	0.60189	0.998978	1200	1	0.015334	0.041035	0.10276	0.985388	179	1	0.015334
INSIG2	5	0.58706	0.60328	0.998978	1201	1	0.1874	0.005543	0.019295	0.985388	35	4	0.1874
RIF1	5	0.58726	0.60345	0.998978	1202	1	-0.019076	0.58665	0.63361	0.997595	1298	1	-0.019076
RNASE3	5	0.58869	0.60454	0.998978	1203	1	0.10613	0.30326	0.43784	0.985388	901	2	0.10613
BRAT1	5	0.58971	0.60531	0.998978	1204	1	-0.071905	0.34391	0.48099	0.991364	981	1	-0.071905
TPR	5	0.59012	0.60563	0.998978	1205	1	0.015375	0.39443	0.53524	0.991898	1084	1	0.015375
TRIP12	5	0.59093	0.60625	0.998978	1206	1	-0.056492	0.70649	0.7152	1	1449	1	-0.056492
CSNK1E	5	0.59134	0.60655	0.998978	1207	1	0.036647	0.21237	0.3418	0.985388	695	2	0.036647
STOX1	5	0.59154	0.60671	0.998978	1208	1	-0.046373	0.29917	0.4335	0.985388	890	1	-0.046373
POLR2I	4	0.59208	0.59333	0.998978	1209	1	0.0076158	0.12893	0.22295	0.985388	486	1	0.0076158
BOP1	9	0.59224	0.72295	0.998978	1210	1	0.011909	0.36943	0.58049	0.991898	1033	3	0.011909
CDC6	5	0.59235	0.60735	0.998978	1211	1	-0.082759	0.14438	0.27043	0.985388	532	2	-0.082759
MUM1	5	0.59275	0.60767	0.998978	1212	1	-8.85e-05	0.72721	0.73194	1	1484	1	-8.85e-05
SPHAR	5	0.59356	0.60829	0.998978	1213	1	0.15655	0.093764	0.20041	0.985388	388	3	0.15655
PHF15	10	0.5949	0.72973	0.998978	1214	1	0.00054448	0.31699	0.54356	0.991898	931	3	0.00054448
BCCIP	5	0.59498	0.60939	0.998978	1215	1	0.014223	0.089026	0.19194	0.985388	364	2	0.014223
TBRG1	5	0.59518	0.60955	0.998978	1216	1	-0.005411	0.36679	0.50558	0.991898	1027	2	-0.005411
FOXO1	5	0.59618	0.61033	0.998978	1217	1	0.061159	0.71236	0.71985	1	1454	1	0.061159
HMGB1	10	0.59648	0.7309	0.998978	1218	2	0.018791	0.60713	0.76617	1	1322	2	0.018791
RPP25	5	0.59739	0.61127	0.998978	1219	1	0.15338	0.0096795	0.032031	0.985388	60	4	0.15338
PTPRU	9	0.59785	0.7277	0.998978	1220	2	0.054842	0.032769	0.10855	0.985388	143	2	0.054842
CDK5RAP3	5	0.59859	0.61221	0.998978	1221	1	-0.02188	0.22668	0.35692	0.985388	727	1	-0.02188
POLD4	5	0.59879	0.61238	0.998978	1222	1	0.13619	0.10393	0.21848	0.985388	424	3	0.13619
MBD3L1	10	0.59909	0.73283	0.998978	1223	2	-0.039526	0.67235	0.80284	1	1394	1	-0.039526
CDC42SE1	5	0.59959	0.61301	0.998978	1224	1	-0.045913	0.97556	0.97548	1	1945	0	-0.045913
PSMB1	5	0.59999	0.61333	0.998978	1225	1	-0.020732	0.58706	0.63386	0.997595	1300	1	-0.020732
NOL8	5	0.60039	0.61365	0.998978	1226	1	-0.068879	0.78599	0.78576	1	1576	0	-0.068879
HMGA2	5	0.60178	0.61475	0.998978	1227	1	-0.055462	0.68172	0.69643	1	1405	1	-0.055462
DDX10	5	0.60198	0.61491	0.998978	1228	1	-0.018091	0.65334	0.67633	1	1373	1	-0.018091
RAD51B	5	0.60218	0.61506	0.998978	1229	1	0.05122	0.23908	0.37002	0.985388	761	2	0.05122
ZNF20	10	0.603	0.73569	0.998978	1230	2	-0.0069856	0.71496	0.82876	1	1459	2	-0.0069856
RPA3	5	0.60396	0.61644	0.998978	1231	1	0.026345	0.076629	0.16956	0.985388	316	1	0.026345
ASCC3	5	0.60416	0.6166	0.998978	1232	1	0.06676	0.17188	0.29928	0.985388	599	2	0.06676
CCDC79	5	0.60455	0.6169	0.998978	1233	1	0.071285	0.45597	0.56371	0.991898	1143	1	0.071285
EYA2	5	0.60534	0.61752	0.998978	1234	1	0.033492	0.789	0.78878	1	1583	0	0.033492
MORC4	5	0.60731	0.61909	0.998978	1235	1	-0.043379	0.39387	0.53465	0.991898	1082	1	-0.043379
ISG15	5	0.6079	0.61955	0.998978	1236	1	-0.054606	0.9798	0.9797	1	1954	0	-0.054606
CIZ1	5	0.6081	0.6197	0.998978	1237	1	0.035392	0.26542	0.39779	0.985388	822	1	0.035392
ST20	5	0.60967	0.62095	0.998978	1238	1	-0.069291	0.039681	0.10014	0.985388	173	2	-0.069291
ST20-MTHFS	5	0.61006	0.62126	0.998978	1239	1	0.01788	0.83009	0.82995	1	1646	0	0.01788
APOBEC2	5	0.61045	0.62155	0.998978	1240	1	-0.098044	0.18807	0.31636	0.985388	628	1	-0.098044
USP3	5	0.61142	0.62234	0.998978	1241	1	0.12701	0.33437	0.47089	0.9898	965	1	0.12701
DDTL	5	0.6124	0.62311	0.998978	1242	1	0.070131	0.75602	0.75713	1	1528	1	0.070131
HEATR2	5	0.61337	0.62387	0.998978	1243	1	-0.064784	0.98136	0.98127	1	1956	0	-0.064784
KLHDC3	10	0.61364	0.74365	0.998978	1244	1	0.058919	0.32494	0.55064	0.991898	947	3	0.058919
TP53I3	5	0.61376	0.62418	0.998978	1245	1	-0.008653	0.76042	0.76111	1	1535	1	-0.008653
PDGFRB	5	0.61415	0.62447	0.998978	1246	1	0.058022	0.89408	0.89402	1	1770	0	0.058022
LOC81691	5	0.61492	0.62511	0.998978	1247	1	0.14876	0.19678	0.32548	0.985388	652	2	0.14876
CCDC64	5	0.61531	0.6254	0.998978	1248	1	0.013372	0.54603	0.61019	0.996683	1249	1	0.013372
APC2	10	0.61645	0.7458	0.998978	1249	1	0.099085	0.025039	0.093922	0.985388	114	5	0.099085
KITLG	5	0.61647	0.62631	0.998978	1250	1	0.0642	0.30603	0.44077	0.985388	909	2	0.0642
CCL24	5	0.61858	0.62804	0.998978	1251	1	0.053539	0.9157	0.91556	1	1805	0	0.053539
OSGIN1	5	0.61877	0.6282	0.998978	1252	1	0.058588	0.57421	0.62629	0.996686	1286	1	0.058588
VEGFC	5	0.61935	0.62866	0.998978	1253	1	0.0080447	0.85199	0.85181	1	1682	0	0.0080447
TAF10	5	0.61973	0.62896	0.998978	1254	1	-0.11653	0.30049	0.43489	0.985388	892	2	-0.11653
MIF4GD	5	0.62088	0.62992	0.998978	1255	1	-0.036796	0.10167	0.21443	0.985388	416	2	-0.036796
UCN	5	0.62107	0.63007	0.998978	1256	1	0.18167	0.04267	0.10589	0.985388	186	3	0.18167
HUS1B	5	0.62222	0.631	0.998978	1257	1	-0.0051591	0.62012	0.65434	0.997595	1338	1	-0.0051591
IL31RA	10	0.62272	0.75056	0.998978	1258	1	-0.060556	0.45431	0.66576	1	1141	3	-0.060556
ZAK	5	0.62279	0.63145	0.998978	1259	1	0.056916	0.17818	0.30595	0.985388	611	1	0.056916
TREX1	5	0.62393	0.63237	0.998978	1260	1	0.15859	0.095267	0.2031	0.985388	395	3	0.15859
DDX56	5	0.62545	0.63358	0.998978	1261	1	-0.24324	0.25439	0.38606	0.985388	800	2	-0.24324
OAS1	5	0.62563	0.63374	0.998978	1262	1	0.035657	0.10818	0.22586	0.985388	437	2	0.035657
VCPIP1	5	0.62582	0.6339	0.998978	1263	1	-0.019261	0.1707	0.29805	0.985388	598	1	-0.019261
VANGL2	5	0.62658	0.63452	0.998978	1264	1	-0.043134	0.48125	0.57611	0.991898	1175	1	-0.043134
XAB2	5	0.62696	0.63483	0.998978	1265	1	-0.059227	0.19891	0.32772	0.985388	658	1	-0.059227
MRPS26	5	0.62771	0.63543	0.998978	1266	1	-0.0058751	0.15254	0.27898	0.985388	552	2	-0.0058751
SRGN	10	0.62821	0.7547	0.998978	1267	1	0.089465	0.092752	0.25139	0.985388	384	3	0.089465
USP10	5	0.62846	0.63606	0.998978	1268	1	0.10075	0.14941	0.27567	0.985388	546	2	0.10075
LDLRAD1	5	0.62884	0.63637	0.998978	1269	1	0.038601	0.058175	0.13547	0.985388	248	2	0.038601
TNFAIP8L1	5	0.62903	0.63652	0.998978	1270	1	-0.02094	0.87539	0.87534	1	1738	0	-0.02094
GPER1	5	0.63053	0.63776	0.998978	1271	1	0.12454	0.025681	0.072625	0.985388	116	2	0.12454
TDG	5	0.63071	0.63792	0.998978	1272	1	0.12434	0.057719	0.13462	0.985388	245	2	0.12434
MDM2	5	0.63109	0.63824	0.998978	1273	1	0.1082	0.29823	0.43248	0.985388	887	1	0.1082
KPNB1	5	0.63165	0.63869	0.998978	1274	1	-0.033273	0.042239	0.10506	0.985388	182	1	-0.033273
RPP30	5	0.63351	0.64026	0.998978	1275	1	-0.039176	0.8689	0.86886	1	1726	0	-0.039176
CEP164	5	0.6337	0.64041	0.998978	1276	1	-0.041494	0.15703	0.2837	0.985388	565	1	-0.041494
BANF2	5	0.63444	0.64102	0.998978	1277	1	-0.01393	0.22261	0.35263	0.985388	718	1	-0.01393
APEX1	5	0.63481	0.64133	0.998978	1278	1	0.093586	0.28874	0.42246	0.985388	869	2	0.093586
JUND	5	0.63537	0.64178	0.998978	1279	1	0.20936	0.025274	0.071803	0.985388	115	3	0.20936
CHCHD2	5	0.63592	0.64223	0.998978	1280	1	-0.1086	0.97439	0.97432	1	1939	0	-0.1086
AXIN2	10	0.63633	0.7609	0.998978	1281	2	0.042982	0.13094	0.31133	0.985388	490	3	0.042982
UFD1L	5	0.63703	0.64316	0.998978	1282	1	-0.0089334	0.72853	0.73307	1	1485	1	-0.0089334
ZNF253	5	0.6374	0.64347	0.998978	1283	1	-0.030941	0.61992	0.65421	0.997595	1337	1	-0.030941
PSMB9	10	0.63755	0.76182	0.998978	1284	2	-0.089285	0.85728	0.89729	1	1699	1	-0.089285
ENDOD1	5	0.63777	0.64377	0.998978	1285	1	0.025918	0.31472	0.44997	0.987225	927	2	0.025918
FANCF	5	0.63851	0.6444	0.998978	1286	1	0.097675	0.1104	0.22976	0.985388	440	2	0.097675
NFRKB	5	0.63869	0.64457	0.998978	1287	1	-0.10067	0.07052	0.15843	0.985388	289	2	-0.10067
FOXP3	5	0.63943	0.64518	0.998978	1288	1	0.064728	0.36149	0.49984	0.991898	1012	1	0.064728
DUSP10	5	0.64053	0.6461	0.998978	1289	1	0.036265	0.092873	0.19882	0.985388	385	2	0.036265
CLSPN	4	0.64107	0.64114	0.998978	1290	0	0.17608	0.26744	0.39238	0.985388	829	2	0.17608
SUMO1	5	0.64108	0.64658	0.998978	1291	1	-0.006176	0.94895	0.94887	1	1872	0	-0.006176
MBD3L4	2	0.64113	0.64115	0.998978	1292	0	-0.03458	0.81115	0.8112	1	1616	0	-0.03458
REPIN1	5	0.64126	0.64674	0.998978	1293	1	0.1535	0.071176	0.15965	0.985388	294	3	0.1535
CDK13	5	0.64144	0.6469	0.998978	1294	1	0.11687	0.084901	0.18454	0.985388	347	2	0.11687
HLTF	5	0.64162	0.64705	0.998978	1295	1	0.031033	0.12281	0.24784	0.985388	475	1	0.031033
ERCC8	5	0.64181	0.6472	0.998978	1296	1	0.11672	0.031765	0.084696	0.985388	140	2	0.11672
EME2	5	0.64254	0.64779	0.998978	1297	1	-0.017708	0.088255	0.19055	0.985388	360	1	-0.017708
CTCF	5	0.6429	0.64811	0.998978	1298	1	-0.0024772	0.78062	0.78042	1	1569	1	-0.0024772
HRASLS2	5	0.64308	0.64826	0.998978	1299	1	-0.021914	0.9087	0.90858	1	1791	0	-0.021914
AGO3	5	0.64326	0.64841	0.998978	1300	1	0.077173	0.24663	0.37794	0.985388	777	2	0.077173
TYMP	5	0.64345	0.64856	0.998978	1301	1	-0.019332	0.71511	0.72209	1	1460	1	-0.019332
TNFRSF19	10	0.64389	0.76675	0.998978	1302	2	0.039694	0.53281	0.72791	1	1229	2	0.039694
XPC	10	0.64555	0.76806	0.998978	1303	1	0.10364	0.037359	0.12504	0.985388	166	4	0.10364
PTGES3L-AARSD1	3	0.64659	0.64679	0.998978	1304	0	0.13776	0.13726	0.22258	0.985388	513	2	0.13776
FANCC	5	0.64707	0.65165	0.998978	1305	1	0.11113	0.2401	0.3711	0.985388	767	1	0.11113
CHEK2	5	0.64725	0.6518	0.998978	1306	1	0.078418	0.47953	0.57528	0.991898	1171	1	0.078418
SET	5	0.64905	0.65336	0.998978	1307	1	-0.021507	0.094408	0.20154	0.985388	390	1	-0.021507
EXOSC6	5	0.64923	0.65352	0.998978	1308	1	0.061066	0.14644	0.2726	0.985388	536	2	0.061066
DUSP11	5	0.64995	0.65414	0.998978	1309	1	0.12361	0.039863	0.1005	0.985388	174	2	0.12361
TERT	5	0.65013	0.6543	0.998978	1310	1	0.019282	0.9146	0.9145	1	1802	0	0.019282
SNAPC3	5	0.65031	0.65445	0.998978	1311	1	-0.0034598	0.95279	0.95275	1	1886	0	-0.0034598
PSMB3	5	0.6512	0.65526	0.998978	1312	1	-0.080401	0.97234	0.97231	1	1931	0	-0.080401
TP53INP2	10	0.65231	0.77336	0.998978	1313	2	0.041462	0.50539	0.71128	1	1208	2	0.041462
INSL5	5	0.65405	0.65772	0.998978	1314	1	0.04922	0.03661	0.094152	0.985388	163	2	0.04922
PSMB8	5	0.65476	0.65833	0.998978	1315	1	0.033564	0.49606	0.5836	0.991898	1198	1	0.033564
ATRX	5	0.65512	0.65863	0.998978	1316	1	-0.026007	0.034594	0.090213	0.985388	156	1	-0.026007
TNFRSF12A	5	0.65547	0.65894	0.998978	1317	1	0.088433	0.21068	0.34004	0.985388	690	2	0.088433
DNMT3B	10	0.65554	0.77588	0.998978	1318	1	0.060444	0.86182	0.89899	1	1708	1	0.060444
DTD1	5	0.65565	0.65911	0.998978	1319	1	0.14266	0.055956	0.1313	0.985388	236	3	0.14266
CNTD1	5	0.659	0.66204	0.998978	1320	1	0.025256	0.60357	0.64398	0.997595	1317	1	0.025256
ANGPT1	5	0.65952	0.66249	0.998978	1321	1	0.14372	0.072978	0.16297	0.985388	301	3	0.14372
TDRD15	5	0.6597	0.66265	0.998978	1322	1	0.064936	0.30118	0.43562	0.985388	895	2	0.064936
TNFAIP6	5	0.6604	0.66328	0.998978	1323	1	0.066825	0.13137	0.25685	0.985388	493	2	0.066825
SMYD2	5	0.66127	0.66406	0.998978	1324	1	0.024505	0.60376	0.6441	0.997595	1318	1	0.024505
POLR2B	5	0.66197	0.66468	0.998978	1325	1	0.15694	0.11697	0.2411	0.985388	458	3	0.15694
TNFRSF14	5	0.66284	0.66546	0.998978	1326	1	0.0282	0.084655	0.1841	0.985388	345	2	0.0282
ZNF275	5	0.66388	0.66639	0.998978	1327	1	-0.10003	0.72263	0.72819	1	1475	1	-0.10003
KIDINS220	5	0.66406	0.66654	0.998978	1328	1	0.12901	0.10184	0.21474	0.985388	417	3	0.12901
KIN	5	0.66492	0.66731	0.998978	1329	1	-0.068916	0.15776	0.28448	0.985388	570	1	-0.068916
EID3	5	0.6651	0.66746	0.998978	1330	1	-0.11192	0.46911	0.57013	0.991898	1162	1	-0.11192
DCLRE1C	5	0.66527	0.6676	0.998978	1331	1	0.2305	0.039478	0.099742	0.985388	172	3	0.2305
TNKS	5	0.66596	0.6682	0.998978	1332	1	0.057146	0.17716	0.30487	0.985388	609	2	0.057146
GTF2H3	5	0.66613	0.66835	0.998978	1333	1	0.056039	0.79126	0.79103	1	1585	0	0.056039
TIMMDC1	5	0.66631	0.66852	0.998978	1334	1	0.13913	0.11229	0.23304	0.985388	446	2	0.13913
MUM1L1	5	0.66665	0.66884	0.998978	1335	1	0.0058891	0.099765	0.21111	0.985388	410	1	0.0058891
CIDEB	10	0.66667	0.78475	0.998978	1336	2	-0.070047	0.50381	0.70985	1	1206	3	-0.070047
MNAT1	5	0.66786	0.66989	0.998978	1337	1	0.062068	0.65192	0.67537	1	1372	1	0.062068
ASH2L	5	0.66872	0.67066	0.998978	1338	1	0.096126	0.13693	0.26266	0.985388	512	2	0.096126
KCNK2	5	0.66906	0.67096	0.998978	1339	1	0.18777	0.016696	0.052541	0.985388	88	4	0.18777
RNASE7	5	0.6694	0.67127	0.998978	1340	1	0.076963	0.72412	0.72938	1	1479	1	0.076963
ACHE	10	0.66945	0.78701	0.998978	1341	2	0.04579	0.045611	0.14503	0.985388	201	4	0.04579
ALKBH2	5	0.66974	0.67156	0.998978	1342	1	-0.036785	0.82878	0.82861	1	1643	0	-0.036785
TNFSF15	5	0.66992	0.67172	0.998978	1343	1	-0.011344	0.53172	0.60234	0.996683	1228	1	-0.011344
ATMIN	5	0.67043	0.6722	0.998978	1344	1	-0.072823	0.16927	0.29657	0.985388	596	1	-0.072823
UBXN8	5	0.67094	0.67267	0.998978	1345	1	0.018222	0.22066	0.35059	0.985388	713	2	0.018222
PMAIP1	5	0.67196	0.67359	0.998978	1346	1	0.08706	0.3822	0.5221	0.991898	1058	2	0.08706
CDC5L	3	0.67234	0.67249	0.998978	1347	0	0.16937	0.16739	0.26472	0.985388	591	2	0.16937
CINP	5	0.67247	0.67406	0.998978	1348	1	0.018073	0.21754	0.34729	0.985388	705	2	0.018073
FANCE	5	0.67281	0.67438	0.998978	1349	1	0.019462	0.95006	0.94998	1	1876	0	0.019462
PARP11	5	0.67332	0.67483	0.998978	1350	1	0.21332	0.011258	0.036695	0.985388	67	3	0.21332
ERCC1	5	0.67383	0.67528	0.998978	1351	1	0.060911	0.34631	0.48357	0.991364	988	2	0.060911
KLF4	10	0.67587	0.79219	0.998978	1352	2	0.022167	0.14016	0.3252	0.985388	521	4	0.022167
GSTK1	5	0.67636	0.6776	0.998978	1353	1	0.10412	0.12033	0.24524	0.985388	467	2	0.10412
USB1	5	0.67788	0.67902	0.998978	1354	1	0.069831	0.82948	0.82934	1	1645	0	0.069831
SH2B1	5	0.67838	0.67949	0.998978	1355	1	-0.047442	0.3142	0.44943	0.987225	926	2	-0.047442
DNASE1L3	5	0.67922	0.68027	0.998978	1356	1	0.028526	0.21051	0.33986	0.985388	689	2	0.028526
SP100	5	0.68039	0.68135	0.998978	1357	1	-0.018697	0.71799	0.72444	1	1464	1	-0.018697
KCTD13	5	0.68155	0.68241	0.998978	1358	1	-0.035189	0.44595	0.55898	0.991898	1134	1	-0.035189
ENDOV	5	0.68221	0.68301	0.998978	1359	1	-0.07561	0.99096	0.99087	1	1978	0	-0.07561
MUC17	5	0.68255	0.68331	0.998978	1360	1	0.016045	0.0047654	0.016819	0.985388	31	1	0.016045
CDC42BPA	5	0.68304	0.68378	0.998978	1361	1	0.065499	0.88378	0.88382	1	1754	0	0.065499
DKC1	5	0.68321	0.68394	0.998978	1362	1	0.1426	0.13204	0.25755	0.985388	496	2	0.1426
USP34	5	0.68354	0.68425	0.998978	1363	1	0.062743	0.11277	0.23386	0.985388	447	2	0.062743
USP30	5	0.68404	0.68471	0.998978	1364	1	0.016421	0.33766	0.4744	0.991163	970	1	0.016421
BMPR2	5	0.68437	0.68501	0.998978	1365	1	0.0036755	0.59275	0.6373	0.997595	1304	1	0.0036755
PTPN11	5	0.68453	0.68516	0.998978	1366	1	0.04758	0.35742	0.49547	0.991898	1005	1	0.04758
H1FNT	5	0.68601	0.68657	0.998978	1367	1	-0.032389	0.4815	0.57622	0.991898	1176	1	-0.032389
PIDD	10	0.68607	0.79606	0.998978	1368	1	0.071376	0.08367	0.23188	0.985388	342	4	0.071376
FBXO41	5	0.68618	0.68673	0.998978	1369	1	0.12934	0.70898	0.71715	1	1452	1	0.12934
NUDT14	5	0.68634	0.68689	0.998978	1370	1	-0.14037	0.74564	0.74776	1	1510	1	-0.14037
RAD17	5	0.68683	0.68735	0.998978	1371	1	-0.13203	0.84191	0.84173	1	1665	0	-0.13203
ZNF211	5	0.687	0.68749	0.998978	1372	1	0.014634	0.66492	0.68437	1	1386	1	0.014634
MPHOSPH8	10	0.68812	0.7967	0.998978	1373	1	0.039538	0.078303	0.22005	0.985388	321	3	0.039538
PRKDC	5	0.6888	0.6892	0.998978	1374	1	0.17759	0.067996	0.15377	0.985388	278	3	0.17759
CDC34	5	0.68929	0.68964	0.998978	1375	1	0.10483	0.10319	0.21717	0.985388	422	1	0.10483
RPS21	5	0.69026	0.69056	0.998978	1376	1	-0.12648	0.086712	0.18778	0.985388	356	2	-0.12648
ZNF200	5	0.69107	0.69133	0.998978	1377	1	-0.023244	0.14261	0.26859	0.985388	525	2	-0.023244
TAF15	5	0.69156	0.69181	0.998978	1378	1	-0.082643	0.92199	0.92188	1	1820	0	-0.082643
MATR3	5	0.69302	0.69317	0.998978	1379	1	0.039634	0.51497	0.59345	0.996683	1215	1	0.039634
IL22	5	0.6935	0.69363	0.998978	1380	1	-0.00094817	0.89394	0.89388	1	1769	0	-0.00094817
MCM3AP	5	0.69463	0.69473	0.998978	1381	1	-0.11421	0.24641	0.37772	0.985388	776	1	-0.11421
EEF1E1	5	0.69479	0.69488	0.998978	1382	1	-0.023323	0.20722	0.3364	0.985388	683	1	-0.023323
TNFAIP8	5	0.69559	0.69567	0.998978	1383	1	0.16867	0.012078	0.039118	0.985388	69	4	0.16867
FHIT	5	0.69591	0.69596	0.998978	1384	1	0.11034	0.13471	0.26033	0.985388	506	2	0.11034
RASSF1	10	0.69617	0.79922	0.998978	1385	1	-0.006544	0.47722	0.68616	1	1170	2	-0.006544
ATRAID	5	0.69639	0.69641	0.998978	1386	1	-0.048678	0.86282	0.86272	1	1710	0	-0.048678
FNIP2	5	0.69703	0.69702	0.998978	1387	1	-0.088991	0.4363	0.5544	0.991898	1124	1	-0.088991
TLK1	5	0.69719	0.69718	0.998978	1388	1	-0.0047576	0.50061	0.58596	0.993602	1203	1	-0.0047576
TP53TG3C	5	0.69751	0.69748	0.998978	1389	1	0.1469	0.06842	0.15455	0.985388	282	2	0.1469
DYRK1A	5	0.69815	0.6981	0.998978	1390	1	0.1607	0.73362	0.73736	1	1491	1	0.1607
SHPRH	5	0.69862	0.69856	0.998978	1391	1	-0.090623	0.55847	0.61721	0.996683	1264	1	-0.090623
NDFIP1	5	0.70021	0.70012	0.998978	1392	1	-0.049748	0.2517	0.38324	0.985388	794	1	-0.049748
MKI67	5	0.70179	0.70169	0.998978	1393	1	0.061328	0.23072	0.3612	0.985388	735	1	0.061328
RNF212	5	0.70242	0.70229	0.998978	1394	1	0.18234	0.044239	0.10893	0.985388	194	3	0.18234
C17orf70	5	0.70337	0.70322	0.998978	1395	1	-0.0053856	0.34598	0.48322	0.991364	987	1	-0.0053856
PARPBP	5	0.70384	0.70367	0.998978	1396	1	0.097907	0.20322	0.33226	0.985388	670	2	0.097907
CASP9	5	0.70415	0.70398	0.998978	1397	1	-0.043117	0.83817	0.83801	1	1658	0	-0.043117
GGN	5	0.70446	0.7043	0.998978	1398	1	-0.0064222	0.65689	0.67876	1	1380	1	-0.0064222
RNASE2	5	0.70493	0.70474	0.998978	1399	1	-0.03306	0.24865	0.38005	0.985388	783	2	-0.03306
CDC42EP4	5	0.70509	0.7049	0.998978	1400	1	-0.092119	0.53601	0.60467	0.996683	1235	1	-0.092119
TRIM39-RPP21	5	0.70525	0.70506	0.998978	1401	1	-0.050232	0.77564	0.7755	1	1560	1	-0.050232
PTPRD	10	0.70625	0.80249	0.998978	1402	1	0.073492	0.15453	0.34644	0.985388	557	4	0.073492
CDC42EP3	5	0.70649	0.70629	0.998978	1403	1	0.19081	0.0083171	0.027896	0.985388	54	4	0.19081
BCL6	5	0.70665	0.70645	0.998978	1404	1	0.093436	0.094557	0.20181	0.985388	392	2	0.093436
BCL11B	5	0.70758	0.70735	0.998978	1405	1	-0.037832	0.034817	0.090645	0.985388	158	2	-0.037832
ATRNL1	5	0.70867	0.70845	0.998978	1406	0	-0.07015	0.33855	0.47532	0.991163	974	1	-0.07015
EGFL8	5	0.70882	0.7086	0.998978	1407	0	-0.12609	0.25422	0.38588	0.985388	799	2	-0.12609
REC8	5	0.70898	0.70875	0.998978	1408	0	-0.043739	0.77826	0.77807	1	1564	1	-0.043739
APOBEC3A	5	0.70913	0.7089	0.998978	1409	0	0.011324	0.14866	0.2749	0.985388	542	2	0.011324
MNDA	5	0.70975	0.70952	0.998978	1410	0	0.059147	0.23391	0.36454	0.985388	745	2	0.059147
WNT16	5	0.71037	0.71013	0.998978	1411	0	-0.096606	0.20645	0.33564	0.985388	681	2	-0.096606
SETD4	5	0.71067	0.71044	0.998978	1412	0	0.16473	0.06499	0.1483	0.985388	273	3	0.16473
CLP1	5	0.71098	0.71076	0.998978	1413	0	0.0090114	0.9198	0.91968	1	1817	0	0.0090114
ZNF24	5	0.71114	0.71092	0.998978	1414	0	-0.092472	0.81251	0.81229	1	1622	0	-0.092472
RAD54L	5	0.71129	0.71107	0.998978	1415	0	0.1316	0.22297	0.35301	0.985388	719	2	0.1316
RPP14	5	0.71175	0.71153	0.998978	1416	0	0.0036037	0.70587	0.71471	1	1447	1	0.0036037
SAPCD2	5	0.71252	0.7123	0.998978	1417	0	0.11211	0.3936	0.53435	0.991898	1081	1	0.11211
C10orf2	5	0.71298	0.71275	0.998978	1418	0	0.041146	0.66854	0.68689	1	1389	1	0.041146
MSX1	5	0.71374	0.71354	0.998978	1419	0	0.14543	0.10965	0.22845	0.985388	439	2	0.14543
TPRG1L	5	0.71557	0.71541	0.998978	1420	0	-0.00056356	0.63979	0.66716	1	1357	1	-0.00056356
MEGF6	5	0.71632	0.7162	0.998978	1421	0	0.011718	0.85316	0.85298	1	1688	0	0.011718
ZNF219	5	0.71678	0.71665	0.998978	1422	0	-0.14063	0.70462	0.71375	1	1444	1	-0.14063
ASCC1	4	0.71691	0.71709	0.998978	1423	0	-0.0018635	0.47473	0.52206	0.991898	1166	1	-0.0018635
CDKN2AIP	5	0.71693	0.71681	0.998978	1424	0	0.15823	0.017369	0.054493	0.985388	90	2	0.15823
SETD5	5	0.71708	0.71696	0.998978	1425	0	-0.0084166	0.34176	0.47871	0.991364	978	2	-0.0084166
DUSP19	5	0.71738	0.71726	0.998978	1426	0	0.022367	0.54998	0.61237	0.996683	1252	1	0.022367
ZNF286A	5	0.71994	0.71978	0.998978	1427	0	0.049164	0.46886	0.57	0.991898	1161	1	0.049164
SKIL	5	0.72024	0.72007	0.998978	1428	0	-0.040306	0.7928	0.79261	1	1589	0	-0.040306
TWIST1	5	0.72039	0.72023	0.998978	1429	0	0.085007	0.090247	0.19412	0.985388	369	2	0.085007
MICALCL	5	0.72069	0.72053	0.998978	1430	0	-0.12347	0.31741	0.45283	0.987225	933	1	-0.12347
CDKN1B	5	0.72084	0.72068	0.998978	1431	0	0.10279	0.13249	0.25801	0.985388	498	2	0.10279
TNFRSF10A	5	0.72114	0.72097	0.998978	1432	0	0.037503	0.40929	0.54205	0.991898	1100	1	0.037503
IFNGR2	5	0.72248	0.72229	0.998978	1433	0	-0.019557	0.78393	0.7837	1	1573	0	-0.019557
TET3	5	0.72263	0.72244	0.998978	1434	0	-0.063162	0.96909	0.96908	1	1921	0	-0.063162
ZC3H12A	5	0.72278	0.72259	0.998978	1435	0	-0.021545	0.95199	0.95194	1	1884	0	-0.021545
SPRTN	5	0.72293	0.72273	0.998978	1436	0	-0.10469	0.52214	0.59721	0.996683	1220	1	-0.10469
IL4I1	5	0.72367	0.72345	0.998978	1437	0	-0.073758	0.91437	0.91426	1	1801	0	-0.073758
TDRKH	5	0.72397	0.72374	0.998978	1438	0	0.013984	0.08478	0.18432	0.985388	346	2	0.013984
RBMS1	5	0.72412	0.7239	0.998978	1439	0	0.057597	0.68453	0.6985	1	1408	1	0.057597
BMP6	5	0.72456	0.72436	0.998978	1440	0	0.05684	0.84826	0.84808	1	1678	0	0.05684
TNFRSF13B	5	0.72486	0.72466	0.998978	1441	0	-0.13421	0.34981	0.48733	0.991898	996	1	-0.13421
APCS	5	0.72574	0.72554	0.998978	1442	0	-0.01412	0.44853	0.56017	0.991898	1135	1	-0.01412
CPSF2	5	0.72677	0.72653	0.998978	1443	0	0.057811	0.013142	0.04223	0.985388	76	2	0.057811
TRIM28	5	0.72721	0.72697	0.998978	1444	0	-0.018132	0.94057	0.9405	1	1858	0	-0.018132
IL2RB	5	0.72736	0.72712	0.998978	1445	0	0.058933	0.1955	0.32416	0.985388	649	2	0.058933
WRAP53	5	0.72766	0.72742	0.998978	1446	0	0.072792	0.28975	0.42353	0.985388	871	1	0.072792
GIN1	5	0.72809	0.72787	0.998978	1447	0	0.22773	0.02739	0.076054	0.985388	124	3	0.22773
NYNRIN	5	0.72883	0.7286	0.998978	1448	0	0.14606	0.088364	0.19075	0.985388	361	3	0.14606
FBXO6	5	0.72912	0.72889	0.998978	1449	0	0.047374	0.68321	0.69753	1	1406	1	0.047374
BCL2L14	10	0.72963	0.81051	0.998978	1450	1	0.067261	0.2923	0.52158	0.991898	876	3	0.067261
RAG2	5	0.72985	0.72962	0.998978	1451	0	0.0040341	0.15377	0.28027	0.985388	554	2	0.0040341
MUTYH	5	0.72999	0.72976	0.998978	1452	0	0.17763	0.039172	0.099154	0.985388	171	3	0.17763
CDAN1	5	0.73058	0.73037	0.998978	1453	0	-0.053482	0.80023	0.80006	1	1602	0	-0.053482
DUSP12	5	0.73174	0.73151	0.998978	1454	0	0.017511	0.16533	0.29242	0.985388	585	2	0.017511
PLA2G1B	10	0.73192	0.81131	0.998978	1455	1	0.17036	0.019784	0.076736	0.985388	102	6	0.17036
TCF7	5	0.73217	0.73196	0.998978	1456	0	0.069767	0.64905	0.67337	1	1369	1	0.069767
PNRC2	5	0.73261	0.73239	0.998978	1457	0	-0.037677	0.81131	0.8111	1	1617	0	-0.037677
MAPK11	5	0.73275	0.73255	0.998978	1458	0	0.16327	0.057025	0.13333	0.985388	242	3	0.16327
DHX36	5	0.73289	0.73269	0.998978	1459	0	0.0052491	0.79549	0.79533	1	1594	0	0.0052491
PSMB5	5	0.73318	0.73298	0.998978	1460	0	0.015884	0.39109	0.53164	0.991898	1078	1	0.015884
PSMD12	4	0.73391	0.73402	0.998978	1461	0	-0.0026626	0.59021	0.60405	0.996683	1302	1	-0.0026626
TAF1L	5	0.73405	0.73384	0.998978	1462	0	0.0033451	0.13655	0.26226	0.985388	510	1	0.0033451
MYO6	5	0.73505	0.73484	0.998978	1463	0	0.018083	0.63685	0.66519	1	1356	1	0.018083
TIPRL	5	0.73534	0.73513	0.998978	1464	0	0.09581	0.2673	0.39979	0.985388	827	2	0.09581
GJA10	5	0.7362	0.73599	0.998978	1465	0	0.09659	0.82032	0.82014	1	1633	0	0.09659
AP5S1	5	0.73706	0.73685	0.998978	1466	0	0.10093	0.4963	0.58372	0.991898	1199	1	0.10093
CHCHD6	5	0.73763	0.7374	0.998978	1467	0	0.070996	0.60475	0.64471	0.997595	1320	1	0.070996
NUDT18	5	0.73961	0.73935	0.998978	1468	0	0.016658	0.11114	0.23106	0.985388	442	2	0.016658
KDM2A	5	0.74032	0.74009	0.998978	1469	0	-0.010747	0.11906	0.24389	0.985388	464	1	-0.010747
DDIT4	5	0.7406	0.74035	0.998978	1470	0	0.07755	0.27926	0.41236	0.985388	848	2	0.07755
CCDC70	5	0.74074	0.74049	0.998978	1471	0	0.13722	0.099678	0.21094	0.985388	409	3	0.13722
DDX55	5	0.74117	0.74092	0.998978	1472	0	0.045257	0.085147	0.18497	0.985388	349	2	0.045257
ZNF223	5	0.74131	0.74106	0.998978	1473	0	0.22713	0.0065504	0.02245	0.985388	44	4	0.22713
PPARGC1B	5	0.74173	0.74148	0.998978	1474	0	-0.13422	0.95129	0.95122	1	1882	0	-0.13422
HIBADH	5	0.74299	0.74273	0.998978	1475	0	-0.012799	0.45316	0.56236	0.991898	1138	1	-0.012799
CRY1	5	0.74313	0.74287	0.998978	1476	0	0.10936	0.14822	0.27444	0.985388	540	2	0.10936
CHRAC1	5	0.74327	0.74301	0.998978	1477	0	0.097212	0.13795	0.26373	0.985388	515	2	0.097212
ZBTB45	5	0.74341	0.74314	0.998978	1478	0	0.1271	0.083057	0.18118	0.985388	338	3	0.1271
SHC1	10	0.74362	0.81553	0.998978	1479	1	0.055546	0.20398	0.41779	0.985388	672	3	0.055546
TOP2B	5	0.74383	0.74357	0.998978	1480	0	0.087362	0.071786	0.16078	0.985388	296	2	0.087362
SSRP1	5	0.74425	0.744	0.998978	1481	0	0.0092899	0.62771	0.65922	0.99991	1348	1	0.0092899
SETD8	10	0.74435	0.8158	0.998978	1482	1	-0.0056698	0.09111	0.24794	0.985388	372	2	-0.0056698
MYBBP1A	5	0.74439	0.74415	0.998978	1483	0	0.11818	0.79654	0.7964	1	1595	0	0.11818
ANGPTL1	5	0.74495	0.74472	0.998978	1484	0	0.12263	0.15916	0.28593	0.985388	575	2	0.12263
GTSE1	5	0.74522	0.745	0.998978	1485	0	0.056262	0.026087	0.073411	0.985388	118	2	0.056262
WAC	5	0.74633	0.7461	0.998978	1486	0	0.020755	0.301	0.43544	0.985388	893	2	0.020755
USP39	7	0.7464	0.75726	0.998978	1487	1	0.054969	0.87357	0.87358	1	1735	1	0.054969
BCL2L2-PABPN1	1	0.74678	0.74679	0.998978	1488	0	0.14438	0.25322	0.25311	0.985388	797	1	0.14438
CDC25A	5	0.74758	0.74736	0.998978	1489	0	-0.031427	0.0064187	0.022044	0.985388	42	2	-0.031427
PHF10	5	0.74841	0.7482	0.998978	1490	0	0.066621	0.80137	0.80122	1	1605	0	0.066621
DUSP16	5	0.74896	0.74876	0.998978	1491	0	-0.10551	0.20894	0.33821	0.985388	686	1	-0.10551
AIFM1	5	0.74937	0.74916	0.998978	1492	0	0.084939	0.83535	0.83518	1	1656	0	0.084939
MUS81	5	0.75019	0.74999	0.998978	1493	0	0.15243	0.083552	0.18211	0.985388	340	3	0.15243
TRANK1	5	0.75101	0.75081	0.998978	1494	0	0.009672	0.17676	0.30444	0.985388	607	1	0.009672
IL10RB	5	0.75142	0.75122	0.998978	1495	0	-0.048547	0.985	0.98487	1	1962	0	-0.048547
CCL28	5	0.75169	0.75148	0.998978	1496	0	0.14043	0.085763	0.18606	0.985388	352	3	0.14043
MCM8	5	0.75264	0.75244	0.998978	1497	0	0.039505	0.25662	0.38846	0.985388	804	2	0.039505
XRCC4	5	0.75278	0.75258	0.998978	1498	0	0.013514	0.34316	0.4802	0.991364	979	2	0.013514
N4BP2	5	0.75346	0.75328	0.998978	1499	0	-0.031325	0.84817	0.84799	1	1677	0	-0.031325
DDX39A	5	0.75359	0.75341	0.998978	1500	0	0.088449	0.7872	0.78695	1	1578	0	0.088449
WAPAL	5	0.75386	0.75367	0.998978	1501	0	-0.018294	0.76029	0.761	1	1534	1	-0.018294
PRMT6	5	0.75467	0.7545	0.998978	1502	0	0.15547	0.068415	0.15454	0.985388	281	3	0.15547
MICALL1	5	0.75589	0.75573	0.998978	1503	0	-0.067421	0.69799	0.7086	1	1432	1	-0.067421
PHLDA3	5	0.75602	0.75587	0.998978	1504	0	-0.024287	0.36929	0.50824	0.991898	1032	1	-0.024287
HEATR6	5	0.75763	0.75747	0.998978	1505	0	0.023514	0.018656	0.058186	0.985388	97	2	0.023514
CD40LG	5	0.75843	0.75825	0.998978	1506	0	0.1097	0.29754	0.43177	0.985388	886	2	0.1097
PDS5A	5	0.75936	0.75917	0.998978	1507	0	0.12368	0.10323	0.21723	0.985388	423	3	0.12368
ELAC2	5	0.75949	0.75929	0.998978	1508	0	-0.0082953	0.69205	0.7041	1	1420	1	-0.0082953
ZNF205	5	0.75963	0.75942	0.998978	1509	0	0.27325	0.031652	0.084457	0.985388	139	3	0.27325
MMS19	5	0.75976	0.75955	0.998978	1510	0	0.0097037	0.096482	0.20528	0.985388	399	2	0.0097037
ITPRIP	5	0.76055	0.76035	0.998978	1511	0	-0.050116	0.57043	0.62404	0.996683	1282	1	-0.050116
BRCC3	5	0.76095	0.76074	0.998978	1512	0	0.1547	0.064547	0.14745	0.985388	271	3	0.1547
DSCC1	5	0.76148	0.76127	0.998978	1513	0	-0.0054061	0.74675	0.74875	1	1512	1	-0.0054061
TSEN34	5	0.762	0.76181	0.998978	1514	0	0.15504	0.059531	0.13803	0.985388	257	3	0.15504
CRLF2	5	0.76214	0.76193	0.998978	1515	0	0.14295	0.10106	0.21336	0.985388	414	3	0.14295
MGEA5	5	0.76266	0.76245	0.998978	1516	0	-0.051453	0.82366	0.82345	1	1639	0	-0.051453
IL7R	5	0.76384	0.76362	0.998978	1517	0	0.067672	0.32016	0.4557	0.987225	939	2	0.067672
NFIA	5	0.76515	0.76493	0.998978	1518	0	0.095047	0.33058	0.46685	0.987225	958	2	0.095047
TRDMT1	5	0.76528	0.76506	0.998978	1519	0	0.027416	0.55413	0.61474	0.996683	1259	1	0.027416
APCDD1	5	0.76593	0.7657	0.998978	1520	0	0.068529	0.34745	0.48481	0.991364	991	1	0.068529
SUPT16H	5	0.76619	0.76596	0.998978	1521	0	0.12209	0.055798	0.131	0.985388	235	1	0.12209
GPHB5	5	0.7671	0.7669	0.998978	1522	0	0.12032	0.61839	0.65325	0.997595	1335	1	0.12032
CHTF8	5	0.76826	0.76808	0.998978	1523	0	0.22799	0.02894	0.07912	0.985388	130	3	0.22799
PARP1	5	0.76877	0.76859	0.998978	1524	0	-0.049151	0.95173	0.95168	1	1883	0	-0.049151
RAD21	5	0.7689	0.76872	0.998978	1525	0	-0.034699	0.95547	0.95542	1	1892	0	-0.034699
UBE2D3	5	0.76954	0.76936	0.998978	1526	0	0.0029769	0.24575	0.37703	0.985388	775	1	0.0029769
UBE2N	5	0.76967	0.76949	0.998978	1527	0	0.03222	0.30204	0.43655	0.985388	898	2	0.03222
NFIL3	5	0.77031	0.7701	0.998978	1528	0	0.039735	0.8635	0.86341	1	1712	0	0.039735
TMEM161B	5	0.77044	0.77023	0.998978	1529	0	0.12549	0.25863	0.39061	0.985388	807	2	0.12549
ZNF282	5	0.77057	0.77036	0.998978	1530	0	0.097532	0.43866	0.55549	0.991898	1128	1	0.097532
MIF	5	0.7707	0.77048	0.998978	1531	0	0.12719	0.12877	0.25412	0.985388	485	2	0.12719
CCNO	5	0.77095	0.77075	0.998978	1532	0	-0.069485	0.93518	0.93509	1	1845	0	-0.069485
EPHB4	5	0.77184	0.77163	0.998978	1533	0	-0.021015	0.37472	0.51408	0.991898	1046	1	-0.021015
CTGF	5	0.77299	0.7728	0.998978	1534	0	-0.015538	0.36526	0.50392	0.991898	1023	1	-0.015538
ZNF268	5	0.77337	0.77318	0.998978	1535	0	0.067054	0.23158	0.36209	0.985388	739	2	0.067054
CDK19	5	0.7735	0.7733	0.998978	1536	0	-0.015953	0.77727	0.77712	1	1562	1	-0.015953
ANKRD18B	5	0.77362	0.77343	0.998978	1537	0	-0.095576	0.96944	0.96944	1	1923	0	-0.095576
MLH3	5	0.77375	0.77356	0.998978	1538	0	0.066663	0.23975	0.37071	0.985388	766	2	0.066663
IGFBP4	5	0.774	0.77379	0.998978	1539	0	0.14901	0.74173	0.74431	1	1504	1	0.14901
DDX11	5	0.77425	0.77404	0.998978	1540	0	0.11065	0.71964	0.72577	1	1469	1	0.11065
KMT2A	5	0.77438	0.77417	0.998978	1541	0	-0.01848	0.79173	0.79151	1	1587	0	-0.01848
RNF216	5	0.77526	0.77505	0.998978	1542	0	0.13598	0.22545	0.35561	0.985388	724	2	0.13598
FBXO40	5	0.77589	0.77567	0.998978	1543	0	-0.068391	0.25695	0.38881	0.985388	805	1	-0.068391
TERF2IP	5	0.77639	0.77617	0.998978	1544	0	-0.056317	0.6901	0.70265	1	1418	1	-0.056317
SIRT6	5	0.77652	0.7763	0.998978	1545	0	-0.050206	0.57985	0.62955	0.997595	1290	1	-0.050206
CASP16	5	0.77689	0.77668	0.998978	1546	0	0.072515	0.046349	0.11297	0.985388	204	2	0.072515
RANBP9	5	0.77702	0.77681	0.998978	1547	0	-0.015953	0.39721	0.53674	0.991898	1087	1	-0.015953
YY1	5	0.77739	0.77718	0.998978	1548	0	-0.00017363	0.77614	0.77601	1	1561	1	-0.00017363
CTCFL	5	0.77752	0.7773	0.998978	1549	0	0.0088778	0.60297	0.64362	0.997595	1314	1	0.0088778
DUSP15	5	0.77801	0.77779	0.998978	1550	0	-0.036824	0.17427	0.30179	0.985388	601	1	-0.036824
ZRANB2	5	0.77814	0.77791	0.998978	1551	0	-0.11481	0.29227	0.42619	0.985388	875	1	-0.11481
CENPF	5	0.77889	0.77866	0.998978	1552	0	0.11733	0.24442	0.37565	0.985388	772	2	0.11733
ZNF232	10	0.77923	0.82958	0.998978	1553	1	0.10467	0.042357	0.13714	0.985388	184	4	0.10467
CDK17	5	0.77988	0.77965	0.998978	1554	0	-0.0080227	0.56661	0.62185	0.996683	1277	1	-0.0080227
VRTN	5	0.78037	0.78016	0.998978	1555	0	-0.045773	0.10586	0.22182	0.985388	427	1	-0.045773
GZMA	5	0.78074	0.78053	0.998978	1556	0	0.16442	0.061944	0.14255	0.985388	263	3	0.16442
TEP1	5	0.78099	0.78077	0.998978	1557	0	0.13483	0.17498	0.30255	0.985388	602	2	0.13483
CDC42BPG	5	0.78197	0.78174	0.998978	1558	0	-0.052251	0.93103	0.93098	1	1833	0	-0.052251
POLQ	5	0.78222	0.78199	0.998978	1559	0	-0.038752	0.41957	0.54669	0.991898	1111	1	-0.038752
PTGES3L	5	0.78283	0.78259	0.998978	1560	0	-0.032748	0.85467	0.85451	1	1692	0	-0.032748
MAD2L2	5	0.78307	0.78284	0.998978	1561	0	-0.033172	0.84058	0.84043	1	1662	0	-0.033172
PPIL4	5	0.78478	0.78458	0.998978	1562	0	0.026447	0.13692	0.26265	0.985388	511	1	0.026447
SMARCA5	5	0.78502	0.78482	0.998978	1563	0	0.0026452	0.2915	0.4254	0.985388	873	2	0.0026452
MND1	5	0.78514	0.78493	0.998978	1564	0	0.052963	0.3759	0.51535	0.991898	1050	2	0.052963
ITPR2	5	0.78527	0.78505	0.998978	1565	0	0.15199	0.091698	0.19672	0.985388	375	3	0.15199
TTC5	5	0.78599	0.78576	0.998978	1566	0	0.08373	0.62145	0.65522	0.997595	1342	1	0.08373
ZNF264	5	0.78623	0.78601	0.998978	1567	0	0.082541	0.0072445	0.024622	0.985388	48	2	0.082541
PYCARD	5	0.78635	0.78613	0.998978	1568	0	0.0085144	0.32918	0.46537	0.987225	954	2	0.0085144
NFIB	5	0.78732	0.78707	0.998978	1569	0	0.006717	0.74187	0.74443	1	1505	1	0.006717
TNKS2	5	0.78756	0.7873	0.998978	1570	0	0.062163	0.54889	0.61175	0.996683	1251	1	0.062163
BANF1	5	0.7878	0.78755	0.998978	1571	0	0.012391	0.60633	0.64569	0.997595	1321	1	0.012391
MRPS30	5	0.78816	0.78791	0.998978	1572	0	-0.06807	0.79256	0.79237	1	1588	0	-0.06807
USP13	5	0.78828	0.78803	0.998978	1573	0	0.023979	0.56916	0.62331	0.996683	1280	1	0.023979
DDX50	5	0.78852	0.78826	0.998978	1574	0	0.065556	0.78381	0.78358	1	1572	0	0.065556
BCL2A1	5	0.78864	0.78839	0.998978	1575	0	0.017444	0.21135	0.34073	0.985388	693	2	0.017444
POLE3	5	0.78995	0.78974	0.998978	1576	0	-0.049694	0.18842	0.31673	0.985388	630	2	-0.049694
CNOT11	5	0.79185	0.79163	0.998978	1577	0	0.063585	0.31557	0.45087	0.987225	928	1	0.063585
ASTE1	5	0.79233	0.79212	0.998978	1578	0	0.093829	0.27638	0.40937	0.985388	846	1	0.093829
TSEN54	5	0.7928	0.79261	0.998978	1579	0	-0.056421	0.22159	0.35155	0.985388	716	1	-0.056421
APCDD1L	5	0.79315	0.79297	0.998978	1580	0	0.034347	0.48736	0.5792	0.991898	1184	1	0.034347
BAZ1A	5	0.79327	0.79309	0.998978	1581	0	0.038123	0.27285	0.40562	0.985388	841	1	0.038123
PIAS4	5	0.79339	0.79321	0.998978	1582	0	0.15475	0.36837	0.50728	0.991898	1029	2	0.15475
INIP	5	0.79362	0.79344	0.998978	1583	0	0.04841	0.40465	0.53999	0.991898	1096	1	0.04841
GATAD2B	5	0.79386	0.79369	0.998978	1584	0	-0.073317	0.098237	0.20839	0.985388	404	2	-0.073317
MAEL	5	0.79397	0.7938	0.998978	1585	0	0.025861	0.87093	0.87089	1	1729	0	0.025861
RAD18	5	0.79421	0.79403	0.998978	1586	0	0.0061296	0.61318	0.64997	0.997595	1329	1	0.0061296
SETMAR	5	0.79456	0.79438	0.998978	1587	0	0.075514	0.39025	0.53072	0.991898	1076	2	0.075514
ZNF250	5	0.79468	0.79449	0.998978	1588	0	0.040766	0.22677	0.35701	0.985388	728	2	0.040766
DDX19A	5	0.79514	0.79498	0.998978	1589	0	0.12674	0.12805	0.25334	0.985388	483	2	0.12674
SLBP	5	0.79573	0.79557	0.998978	1590	0	0.11312	0.19821	0.32702	0.985388	655	2	0.11312
EGLN3	5	0.79584	0.79569	0.998978	1591	0	-0.043505	0.34054	0.47741	0.991364	976	2	-0.043505
GLI1	5	0.79608	0.79593	0.998978	1592	0	0.097881	0.83079	0.83065	1	1647	0	0.097881
TUBB2B	10	0.7963	0.83714	0.998978	1593	1	0.059687	0.37491	0.59515	0.996683	1047	2	0.059687
RPP40	5	0.79666	0.79652	0.998978	1594	0	0.042937	0.42145	0.54753	0.991898	1114	1	0.042937
RNF224	5	0.79689	0.79675	0.998978	1595	0	0.10051	0.36259	0.50101	0.991898	1014	2	0.10051
HUS1	5	0.79747	0.79734	0.998978	1596	0	-0.059037	0.30384	0.43845	0.985388	903	1	-0.059037
GNL1	5	0.79793	0.7978	0.998978	1597	0	0.15364	0.058782	0.13661	0.985388	251	2	0.15364
OLIG3	5	0.80057	0.80041	0.998978	1598	0	0.055005	0.58603	0.63324	0.997595	1297	1	0.055005
SUCNR1	5	0.80069	0.80053	0.998978	1599	0	-0.02587	0.56704	0.6221	0.996683	1279	1	-0.02587
WNT10B	5	0.80092	0.80076	0.998978	1600	0	0.0046779	0.88289	0.88291	1	1753	0	0.0046779
ATPIF1	5	0.80149	0.80133	0.998978	1601	0	0.10483	0.371	0.51006	0.991898	1038	2	0.10483
CALR3	5	0.8016	0.80144	0.998978	1602	0	0.064216	0.21614	0.3458	0.985388	702	2	0.064216
ANGPTL6	5	0.80228	0.80213	0.998978	1603	0	0.021966	0.27054	0.40321	0.985388	837	2	0.021966
GTF2H2C	5	0.8033	0.80314	0.998978	1604	0	0.17273	0.0019121	0.0076284	0.76513	21	4	0.17273
STK25	5	0.80353	0.80336	0.998978	1605	0	-0.00012522	0.074289	0.16534	0.985388	305	2	-0.00012522
MOV10	5	0.80375	0.80359	0.998978	1606	0	0.060166	0.57547	0.62703	0.996686	1288	1	0.060166
NEIL1	5	0.80432	0.80415	0.998978	1607	0	0.031468	0.65917	0.68035	1	1381	1	0.031468
AGO4	5	0.80443	0.80427	0.998978	1608	0	0.11049	0.58377	0.63187	0.997595	1292	1	0.11049
NEK4	5	0.80466	0.80448	0.998978	1609	0	0.036839	0.29357	0.42756	0.985388	880	2	0.036839
PTK2	5	0.80488	0.80471	0.998978	1610	0	-0.033216	0.75087	0.75245	1	1519	1	-0.033216
CDKN1A	5	0.80533	0.80515	0.998978	1611	0	0.022284	0.93401	0.93394	1	1839	0	0.022284
IL27	5	0.80555	0.80537	0.998978	1612	0	0.061945	0.36265	0.50108	0.991898	1015	2	0.061945
CDK7	5	0.80678	0.80658	0.998978	1613	0	0.060613	0.1939	0.32248	0.985388	644	2	0.060613
NKX3-1	5	0.80689	0.8067	0.998978	1614	0	0.10629	0.79828	0.79814	1	1597	0	0.10629
HCRTR2	5	0.80734	0.80713	0.998978	1615	0	0.050063	0.049835	0.11967	0.985388	214	1	0.050063
CBX8	5	0.809	0.8088	0.998978	1616	0	-0.049489	0.59578	0.63916	0.997595	1309	1	-0.049489
RANBP3	5	0.80944	0.80924	0.998978	1617	0	0.1982	0.056081	0.13154	0.985388	237	3	0.1982
TERF1	5	0.81054	0.81036	0.998978	1618	0	0.02559	0.42306	0.54827	0.991898	1115	1	0.02559
LMTK2	5	0.81164	0.81144	0.998978	1619	0	0.061698	0.2799	0.41304	0.985388	851	1	0.061698
TNFSF8	5	0.81175	0.81155	0.998978	1620	0	0.00017117	0.22769	0.35797	0.985388	729	2	0.00017117
ANKRD13A	5	0.81283	0.81263	0.998978	1621	0	0.095344	0.20756	0.33676	0.985388	684	2	0.095344
ACTC1	5	0.81294	0.81274	0.998978	1622	0	0.05349	0.05499	0.12946	0.985388	234	2	0.05349
GREM1	5	0.81457	0.81436	0.998978	1623	0	0.012315	0.69156	0.70375	1	1419	1	0.012315
FBXO47	5	0.81521	0.81499	0.998978	1624	0	-0.042523	0.81703	0.81681	1	1628	0	-0.042523
CASKIN1	5	0.81543	0.8152	0.998978	1625	0	0.18661	0.042244	0.10507	0.985388	183	3	0.18661
POLR2F	5	0.81629	0.81607	0.998978	1626	0	0.06146	0.46105	0.56617	0.991898	1148	1	0.06146
NUDT16	5	0.81639	0.81617	0.998978	1627	0	-0.060806	0.55239	0.61374	0.996683	1257	1	-0.060806
SND1	5	0.81714	0.81691	0.998978	1628	0	0.15974	0.097036	0.20627	0.985388	400	3	0.15974
STOML2	5	0.81799	0.81778	0.998978	1629	0	0.20529	0.052818	0.12535	0.985388	225	3	0.20529
DCP1B	5	0.81873	0.81851	0.998978	1630	0	0.038631	0.36554	0.50424	0.991898	1025	1	0.038631
ORC1	5	0.82042	0.82025	0.998978	1631	0	0.039473	0.3175	0.45292	0.987225	934	2	0.039473
PTPRB	5	0.82105	0.82087	0.998978	1632	0	0.048019	0.38492	0.52501	0.991898	1067	1	0.048019
DDX51	5	0.82241	0.82223	0.998978	1633	0	0.24315	0.027555	0.07639	0.985388	125	3	0.24315
CERS1	5	0.82304	0.82285	0.998978	1634	0	0.17012	0.056709	0.13273	0.985388	240	3	0.17012
ZNF235	5	0.82345	0.82325	0.998978	1635	0	0.16538	0.069753	0.157	0.985388	286	3	0.16538
IMMP2L	5	0.82407	0.82386	0.998978	1636	0	0.041841	0.010847	0.03549	0.985388	65	2	0.041841
CDT1	5	0.82438	0.82418	0.998978	1637	0	0.13034	0.02319	0.067591	0.985388	108	2	0.13034
LRWD1	5	0.82469	0.82449	0.998978	1638	0	-0.020059	0.90053	0.90048	1	1780	0	-0.020059
UBE2U	5	0.82479	0.82459	0.998978	1639	0	0.0079887	0.14379	0.26982	0.985388	529	2	0.0079887
PARP12	5	0.82623	0.82601	0.998978	1640	0	-0.035922	0.35769	0.49574	0.991898	1006	2	-0.035922
APOLD1	5	0.82633	0.82612	0.998978	1641	0	0.058889	0.26867	0.40123	0.985388	833	2	0.058889
TUBA1C	5	0.82654	0.82631	0.998978	1642	0	0.001503	0.83387	0.83371	1	1654	0	0.001503
TP53I11	5	0.82695	0.82673	0.998978	1643	0	0.092843	0.16856	0.29582	0.985388	594	2	0.092843
NRGN	5	0.82888	0.82872	0.998978	1644	0	0.027473	0.73376	0.73748	1	1492	1	0.027473
TPRA1	5	0.82898	0.82882	0.998978	1645	0	0.082961	0.43288	0.55278	0.991898	1121	1	0.082961
TCF7L2	5	0.83109	0.83096	0.998978	1646	0	-0.027511	0.68337	0.69764	1	1407	1	-0.027511
EXOSC7	5	0.83169	0.83156	0.998978	1647	0	-0.04409	0.83914	0.83896	1	1660	0	-0.04409
RNASE9	5	0.83279	0.83265	0.998978	1648	0	0.04713	0.77963	0.77942	1	1567	1	0.04713
PSMA4	4	0.83293	0.83316	0.998978	1649	0	0.043887	0.67578	0.67695	1	1400	1	0.043887
USP18	5	0.83338	0.83324	0.998978	1650	0	0.049415	0.69398	0.70556	1	1424	1	0.049415
TAOK1	5	0.83378	0.83361	0.998978	1651	0	0.27837	0.054368	0.12827	0.985388	233	3	0.27837
ENDOG	5	0.83407	0.8339	0.998978	1652	0	0.051435	0.33467	0.47122	0.9898	967	1	0.051435
EEPD1	5	0.83466	0.83447	0.998978	1653	0	0.19973	0.02974	0.0807	0.985388	132	3	0.19973
RNASEK	5	0.83476	0.83457	0.998978	1654	0	0.086753	0.21117	0.34054	0.985388	692	2	0.086753
VKORC1	5	0.83486	0.83467	0.998978	1655	0	0.14256	0.17904	0.30684	0.985388	613	2	0.14256
NYAP1	5	0.83506	0.83487	0.998978	1656	0	-0.076778	0.3717	0.51082	0.991898	1039	2	-0.076778
DIS3L2	5	0.83535	0.83518	0.998978	1657	0	-0.010076	0.62126	0.65509	0.997595	1341	1	-0.010076
STK11IP	5	0.83613	0.83596	0.998978	1658	0	0.0018819	0.74074	0.74344	1	1502	1	0.0018819
MAPK13	10	0.83644	0.85716	0.998978	1659	1	-0.019231	0.20254	0.41576	0.985388	667	2	-0.019231
INSL3	5	0.83662	0.83643	0.998978	1660	0	0.030004	0.49269	0.58192	0.991898	1194	1	0.030004
DUSP13	5	0.83779	0.83763	0.998978	1661	0	0.20236	0.034841	0.090682	0.985388	159	3	0.20236
ZNF257	5	0.83808	0.83792	0.998978	1662	0	0.046073	0.65494	0.67742	1	1376	1	0.046073
NUGGC	5	0.83817	0.83801	0.998978	1663	0	0.097521	0.15539	0.28199	0.985388	561	2	0.097521
POLE	5	0.83866	0.83848	0.998978	1664	0	0.035635	0.26832	0.40086	0.985388	832	2	0.035635
FBXW7	15	0.83876	0.91281	0.998978	1665	1	0.0048591	0.24784	0.51751	0.991898	779	3	0.0048591
ZNF287	5	0.83914	0.83896	0.998978	1666	0	0.031609	0.81175	0.81155	1	1619	0	0.031609
SLX4	5	0.83981	0.83965	0.998978	1667	0	0.041878	0.8478	0.84764	1	1676	0	0.041878
EXD3	5	0.84029	0.84013	0.998978	1668	0	-0.012404	0.63555	0.66436	1	1354	1	-0.012404
MGMT	5	0.84077	0.84062	0.998978	1669	0	0.14935	0.072038	0.16123	0.985388	298	3	0.14935
DNAJC22	5	0.84096	0.84081	0.998978	1670	0	0.17202	0.050429	0.12081	0.985388	217	3	0.17202
TRPA1	5	0.84182	0.84164	0.998978	1671	0	0.004896	0.91285	0.91272	1	1799	0	0.004896
MUC15	5	0.84229	0.84211	0.998978	1672	0	0.096805	0.1329	0.25844	0.985388	501	2	0.096805
ERCC3	5	0.84267	0.8425	0.998978	1673	0	0.041783	0.76515	0.76549	1	1542	1	0.041783
CCDC74A	5	0.84295	0.84278	0.998978	1674	0	0.063048	0.7406	0.74332	1	1501	1	0.063048
BARD1	5	0.84305	0.84287	0.998978	1675	0	0.043825	0.030471	0.082106	0.985388	135	2	0.043825
AMICA1	5	0.84342	0.84326	0.998978	1676	0	0.053345	0.46207	0.56667	0.991898	1149	1	0.053345
DUSP18	5	0.8438	0.84364	0.998978	1677	0	0.12811	0.32325	0.45898	0.987225	945	2	0.12811
TNFAIP1	5	0.84418	0.84401	0.998978	1678	0	0.011789	0.77261	0.77261	1	1555	1	0.011789
IL26	5	0.84483	0.84467	0.998978	1679	0	0.10498	0.18928	0.31764	0.985388	632	2	0.10498
SMARCAD1	5	0.84549	0.84534	0.998978	1680	0	0.017981	0.33287	0.46931	0.98891	964	1	0.017981
DDX53	5	0.84567	0.84553	0.998978	1681	0	0.05856	0.1757	0.30332	0.985388	605	1	0.05856
POLK	5	0.84586	0.84571	0.998978	1682	0	0.15588	0.017379	0.054519	0.985388	91	4	0.15588
CHD1L	5	0.84595	0.84581	0.998978	1683	0	0.26158	0.04282	0.10617	0.985388	187	3	0.26158
PLK1S1	5	0.84632	0.84619	0.998978	1684	0	-0.040394	0.8651	0.865	1	1715	0	-0.040394
POLB	5	0.84697	0.84683	0.998978	1685	0	-0.049538	0.35664	0.49461	0.991898	1003	2	-0.049538
ZNF280D	5	0.84706	0.84691	0.998978	1686	0	0.058754	0.25287	0.38447	0.985388	796	2	0.058754
RAD23B	5	0.84716	0.847	0.998978	1687	0	0.10203	0.11725	0.24159	0.985388	459	3	0.10203
BCL6B	5	0.84762	0.84746	0.998978	1688	0	0.098186	0.25891	0.39091	0.985388	809	1	0.098186
POLR2J2	5	0.8478	0.84764	0.998978	1689	0	-0.02253	0.23173	0.36225	0.985388	740	2	-0.02253
ANXA10	5	0.84817	0.84799	0.998978	1690	0	0.10991	0.078186	0.17238	0.985388	320	2	0.10991
RBPJL	5	0.8489	0.84871	0.998978	1691	0	0.07241	0.46961	0.57037	0.991898	1163	1	0.07241
TP63	5	0.84954	0.84936	0.998978	1692	0	0.16279	0.091721	0.19677	0.985388	376	1	0.16279
FOXN3	10	0.85007	0.86504	0.998978	1693	1	0.085742	0.075702	0.21426	0.985388	312	5	0.085742
EGFLAM	5	0.85009	0.84992	0.998978	1694	0	-0.040521	0.70368	0.71301	1	1443	1	-0.040521
ADIPOQ	5	0.85018	0.85001	0.998978	1695	0	-0.015847	0.34539	0.4826	0.991364	985	1	-0.015847
CNOT2	5	0.85163	0.85146	0.998978	1696	0	-0.0088936	0.081	0.17748	0.985388	333	2	-0.0088936
ZNF202	5	0.85172	0.85154	0.998978	1697	0	0.0069797	0.83506	0.83487	1	1655	0	0.0069797
ZNF212	5	0.85199	0.85181	0.998978	1698	0	-0.0060245	0.97552	0.97544	1	1944	0	-0.0060245
ZBTB43	5	0.85208	0.85192	0.998978	1699	0	0.0061217	0.08638	0.18719	0.985388	355	2	0.0061217
POLD2	5	0.85262	0.85246	0.998978	1700	0	0.28441	0.31298	0.44814	0.987225	924	2	0.28441
PPP1R15A	5	0.85334	0.85316	0.998978	1701	0	0.037174	0.053019	0.12573	0.985388	228	2	0.037174
OLIG1	5	0.85423	0.85407	0.998978	1702	0	0.023152	0.54492	0.60959	0.996683	1247	1	0.023152
APAF1	5	0.85494	0.85477	0.998978	1703	0	0.1168	0.18772	0.31598	0.985388	627	2	0.1168
ASF1A	5	0.85503	0.85487	0.998978	1704	0	0.19254	0.10605	0.22216	0.985388	431	3	0.19254
ADRA2A	5	0.85582	0.85568	0.998978	1705	0	0.24307	0.0067266	0.022992	0.985388	45	3	0.24307
ZRANB3	5	0.85591	0.85577	0.998978	1706	0	0.13301	0.00020757	0.00095777	0.411544	5	3	0.13301
TP53AIP1	5	0.856	0.85585	0.998978	1707	0	0.0236	0.31002	0.44499	0.985388	919	2	0.0236
UBE2T	5	0.85617	0.85602	0.998978	1708	0	0.048806	0.23843	0.36934	0.985388	758	1	0.048806
PSMC3	5	0.85635	0.8562	0.998978	1709	0	0.1367	0.11734	0.24175	0.985388	460	3	0.1367
IL6ST	5	0.85653	0.85637	0.998978	1710	0	0.078406	0.23658	0.36737	0.985388	753	2	0.078406
RCL1	5	0.85661	0.85646	0.998978	1711	0	-0.053142	0.26969	0.40235	0.985388	835	2	-0.053142
TSPAN33	5	0.85854	0.85841	0.998978	1712	0	0.1641	0.079196	0.17421	0.985388	324	3	0.1641
FANCG	5	0.85888	0.85877	0.998978	1713	0	0.17201	0.068275	0.15429	0.985388	280	3	0.17201
IL36B	5	0.85931	0.85919	0.998978	1714	0	-0.041149	0.77514	0.77504	1	1558	1	-0.041149
PRIMPOL	5	0.86129	0.86118	0.998978	1715	0	0.01784	0.12169	0.24665	0.985388	472	2	0.01784
RLTPR	10	0.86168	0.87225	0.998978	1716	1	0.069111	0.070326	0.20227	0.985388	287	3	0.069111
FRRS1L	5	0.86215	0.86204	0.998978	1717	0	0.1934	0.0084816	0.028406	0.985388	55	3	0.1934
NOP14	5	0.86282	0.86272	0.998978	1718	0	0.049282	0.49726	0.58422	0.991898	1200	1	0.049282
GABRE	5	0.86291	0.8628	0.998978	1719	0	0.0026919	0.71006	0.718	1	1453	1	0.0026919
EGF	5	0.86325	0.86315	0.998978	1720	0	0.17383	0.07429	0.16534	0.985388	306	3	0.17383
NUAK1	5	0.86367	0.86356	0.998978	1721	0	0.065717	0.028929	0.079099	0.985388	129	1	0.065717
TYSND1	5	0.86384	0.86373	0.998978	1722	0	0.066592	0.66769	0.68629	1	1387	1	0.066592
MAPK10	5	0.86493	0.86483	0.998978	1723	0	0.072321	0.31863	0.45409	0.987225	936	1	0.072321
CHD5	5	0.86576	0.86566	0.998978	1724	0	-0.022591	0.23943	0.37039	0.985388	764	1	-0.022591
PLD6	5	0.86783	0.86778	0.998978	1725	0	0.086334	0.27808	0.41111	0.985388	847	2	0.086334
CSNK1D	5	0.86947	0.86943	0.998978	1726	0	0.017323	0.93555	0.93547	1	1848	0	0.017323
TIMELESS	5	0.87222	0.87217	0.998978	1727	0	0.19818	0.68863	0.70157	1	1414	1	0.19818
CCNH	5	0.87301	0.87296	0.998978	1728	0	0.011911	0.89895	0.89893	1	1777	0	0.011911
IL8	10	0.87339	0.88015	0.998978	1729	1	0.007935	0.1574	0.35074	0.985388	568	4	0.007935
HRSP12	5	0.87436	0.87429	0.998978	1730	0	0.15168	0.1963	0.32496	0.985388	651	2	0.15168
DBR1	5	0.87452	0.87445	0.998978	1731	0	0.074283	0.23608	0.36684	0.985388	751	2	0.074283
ERCC6L	5	0.87523	0.87518	0.998978	1732	0	0.0046007	0.74964	0.75134	1	1517	1	0.0046007
H1F0	5	0.87578	0.87574	0.998978	1733	0	0.060433	0.53308	0.60307	0.996683	1230	1	0.060433
RLF	5	0.87617	0.87613	0.998978	1734	0	0.12525	0.0058065	0.020107	0.985388	36	2	0.12525
SWI5	5	0.8771	0.87709	0.998978	1735	0	0.32277	0.0015439	0.0063995	0.698006	19	4	0.32277
EXOSC10	5	0.87788	0.87787	0.998978	1736	0	0.050586	0.5502	0.61249	0.996683	1253	1	0.050586
SYF2	5	0.87949	0.8795	0.998978	1737	0	0.053492	0.12654	0.25174	0.985388	482	1	0.053492
SHISA5	5	0.88025	0.88025	0.998978	1738	0	0.08259	0.2751	0.40798	0.985388	844	2	0.08259
IL20RA	5	0.88078	0.88078	0.998978	1739	0	-0.0044572	0.47086	0.57099	0.991898	1164	1	-0.0044572
PDE12	5	0.88251	0.88252	0.998978	1740	0	0.055595	0.71723	0.72384	1	1462	1	0.055595
NCOA6	5	0.88259	0.8826	0.998978	1741	0	0.076712	0.13549	0.26112	0.985388	508	2	0.076712
PSMA6	5	0.88371	0.88375	0.998978	1742	0	0.2052	0.043803	0.10807	0.985388	192	3	0.2052
RNASE10	5	0.88415	0.88418	0.998978	1743	0	0.096038	0.24949	0.38092	0.985388	787	2	0.096038
HEMK1	5	0.88467	0.8847	0.998978	1744	0	0.17885	0.033792	0.088676	0.985388	148	3	0.17885
BAK1	5	0.88474	0.88477	0.998978	1745	0	0.098507	0.028524	0.078309	0.985388	128	2	0.098507
DDX17	5	0.88482	0.88484	0.998978	1746	0	0.053337	0.33106	0.46738	0.987225	959	2	0.053337
EXOSC3	5	0.88563	0.88564	0.998978	1747	0	0.11614	0.20872	0.33798	0.985388	685	2	0.11614
PSMD13	5	0.88643	0.88639	0.998978	1748	0	-0.011043	0.080906	0.1773	0.985388	332	2	-0.011043
ZNF280C	5	0.8865	0.88646	0.998978	1749	0	0.070835	0.2822	0.41549	0.985388	857	2	0.070835
PICK1	5	0.88679	0.88674	0.998978	1750	0	0.022713	0.44413	0.55811	0.991898	1131	1	0.022713
DCLRE1A	5	0.88716	0.8871	0.998978	1751	0	-0.0081254	0.5537	0.6145	0.996683	1258	1	-0.0081254
INSR	5	0.88766	0.88762	0.998978	1752	0	0.10954	0.25268	0.38427	0.985388	795	2	0.10954
CCDC7	5	0.88824	0.88819	0.998978	1753	0	-0.019255	0.93774	0.93766	1	1852	0	-0.019255
CDK1	5	0.88924	0.88916	0.998978	1754	0	0.27312	0.012159	0.039363	0.985388	70	4	0.27312
SMC6	5	0.88931	0.88924	0.998978	1755	0	0.2498	0.012455	0.040204	0.985388	73	4	0.2498
NFATC4	5	0.88981	0.88975	0.998978	1756	0	0.14386	0.11364	0.23537	0.985388	452	3	0.14386
PRDM14	5	0.88995	0.88989	0.998978	1757	0	-0.0034214	0.50912	0.59036	0.996683	1209	1	-0.0034214
TEX12	5	0.89059	0.89055	0.998978	1758	0	0.025666	0.95329	0.95326	1	1888	0	0.025666
CDK2AP2	5	0.89066	0.89062	0.998978	1759	0	0.0025998	0.058571	0.13619	0.985388	249	2	0.0025998
DUSP28	5	0.89109	0.89104	0.998978	1760	0	0.034669	0.61608	0.65178	0.997595	1331	1	0.034669
PAN2	5	0.89179	0.89172	0.998978	1761	0	0.057692	0.59397	0.63805	0.997595	1307	1	0.057692
XPA	5	0.89228	0.8922	0.998978	1762	0	0.27615	0.0064696	0.022203	0.985388	43	3	0.27615
UCHL5	5	0.89242	0.89233	0.998978	1763	0	0.04527	0.21165	0.34105	0.985388	694	2	0.04527
ANKRD11	5	0.89256	0.89246	0.998978	1764	0	0.095979	0.15594	0.28256	0.985388	563	1	0.095979
SNAPC5	5	0.89263	0.89254	0.998978	1765	0	0.075392	0.27482	0.40767	0.985388	843	2	0.075392
CCDC6	5	0.89298	0.8929	0.998978	1766	0	0.028702	0.097855	0.20771	0.985388	402	1	0.028702
TNFSF18	5	0.89353	0.89345	0.998978	1767	0	0.12239	0.45852	0.56494	0.991898	1145	1	0.12239
ATXN3	5	0.89374	0.89367	0.998978	1768	0	0.13313	0.089243	0.19234	0.985388	366	2	0.13313
TUBB2A	5	0.89381	0.89373	0.998978	1769	0	0.008291	0.90396	0.90388	1	1785	0	0.008291
RNASET2	5	0.89436	0.8943	0.998978	1770	0	0.057906	0.27478	0.40763	0.985388	842	1	0.057906
POLR2L	5	0.89525	0.89523	0.998978	1771	0	0.37198	0.00045982	0.0020679	0.520323	8	3	0.37198
XRN1	5	0.89579	0.89577	0.998978	1772	0	0.12632	0.30135	0.4358	0.985388	896	2	0.12632
TNFRSF10B	5	0.896	0.89597	0.998978	1773	0	0.019817	0.80432	0.80415	1	1608	0	0.019817
HINFP	5	0.8962	0.89618	0.998978	1774	0	0.1911	0.35961	0.49782	0.991898	1008	2	0.1911
NIPBL	5	0.89667	0.89666	0.998978	1775	0	0.04215	0.87222	0.87217	1	1731	0	0.04215
PPP5C	5	0.89748	0.89747	0.998978	1776	0	-0.0033589	0.7689	0.76907	1	1548	1	-0.0033589
IFNG	5	0.89815	0.89813	0.998978	1777	0	0.10257	0.49774	0.58446	0.991898	1201	1	0.10257
RPS27L	5	0.89882	0.8988	0.998978	1778	0	-0.040614	0.94926	0.94919	1	1874	0	-0.040614
CYCS	5	0.90001	0.89997	0.998978	1779	0	0.1141	0.68651	0.69997	1	1410	1	0.1141
IL4R	5	0.90151	0.90146	0.998978	1780	0	-0.013998	0.18947	0.31783	0.985388	635	2	-0.013998
TET2	5	0.90158	0.90153	0.998978	1781	0	0.21176	0.032603	0.086336	0.985388	142	3	0.21176
PAN3	5	0.90177	0.90174	0.998978	1782	0	0.043737	0.76463	0.765	1	1541	1	0.043737
PIF1	10	0.90182	0.90245	0.998978	1783	1	0.0017587	0.18944	0.39721	0.985388	633	3	0.0017587
ZNF286B	5	0.90184	0.9018	0.998978	1784	0	0.054835	0.13882	0.26466	0.985388	519	2	0.054835
FBXO45	5	0.90197	0.90193	0.998978	1785	0	-0.026484	0.80955	0.80935	1	1614	0	-0.026484
ZNF292	5	0.90235	0.90232	0.998978	1786	0	0.013508	0.31833	0.45378	0.987225	935	1	0.013508
DEK	5	0.90261	0.90257	0.998978	1787	0	0.28934	0.0069122	0.02357	0.985388	46	4	0.28934
KIF22	10	0.90376	0.90419	0.998978	1788	1	0.064352	0.38923	0.60776	0.996683	1073	3	0.064352
PIK3R1	5	0.90377	0.9037	0.998978	1789	0	-0.021785	0.86138	0.86127	1	1707	0	-0.021785
RNASE8	5	0.90529	0.90522	0.998978	1790	0	0.14768	0.060365	0.1396	0.985388	259	3	0.14768
FIGNL2	5	0.9056	0.90553	0.998978	1791	0	0.24262	0.0079993	0.026962	0.985388	52	4	0.24262
C15orf60	5	0.90598	0.90589	0.998978	1792	0	0.23994	0.0099465	0.032804	0.985388	61	3	0.23994
OAS3	5	0.90617	0.90608	0.998978	1793	0	0.1467	0.058746	0.13654	0.985388	250	3	0.1467
ANXA1	5	0.90679	0.90669	0.998978	1794	0	-0.0076648	0.088641	0.19124	0.985388	362	2	-0.0076648
DTX3L	5	0.90784	0.90773	0.998978	1795	0	0.067707	0.22926	0.35963	0.985388	732	2	0.067707
TMEM109	5	0.90809	0.90798	0.998978	1796	0	0.10936	0.10091	0.2131	0.985388	412	2	0.10936
HIST2H3A	5	0.90815	0.90804	0.998978	1797	0	0.17134	0.075099	0.16679	0.985388	310	3	0.17134
GRB2	10	0.90898	0.90898	0.998978	1798	1	-0.041403	0.76679	0.86279	1	1544	2	-0.041403
SETBP1	5	0.90943	0.90931	0.998978	1799	0	0.041027	0.67737	0.69327	1	1401	1	0.041027
GATAD2A	10	0.90946	0.90943	0.998978	1800	1	0.10727	0.38717	0.60594	0.996683	1071	1	0.10727
ZNF26	5	0.91052	0.9104	0.998978	1801	0	0.048477	0.23241	0.36297	0.985388	742	2	0.048477
UVSSA	5	0.91064	0.91053	0.998978	1802	0	0.10954	0.18314	0.31117	0.985388	620	2	0.10954
PRMT7	5	0.91214	0.912	0.998978	1803	0	-0.012921	0.2141	0.34362	0.985388	699	2	-0.012921
RBPJ	5	0.91314	0.91302	0.998978	1804	0	0.02356	0.52007	0.59614	0.996683	1217	1	0.02356
MACROD2	5	0.91373	0.9136	0.998978	1805	0	0.026031	0.25981	0.39184	0.985388	813	2	0.026031
RAD51D	5	0.91425	0.91415	0.998978	1806	0	0.21648	0.019381	0.059889	0.985388	101	3	0.21648
HRASLS	5	0.91483	0.91472	0.998978	1807	0	0.045776	0.1241	0.24918	0.985388	478	2	0.045776
PSMC3IP	5	0.91489	0.91477	0.998978	1808	0	0.10483	0.14852	0.27475	0.985388	541	2	0.10483
BTG2	5	0.91495	0.91482	0.998978	1809	0	-0.014728	0.70305	0.71254	1	1441	1	-0.014728
USP14	5	0.91598	0.91585	0.998978	1810	0	-0.0048701	0.66302	0.68302	1	1385	1	-0.0048701
ZNF217	10	0.91602	0.91583	0.998978	1811	0	0.025903	0.88945	0.91062	1	1766	1	0.025903
ANKRD13C	5	0.91819	0.91808	0.998978	1812	0	0.048809	0.16725	0.29442	0.985388	590	2	0.048809
FSHR	5	0.91842	0.9183	0.998978	1813	0	0.055762	0.077288	0.17073	0.985388	318	2	0.055762
TCEA1	5	0.9187	0.91858	0.998978	1814	0	-0.00085091	0.96497	0.96497	1	1909	0	-0.00085091
ZNF28	5	0.91953	0.91941	0.998978	1815	0	0.049928	0.17794	0.30569	0.985388	610	2	0.049928
CASP2	5	0.91975	0.91962	0.998978	1816	0	-0.0096165	0.30586	0.44059	0.985388	907	2	-0.0096165
SPATA18	5	0.91986	0.91973	0.998978	1817	0	0.0015458	0.91729	0.91717	1	1810	0	0.0015458
WHSC1L1	5	0.92052	0.92041	0.998978	1818	0	0.044958	0.88489	0.88492	1	1756	0	0.044958
TANGO2	5	0.92057	0.92047	0.998978	1819	0	0.085609	0.22125	0.35121	0.985388	715	2	0.085609
TMBIM6	5	0.92074	0.92063	0.998978	1820	0	-0.018768	0.74813	0.74999	1	1514	1	-0.018768
EXD1	5	0.92161	0.92151	0.998978	1821	0	0.087243	0.36487	0.50349	0.991898	1022	2	0.087243
ZFYVE26	5	0.92199	0.92188	0.998978	1822	0	0.0031206	0.22397	0.35405	0.985388	721	1	0.0031206
PSMC5	5	0.92231	0.92221	0.998978	1823	0	0.061435	0.1284	0.25372	0.985388	484	1	0.061435
SRPK1	5	0.92263	0.92253	0.998978	1824	0	-0.0081532	0.5848	0.63249	0.997595	1294	1	-0.0081532
SETD1A	5	0.9229	0.9228	0.998978	1825	0	0.070288	0.024867	0.07098	0.985388	112	2	0.070288
YY1AP1	5	0.92306	0.92296	0.998978	1826	0	0.11311	0.57484	0.62666	0.996686	1287	1	0.11311
RPP38	5	0.92322	0.92313	0.998978	1827	0	0.073874	0.4656	0.5684	0.991898	1155	1	0.073874
ZNF230	5	0.92327	0.92318	0.998978	1828	0	0.058343	0.3057	0.44043	0.985388	906	1	0.058343
ZNF280A	5	0.9237	0.9236	0.998978	1829	0	0.031423	0.60317	0.64374	0.997595	1315	1	0.031423
IL33	5	0.92402	0.92392	0.998978	1830	0	0.13098	0.37065	0.50969	0.991898	1035	2	0.13098
MICALL2	5	0.92417	0.92406	0.998978	1831	0	0.072073	0.30756	0.4424	0.985388	911	2	0.072073
STK24	5	0.92543	0.92533	0.998978	1832	0	0.16751	0.063309	0.14514	0.985388	267	3	0.16751
ARID3C	5	0.92569	0.92559	0.998978	1833	0	0.060223	0.30166	0.43613	0.985388	897	1	0.060223
HCRT	5	0.9259	0.92579	0.998978	1834	0	0.10795	0.091336	0.19608	0.985388	373	2	0.10795
EDIL3	5	0.92605	0.92595	0.998978	1835	0	0.074132	0.14042	0.26632	0.985388	523	2	0.074132
ZNF225	5	0.92641	0.92632	0.998978	1836	0	0.15516	0.0012377	0.0053808	0.674616	17	3	0.15516
TOP1MT	5	0.92672	0.92663	0.998978	1837	0	0.11358	0.18102	0.30895	0.985388	617	1	0.11358
CCDC74B	5	0.92677	0.92668	0.998978	1838	0	0.077355	0.047442	0.11506	0.985388	207	2	0.077355
CECR2	5	0.92723	0.92714	0.998978	1839	0	0.16285	0.063075	0.14471	0.985388	266	3	0.16285
TNFSF11	5	0.92835	0.92828	0.998978	1840	0	0.099028	0.35304	0.49078	0.991898	1001	2	0.099028
CCNA2	5	0.9286	0.92854	0.998978	1841	0	0.082977	0.059103	0.13722	0.985388	255	2	0.082977
HELLS	5	0.92865	0.92859	0.998978	1842	0	0.11608	0.28185	0.41515	0.985388	856	2	0.11608
DGKZ	5	0.9287	0.92864	0.998978	1843	0	0.071007	0.21272	0.34216	0.985388	696	2	0.071007
PTPN12	5	0.9294	0.92935	0.998978	1844	0	0.050292	0.47235	0.57174	0.991898	1165	1	0.050292
STRA8	5	0.92975	0.9297	0.998978	1845	0	-0.01229	0.2877	0.42136	0.985388	868	2	-0.01229
INF2	5	0.9302	0.93013	0.998978	1846	0	0.17716	0.36452	0.50312	0.991898	1019	2	0.17716
STK17B	5	0.93039	0.93033	0.998978	1847	0	0.01971	0.3773	0.51682	0.991898	1051	2	0.01971
PID1	4	0.9309	0.93106	0.998978	1848	0	0.20531	0.044283	0.10525	0.985388	195	2	0.20531
CNOT6L	5	0.93093	0.93088	0.998978	1849	0	0.03758	0.91735	0.91722	1	1811	0	0.03758
ERI3	5	0.93118	0.93113	0.998978	1850	0	0.097036	0.16712	0.29429	0.985388	589	1	0.097036
PHF12	5	0.9321	0.93204	0.998978	1851	0	0.04169	0.04824	0.11661	0.985388	210	1	0.04169
GML	10	0.93227	0.93207	0.998978	1852	0	0.10743	0.19869	0.41033	0.985388	657	4	0.10743
NUDT17	5	0.93244	0.93237	0.998978	1853	0	0.012818	0.46761	0.56937	0.991898	1157	1	0.012818
RNF26	5	0.93268	0.93261	0.998978	1854	0	0.11567	0.39078	0.53131	0.991898	1077	2	0.11567
XRCC3	5	0.93358	0.93353	0.998978	1855	0	0.16264	0.070961	0.15925	0.985388	292	3	0.16264
PTPRR	5	0.93363	0.93358	0.998978	1856	0	0.15565	0.25931	0.39131	0.985388	811	2	0.15565
DGCR8	5	0.93368	0.93363	0.998978	1857	0	-0.0064121	0.54713	0.61079	0.996683	1250	1	-0.0064121
TPRG1	10	0.93387	0.93367	0.998978	1858	0	-0.070392	0.40614	0.62288	0.996683	1098	2	-0.070392
EME1	5	0.93401	0.93394	0.998978	1859	0	0.17865	0.029196	0.079621	0.985388	131	3	0.17865
CSF2	5	0.93453	0.93445	0.998978	1860	0	0.094529	0.32604	0.46196	0.987225	949	2	0.094529
E2F8	5	0.93546	0.93537	0.998978	1861	0	0.16563	0.057977	0.1351	0.985388	247	3	0.16563
DDX18	4	0.93553	0.93571	0.998978	1862	0	0.24901	0.10595	0.19437	0.985388	428	1	0.24901
RNASE11	5	0.93597	0.93588	0.998978	1863	0	0.14684	0.09842	0.20872	0.985388	405	2	0.14684
LINS	5	0.93606	0.93597	0.998978	1864	0	0.18129	0.083681	0.18233	0.985388	343	3	0.18129
GTF2H4	5	0.9362	0.93612	0.998978	1865	0	-0.0083666	0.37272	0.51192	0.991898	1041	1	-0.0083666
PTK2B	5	0.93747	0.93738	0.998978	1866	0	0.090343	0.29823	0.43248	0.985388	888	2	0.090343
SWSAP1	5	0.93806	0.93797	0.998978	1867	0	0.14521	0.069258	0.15609	0.985388	284	3	0.14521
CSTF2	5	0.93842	0.93833	0.998978	1868	0	0.049562	0.77526	0.77515	1	1559	1	0.049562
TMEM189-UBE2V1	5	0.93873	0.93864	0.998978	1869	0	0.21036	0.035606	0.092173	0.985388	161	3	0.21036
TFDP3	5	0.93899	0.9389	0.998978	1870	0	-0.00026426	0.85485	0.85469	1	1693	0	-0.00026426
PPARG	10	0.94119	0.94102	0.998978	1871	0	0.11461	0.20054	0.41294	0.985388	662	4	0.11461
KAT7	5	0.94182	0.94173	0.998978	1872	0	0.12069	0.047617	0.1154	0.985388	208	2	0.12069
CCDC155	5	0.94195	0.94185	0.998978	1873	0	0.048015	0.14391	0.26995	0.985388	530	2	0.048015
MORF4L1	5	0.94199	0.94189	0.998978	1874	0	0.050626	0.70242	0.71204	1	1440	1	0.050626
NEK6	5	0.94208	0.94198	0.998978	1875	0	0.068044	0.17669	0.30437	0.985388	606	2	0.068044
NUPR1	5	0.94242	0.94232	0.998978	1876	0	0.20822	0.013592	0.043545	0.985388	77	3	0.20822
BCL2L13	5	0.94334	0.94323	0.998978	1877	0	0.12805	0.14684	0.273	0.985388	537	2	0.12805
TPT1	5	0.94338	0.94328	0.998978	1878	0	0.14995	0.34701	0.48434	0.991364	990	2	0.14995
USP11	5	0.94367	0.94356	0.998978	1879	0	0.1385	0.37301	0.51223	0.991898	1042	2	0.1385
ANGPTL7	5	0.9454	0.94528	0.998978	1880	0	0.08492	0.069264	0.1561	0.985388	285	2	0.08492
ATF2	5	0.94648	0.9464	0.998978	1881	0	0.072379	0.70712	0.71567	1	1451	1	0.072379
HEATR1	4	0.9467	0.94681	0.998978	1882	0	0.33228	0.70526	0.70546	1	1446	0	0.33228
GJA1	5	0.94814	0.94806	0.998978	1883	0	0.079478	0.13491	0.26053	0.985388	507	2	0.079478
DIS3L	5	0.94822	0.94814	0.998978	1884	0	0.022288	0.33599	0.47263	0.990688	969	2	0.022288
ZNF277	5	0.94872	0.94865	0.998978	1885	0	0.09312	0.32569	0.4616	0.987225	948	2	0.09312
CD40	5	0.94914	0.94907	0.998978	1886	0	0.052431	0.18092	0.30883	0.985388	616	2	0.052431
EPHB1	5	0.95002	0.94994	0.998978	1887	0	0.10172	0.64689	0.67189	1	1365	1	0.10172
REXO4	5	0.95047	0.95039	0.998978	1888	0	0.017576	0.94005	0.93996	1	1857	0	0.017576
IL24	5	0.95066	0.95058	0.998978	1889	0	0.0002675	0.12131	0.24626	0.985388	471	1	0.0002675
TNFRSF17	5	0.95069	0.95062	0.998978	1890	0	0.25058	0.015101	0.047897	0.985388	82	4	0.25058
STXBP4	5	0.95081	0.95073	0.998978	1891	0	0.13995	0.042446	0.10545	0.985388	185	2	0.13995
ELAC1	5	0.95103	0.95096	0.998978	1892	0	0.16885	0.050606	0.12116	0.985388	218	3	0.16885
ZBTB48	5	0.95318	0.95315	0.998978	1893	0	0.073155	0.14911	0.27538	0.985388	545	2	0.073155
MTA2	5	0.9534	0.95337	0.998978	1894	0	0.055819	0.67111	0.68873	1	1392	1	0.055819
PSMB6	9	0.95352	0.95351	0.998978	1895	0	0.024482	0.15772	0.34507	0.985388	569	1	0.024482
MAS1	5	0.95354	0.95352	0.998978	1896	0	0.091418	0.40272	0.53917	0.991898	1095	1	0.091418
IL36A	5	0.95425	0.95421	0.998978	1897	0	0.059448	0.03096	0.083072	0.985388	137	2	0.059448
TSPAN31	5	0.95453	0.95449	0.998978	1898	0	0.11318	0.052825	0.12536	0.985388	226	2	0.11318
POLR2E	10	0.95456	0.9545	0.998978	1899	0	0.02927	0.23935	0.46693	0.987225	763	3	0.02927
CCNE2	5	0.95467	0.95463	0.998978	1900	0	0.16257	0.018517	0.057787	0.985388	96	4	0.16257
MCRS1	5	0.95471	0.95466	0.998978	1901	0	0.091038	0.09176	0.19683	0.985388	377	2	0.091038
DNMT1	5	0.95505	0.95501	0.998978	1902	0	0.113	0.09894	0.20964	0.985388	407	2	0.113
MUC12	5	0.95639	0.95635	0.998978	1903	0	0.063822	0.3026	0.43715	0.985388	900	1	0.063822
TP53I13	5	0.95656	0.95653	0.998978	1904	0	0.09086	0.7544	0.75565	1	1525	1	0.09086
GSK3A	5	0.95663	0.9566	0.998978	1905	0	0.038205	0.61801	0.65301	0.997595	1334	1	0.038205
ERCC2	5	0.9576	0.95759	0.998978	1906	0	0.27912	0.0043134	0.015366	0.985388	29	3	0.27912
ZFP57	5	0.95806	0.95806	0.998978	1907	0	0.080143	0.21869	0.34851	0.985388	706	2	0.080143
IL4	5	0.95868	0.95868	0.998978	1908	0	0.19486	0.010172	0.033487	0.985388	63	4	0.19486
CCDC34	5	0.95871	0.95872	0.998978	1909	0	0.11057	0.24832	0.37968	0.985388	781	2	0.11057
TNFSF4	10	0.95912	0.95906	0.998978	1910	0	0.019317	0.14954	0.33915	0.985388	547	1	0.019317
MICAL2	5	0.95913	0.95914	0.998978	1911	0	0.086821	0.074108	0.16502	0.985388	304	2	0.086821
CCDC64B	5	0.95958	0.95958	0.998978	1912	0	0.080972	0.040502	0.10171	0.985388	178	2	0.080972
SFR1	5	0.96028	0.9603	0.998978	1913	0	0.057164	0.050632	0.12121	0.985388	219	1	0.057164
PPARGC1A	10	0.9605	0.96045	0.998978	1914	0	0.060214	0.049949	0.15531	0.985388	215	3	0.060214
MLH1	5	0.96081	0.96082	0.998978	1915	0	0.21557	0.02308	0.067365	0.985388	107	3	0.21557
ZNF221	5	0.96084	0.96085	0.998978	1916	0	0.042479	0.42892	0.55095	0.991898	1119	1	0.042479
PDGFRA	5	0.96096	0.96098	0.998978	1917	0	0.12911	0.033369	0.087836	0.985388	146	2	0.12911
SETX	5	0.9624	0.9624	0.998978	1918	0	0.094847	0.31385	0.44906	0.987225	925	2	0.094847
FTO	5	0.96249	0.9625	0.998978	1919	0	0.078499	0.36539	0.50407	0.991898	1024	2	0.078499
CIDEA	5	0.96282	0.96283	0.998978	1920	0	0.20765	0.020256	0.061648	0.985388	103	3	0.20765
MYCBP	5	0.963	0.96299	0.998978	1921	0	0.059565	0.026454	0.07413	0.985388	120	2	0.059565
PSMD11	3	0.96326	0.96335	0.998978	1922	0	0.43366	0.00081417	0.0023345	0.520323	12	2	0.43366
ZNF273	10	0.96373	0.96371	0.998978	1923	0	0.1401	0.024522	0.092236	0.985388	111	5	0.1401
SCAND3	5	0.96388	0.96387	0.998978	1924	0	0.088749	0.30222	0.43675	0.985388	899	2	0.088749
ORC6	5	0.96394	0.96393	0.998978	1925	0	0.15593	0.079676	0.17507	0.985388	326	2	0.15593
PPIL2	5	0.96506	0.96506	0.998978	1926	0	0.064278	0.37538	0.51478	0.991898	1049	2	0.064278
CLUAP1	5	0.96526	0.96527	0.998978	1927	0	0.092037	0.01259	0.04061	0.985388	74	2	0.092037
POLI	5	0.96537	0.96538	0.998978	1928	0	0.014211	0.88222	0.88222	1	1751	0	0.014211
NFATC2	10	0.96545	0.9654	0.998978	1929	0	-0.020119	0.67106	0.8021	1	1391	2	-0.020119
PAPD7	5	0.96548	0.9655	0.998978	1930	0	0.20724	0.011362	0.036992	0.985388	68	3	0.20724
ARRB2	5	0.96551	0.96552	0.998978	1931	0	0.10958	0.23092	0.3614	0.985388	737	2	0.10958
PTPRN	5	0.96579	0.9658	0.998978	1932	0	0.030817	0.31894	0.45441	0.987225	937	1	0.030817
RNASE1	5	0.96582	0.96583	0.998978	1933	0	0.038796	0.9178	0.91769	1	1812	0	0.038796
CNOT10	5	0.96598	0.96598	0.998978	1934	0	0.048643	0.3752	0.51458	0.991898	1048	2	0.048643
PALB2	5	0.96629	0.96629	0.998978	1935	0	0.19223	0.07673	0.16974	0.985388	317	3	0.19223
XRCC2	5	0.96643	0.96643	0.998978	1936	0	0.088234	0.18561	0.31376	0.985388	625	2	0.088234
AGO1	5	0.96645	0.96645	0.998978	1937	0	0.044812	0.032978	0.087069	0.985388	144	2	0.044812
MCM5	5	0.96673	0.96673	0.998978	1938	0	0.13826	0.29253	0.42648	0.985388	877	2	0.13826
GRHL2	5	0.96713	0.96714	0.998978	1939	0	0.14027	0.10158	0.21427	0.985388	415	3	0.14027
PARP10	5	0.96724	0.96724	0.998978	1940	0	0.16164	0.089118	0.19211	0.985388	365	3	0.16164
SPIDR	5	0.96748	0.96749	0.998978	1941	0	0.059381	0.25	0.38145	0.985388	788	2	0.059381
BRD4	5	0.96828	0.9683	0.998978	1942	0	0.069528	0.31158	0.44664	0.987225	921	1	0.069528
DDX59	5	0.96844	0.96845	0.998978	1943	0	0.082346	0.48712	0.57906	0.991898	1183	1	0.082346
EGFL6	5	0.96862	0.96864	0.998978	1944	0	0.20477	0.033898	0.08888	0.985388	149	3	0.20477
HIST3H3	5	0.96872	0.96873	0.998978	1945	0	0.19869	0.015996	0.050496	0.985388	86	3	0.19869
NUDT1	5	0.9698	0.96981	0.998978	1946	0	0.19732	0.075764	0.16799	0.985388	313	3	0.19732
IL22RA1	5	0.97065	0.97062	0.998978	1947	0	0.051453	0.3125	0.44761	0.987225	923	1	0.051453
ZNF296	5	0.97114	0.97112	0.998978	1948	0	0.10552	0.38323	0.52321	0.991898	1063	1	0.10552
USP36	5	0.97162	0.9716	0.998978	1949	0	0.17319	0.056583	0.1325	0.985388	239	3	0.17319
SPO11	5	0.97181	0.97178	0.998978	1950	0	0.10723	0.10434	0.21916	0.985388	426	2	0.10723
PTPRH	5	0.97212	0.97209	0.998978	1951	0	0.058956	0.1842	0.31229	0.985388	621	1	0.058956
RAD51C	5	0.97215	0.97212	0.998978	1952	0	0.048914	0.2287	0.35904	0.985388	731	1	0.048914
CCDC67	5	0.97234	0.97231	0.998978	1953	0	0.091636	0.36468	0.50329	0.991898	1020	1	0.091636
SMARCB1	10	0.9726	0.97258	0.998978	1954	0	-0.0052981	0.9775	0.97749	1	1951	0	-0.0052981
TRIM25	5	0.97347	0.97342	0.999023	1955	0	0.10186	0.26236	0.39455	0.985388	817	2	0.10186
DNAJC25	5	0.97367	0.97362	0.999023	1956	0	0.029346	0.82053	0.82035	1	1634	0	0.029346
FBXO44	5	0.97465	0.97458	0.999213	1957	0	0.096182	0.19758	0.32635	0.985388	653	2	0.096182
TUT1	10	0.97483	0.97482	0.999213	1958	0	0.074326	0.046733	0.14765	0.985388	206	3	0.074326
HIST1H4A	5	0.97537	0.9753	0.999213	1959	0	0.14324	0.00311	0.011495	0.960801	24	3	0.14324
CALR	5	0.97605	0.97596	0.999336	1960	0	0.086551	0.36294	0.50139	0.991898	1016	2	0.086551
MDM4	5	0.97696	0.97687	0.999336	1961	0	0.075887	0.31228	0.44738	0.987225	922	2	0.075887
SMG6	5	0.9772	0.97712	0.999336	1962	0	0.12748	0.23574	0.36649	0.985388	749	2	0.12748
TK1	5	0.9775	0.97743	0.999336	1963	0	0.25138	0.0094168	0.031253	0.985388	59	3	0.25138
TPRKB	5	0.978	0.97791	0.999336	1964	0	0.18066	0.047841	0.11583	0.985388	209	3	0.18066
BCLAF1	5	0.97907	0.97898	0.999447	1965	0	0.33028	0.0063351	0.021787	0.985388	40	3	0.33028
RPAIN	5	0.97911	0.97902	0.999447	1966	0	0.067194	0.77975	0.77955	1	1568	1	0.067194
CDK15	5	0.97965	0.97955	0.999474	1967	0	0.17436	0.10676	0.22338	0.985388	433	3	0.17436
NASP	5	0.98021	0.98013	0.999474	1968	0	0.08844	0.3829	0.52285	0.991898	1061	2	0.08844
RAD21L1	5	0.98188	0.9818	0.999474	1969	0	0.14894	0.34124	0.47815	0.991364	977	2	0.14894
NUDT19	5	0.98205	0.98197	0.999474	1970	0	0.15617	0.0046601	0.016479	0.985388	30	4	0.15617
SYAP1	5	0.98222	0.98214	0.999474	1971	0	0.15308	0.088767	0.19147	0.985388	363	3	0.15308
CIB1	5	0.98303	0.98294	0.999474	1972	0	0.096309	0.18525	0.31338	0.985388	624	1	0.096309
UTP20	5	0.98307	0.98298	0.999474	1973	0	0.43693	0.0023941	0.0091948	0.838399	22	4	0.43693
OGG1	5	0.98312	0.98303	0.999474	1974	0	0.13846	0.067092	0.15213	0.985388	277	3	0.13846
FANCB	5	0.98416	0.98406	0.999551	1975	0	0.092269	0.85226	0.85209	1	1685	0	0.092269
ABT1	5	0.98572	0.98561	0.999551	1976	0	0.064642	0.092105	0.19746	0.985388	380	1	0.064642
RANBP2	5	0.98609	0.98599	0.999551	1977	0	0.16455	0.25507	0.38677	0.985388	801	2	0.16455
IKBKG	5	0.98625	0.98615	0.999551	1978	0	0.24713	0.0053373	0.018649	0.985388	34	4	0.24713
FBXO31	10	0.98663	0.98656	0.999551	1979	0	0.14143	0.01771	0.069708	0.985388	93	4	0.14143
CACYBP	5	0.98716	0.98707	0.999551	1980	0	0.29374	0.0036195	0.013157	0.985388	26	3	0.29374
CCDC68	5	0.98824	0.98814	0.999551	1981	0	0.070163	0.86717	0.8671	1	1720	0	0.070163
HIC1	5	0.98867	0.98858	0.999551	1982	0	0.17146	0.0174	0.054574	0.985388	92	4	0.17146
CASZ1	5	0.98879	0.9887	0.999551	1983	0	0.19679	0.0085676	0.028672	0.985388	56	4	0.19679
MORC2	5	0.98925	0.98915	0.999551	1984	0	0.14212	0.083619	0.18222	0.985388	341	2	0.14212
PPIL3	5	0.99034	0.99026	0.999551	1985	0	0.12358	0.045043	0.11045	0.985388	198	3	0.12358
CCDC71	5	0.99057	0.99048	0.999551	1986	0	0.11466	0.24042	0.37142	0.985388	768	2	0.11466
BABAM1	5	0.99114	0.99105	0.999551	1987	0	0.31881	4e-05	0.00018921	0.18978	3	4	0.31881
AP5Z1	5	0.99187	0.99178	0.999551	1988	0	0.092958	0.30602	0.44076	0.985388	908	1	0.092958
NOL9	5	0.99238	0.99229	0.999551	1989	0	0.2073	0.0085803	0.028709	0.985388	57	4	0.2073
DNTT	5	0.99261	0.99254	0.999551	1990	0	0.20636	0.034273	0.089601	0.985388	153	3	0.20636
CRY2	5	0.99275	0.99266	0.999551	1991	0	0.093651	0.37012	0.50913	0.991898	1034	2	0.093651
CDKN2D	5	0.99299	0.99291	0.999551	1992	0	0.16891	0.010623	0.034852	0.985388	64	4	0.16891
PLK5	5	0.99308	0.99301	0.999551	1993	0	0.16106	0.071391	0.16005	0.985388	295	3	0.16106
DDIT4L	5	0.99314	0.99307	0.999551	1994	0	0.16609	0.001604	0.0066112	0.698006	20	3	0.16609
PMS2	5	0.99421	0.99415	1	1995	0	0.10617	0.037819	0.09652	0.985388	167	2	0.10617
PRPSAP1	5	0.99524	0.99521	1	1996	0	0.16964	0.049026	0.11812	0.985388	212	3	0.16964
ID3	5	0.99535	0.99532	1	1997	0	0.11756	0.32988	0.46609	0.987225	957	2	0.11756
EXO1	5	0.99622	0.99622	1	1998	0	0.14848	0.11688	0.24094	0.985388	457	3	0.14848
KIAA2022	5	0.99807	0.99807	1	1999	0	0.16379	0.018451	0.057593	0.985388	95	4	0.16379
[truncated: 7 more rows]

## Sheet: Fig.2b-d_scatter_plot
screen	gRNA	Gene	CT_B2	CT_B3	CT_B4	CT_B7	CT_B8	CG_B2	CG_B3	CG_B4	CG_B7	CG_B8	CT_mean	CG_mean	CT_zscore	CG_zscore	CT_LFC	CG_LFC
CG	APEX1_1	APEX1	44.5422					18.8234					44.5422	18.8234	0.942519	3.06725	0.0935263	0.119304
CG	APEX1_2	APEX1	42.6767					18.5239					42.6767	18.5239	0.313664	2.4522	0.0318029	0.0961587
CG	ATM_1	ATM	45.263					17.9782					45.263	17.9782	1.18552	1.33203	0.116687	0.0530267
CG	ATM_2	ATM	47.1536					17.3406					47.1536	17.3406	1.82283	0.0229689	0.175722	0.00093108
CG	BABAM1_1	BABAM1	44.7836					16.7985					44.7836	16.7985	1.02392	-1.09004	0.101327	-0.0448919
CG	BABAM1_2	BABAM1	41.4061				40.2024	20.1898				18.8388	40.8043	19.5143	-0.317531	4.48571	-0.0329253	0.171308
CG	CDK2_1	CDK2	36.6113					19.0085					36.6113	19.0085	-1.73098	3.44716	-0.189355	0.133417
CG	CDK2_2	CDK2	37.0368				33.4454	20.2228				17.6382	35.2411	18.9305	-2.19289	3.28702	-0.244388	0.127485
CG	ERCC1_1	ERCC1				37.7855					17.2238		37.7855	17.2238	-1.33517	-0.216836	-0.143813	-0.0088195
CG	ERCC1_2	ERCC1				38.1869					18.4651		38.1869	18.4651	-1.19984	2.33148	-0.128566	0.091572
CG	ERCC2_1	ERCC2		44.8254					18.7645				44.8254	18.7645	1.03801	2.94628	0.102672	0.114781
CG	ERCC2_2	ERCC2		46.1873					18.5105				46.1873	18.5105	1.4971	2.42476	0.145852	0.0951173
CG	ERCC4_1	ERCC4		38.6379	35.6011				24.8795	25.868			37.1195	25.3737	-1.55967	16.5154	-0.169468	0.550109
CG	ERCC4_2	ERCC4		37.5918	35.0114				26.9477	26.929			36.3016	26.9384	-1.83538	19.7277	-0.201611	0.636436
CG	LIG3_1	LIG3				48.9947	51.8207				17.6593	16.5974	50.4077	17.1284	2.91981	-0.412796	0.272	-0.0168366
CG	MSH2_1	MSH2	29.9234	32.5677				18.7543	18.4934				31.2456	18.6238	-3.53979	2.6575	-0.417994	0.103926
CG	MSH2_2	MSH2	29.2237	28.9616				20.2192	19.8973				29.0926	20.0582	-4.26554	5.60235	-0.520992	0.210968
CG	NC_1	NC	42.8069	39.7451	37.4085			17.9187	17.8556	17.1213			39.9869	17.6319	-0.593078	0.620954	-0.062119	0.0249623
CG	NC_2	NC	45.8572	41.7374	38.7665			18.0957	17.3237	16.7168			42.1204	17.3787	0.126127	0.101164	0.0128726	0.00409636
CG	NC_3	NC	44.0454	46.026	39.3228			16.6943	17.2021	17.0367			43.1314	16.9777	0.46695	-0.722119	0.0470934	-0.0295829
CG	POLB_1	POLB	44.0781					17.3529					44.0781	17.3529	0.786083	0.0481518	0.0784168	0.00195122
CG	POLB_2	POLB	45.0153					16.5428					45.0153	16.5428	1.102	-1.61505	0.108769	-0.0670225
CG	POLD1_1	POLD1		30.6106	27.384				16.0788	16.6494			28.9973	16.3641	-4.29767	-1.98198	-0.525726	-0.0826937
CG	POLD1_2	POLD1		30.5972	28.7818				15.3741	16.4547			29.6895	15.9144	-4.06434	-2.90515	-0.491693	-0.122891
CG	POLH_1	POLH		46.8695			43.0852		15.2988			15.8109	44.9773	15.5548	1.08922	-3.64342	0.107553	-0.155864
CG	POLH_2	POLH		46.5743			42.6861		15.3807			16.2184	44.6302	15.7995	0.972199	-3.14107	0.0963752	-0.133346
CG	REV1_1	REV1		45.2793			36.2097		16.9873			16.5605	40.7445	16.7739	-0.337685	-1.14057	-0.0350407	-0.0470071
CG	REV1_2	REV1		44.0275			39.7272		14.9168			15.3666	41.8773	15.1417	0.0442059	-4.49163	0.00452476	-0.1947
CG	RFWD3_1	RFWD3	45.3999	43.893				9.47068	9.91137				44.6464	9.69102	0.977669	-15.6822	0.0968997	-0.838505
CG	RFWD3_2	RFWD3	47.3776	45.5466				9.91285	9.50151				46.4621	9.70718	1.58973	-15.649	0.154409	-0.836102
CG	UNG_1	UNG	68.9278	64.8323	68.4472			6.19602	7.24756	5.71579			67.4024	6.38645	8.64875	-22.4667	0.691156	-1.44014
CG	XPA_2	XPA		41.497			39.0471		22.2364			23.1119	40.272	22.6742	-0.496947	10.9731	-0.0518668	0.387824
CG	XPA_4	XPA		42.7395			37.8881		20.9536			21.5336	40.3138	21.2436	-0.482864	8.03598	-0.0503711	0.293802
CG	XRCC1_1	XRCC1				38.3962					18.2728		38.3962	18.2728	-1.1293	1.93678	-0.120682	0.0764726
CG	XRCC1_2	XRCC1				45.7304	45.9498				18.3465	16.7885	45.8401	17.5675	1.38007	0.488761	0.134966	0.0196842
CT	ATR_1	ATR		13.8588					6.0572				13.8588	6.0572	-0.975397	-0.805925	-0.166575	-0.127574
CT	ATR_2	ATR		12.8992					6.02959				12.8992	6.02959	-1.52721	-0.845659	-0.270094	-0.134166
CT	CDK1_1	CDK1	16.7021					6.24638					16.7021	6.24638	0.659643	-0.533676	0.102651	-0.0832051
CT	CDK1_2	CDK1	12.9376					6.19035					12.9376	6.19035	-1.50512	-0.614313	-0.265804	-0.0962051
CT	DHX36_1	DHX36	18.2547			21.6324		7.28201			7.94086		19.9435	7.61144	2.52365	1.43078	0.358545	0.201944
CT	DHX36_2	DHX36	19.7234			20.3653		7.00586			7.40275		20.0443	7.20431	2.58161	0.844876	0.365818	0.122634
CT	HUS1B_1	HUS1B	17.295					7.13365					17.295	7.13365	1.00062	0.743197	0.15298	0.108416
CT	HUS1B_2	HUS1B	15.3006					7.35135					15.3006	7.35135	-0.146289	1.05648	-0.0237895	0.151783
CT	HUS1_1	HUS1	15.9614					9.06191					15.9614	9.06191	0.23374	3.51815	0.0372149	0.45359
CT	HUS1_2	HUS1	17.3174					8.41649					17.3174	8.41649	1.01348	2.58933	0.154845	0.346993
CT	KAT7_1	KAT7	12.0163	8.70148				6.70939	4.90848				10.3589	5.80894	-2.98803	-1.1632	-0.586507	-0.187951
CT	KAT7_2	KAT7	15.0966	10.6418				6.85749	5.44575				12.8692	6.15162	-1.54447	-0.67004	-0.273455	-0.105258
CT	LIG3_1	LIG3	25.4702	22.0383				7.12465	6.84259				23.7542	6.98362	4.71502	0.527287	0.610809	0.0777501
CT	LIG3_2	LIG3	25.7759	18.28				8.73845	7.19332				22.028	7.96589	3.72231	1.94087	0.501959	0.26761
CT	MSH2_2	MSH2	8.13294	6.7986				5.69917	4.5827				7.46577	5.14093	-4.65173	-2.12452	-1.05901	-0.364195
CT	MSH2_3	MSH2	13.3342	10.0814				6.586	5.70772				11.7078	6.14686	-2.21233	-0.676887	-0.409906	-0.106374
CT	MSH6_1	MSH6	8.55497	8.4918				6.09424	5.82142				8.52339	5.95783	-4.04354	-0.948922	-0.867878	-0.151437
CT	MSH6_2	MSH6	14.1832	12.2173				6.88173	5.84511				13.2003	6.36342	-1.35409	-0.365237	-0.23681	-0.056422
CT	NC_1	NC	16.0029	12.798				6.7601	5.59172				14.4005	6.17591	-0.663912	-0.635092	-0.111262	-0.0995741
CT	NC_2	NC	17.6967	13.6546				7.33894	5.75866				15.6756	6.5488	0.0693826	-0.0984606	0.0111473	-0.0149943
CT	NC_3	NC	16.5325	16.6452				6.97299	7.28091				16.5888	7.12695	0.59453	0.733553	0.0928372	0.10706
CT	RAD1_1	RAD1	16.8737					7.80766					16.8737	7.80766	0.758362	1.71317	0.117404	0.238666
CT	RAD1_2	RAD1	16.3555					7.78878					16.3555	7.78878	0.460364	1.686	0.0724028	0.235173
CT	RAD51_1	RAD51	11.1727			11.611		5.47353			6.70789		11.3919	6.09071	-2.394	-0.757696	-0.449369	-0.119614
CT	RAD51_2	RAD51	12.7065					6.4471					12.7065	6.4471	-1.63801	-0.244815	-0.291806	-0.0375742
CT	TIMELESS_1	TIMELESS		14.393					6.93033				14.393	6.93033	-0.668207	0.450601	-0.11201	0.0666995
CT	TIMELESS_2	TIMELESS		9.78059		8.4761			5.78178		4.69238		9.12835	5.23708	-3.69566	-1.98616	-0.768951	-0.337463
CT	TRIM28_1	TRIM28	13.0872	11.0584				6.07828	4.83612				12.0728	5.4572	-2.00243	-1.66938	-0.365614	-0.278063
CT	TRIM28_2	TRIM28	11.7196	8.59397				5.78348	4.65006				10.1568	5.21677	-3.10426	-2.01539	-0.614934	-0.343069
CT	UNG_1	UNG	37.3801	29.4907				3.56355	3.06524				33.4354	3.31439	10.2822	-4.75309	1.104	-0.99748
**B2/B3/B4/B7/B8 indicates different biological repicates

## Sheet: Fig.3a_3c
site	Gene KD	Overexpression	CT_B4	CT_B5	CT_B7	CT_B8	CG_B4	CG_B5	CG_B7	CG_B8	CA_B4	CA_B5	CA_B7	CA_B8	indels_B4	indels_B5	indels_B7	indels_B8	CT_mean	CG_mean	CA_mean	indels_mean	CT_FC	CG_FC	CA_FC	indels_FC
HEK3	ERCC4	NA	0.067	0.073	0.0902	0.0667	0.138	0.174	0.1703	0.1598	0.015	0.018	0.0165	0.0161	0.011	0.011	0.0106	0.0093	0.074225	0.160525	0.0164	0.010475	1.63281	1.96521	2.08917	2.52918
HEK3	ERCC4	ERCC4			0.0439	0.0319			0.0765	0.0735			0.0078	0.0074			0.0032	0.0026	0.0379	0.075	0.0076	0.0029	0.833731	0.91818	0.968153	0.700201
HEK3	LIG3	NA	0.055	0.063	0.0745		0.086	0.105	0.0996		0.009	0.009	0.008		0.004	0.004	0.0041		0.0641667	0.0968667	0.00866667	0.00403333	1.41155	1.18588	1.10403	0.973843
HEK3	MSH2	NA	0.028	0.034	0.0416	0.0323	0.066	0.085	0.0868	0.0767	0.007	0.008	0.0095	0.008	0.004	0.005	0.0041	0.0046	0.033975	0.078625	0.008125	0.004425	0.747388	0.962559	1.03503	1.06841
HEK3	MSH2	MSH2			0.0362	0.0348			0.0707	0.0774			0.0064	0.0062			0.0024	0.0034	0.0355	0.07405	0.0063	0.0029	0.780935	0.90655	0.802548	0.700201
HEK3	MSH6	NA		0.033	0.0389			0.084	0.0895			0.007	0.0093			0.003	0.0052		0.03595	0.08675	0.00815	0.0041	0.790834	1.06203	1.03822	0.98994
HEK3	NC_all	NA																	0.0454583	0.0816833	0.00785	0.00414167	1	1	1	1
HEK3	NC1	NA	0.033	0.048	0.0524	0.0435	0.064	0.093	0.0848	0.0821	0.006	0.009	0.0073	0.0077	0.003	0.004	0.0051	0.004	0.044225	0.080975	0.0075	0.004025	0.972869	0.991328	0.955414	0.971831
HEK3	NC2	NA	0.039	0.049	0.0566	0.0411	0.078	0.094	0.0854	0.0819	0.007	0.008	0.0085	0.008	0.005	0.004	0.0046	0.004	0.046425	0.084825	0.007875	0.0044	1.02126	1.03846	1.00318	1.06237
HEK3	NC3	NA	0.041	0.042	0.0575	0.0424	0.077	0.083	0.0781	0.0789	0.008	0.007	0.0098	0.0079	0.004	0.005	0.0039	0.0031	0.045725	0.07925	0.008175	0.004	1.00587	0.97021	1.0414	0.965795
HEK3	POLD1	NA		0.03	0.033			0.067	0.0712			0.008	0.0104			0.004	0.0053		0.0315	0.0691	0.0092	0.00465	0.692942	0.84595	1.17197	1.12274
HEK3	RFWD3	NA	0.054	0.057	0.0706	0.05	0.072	0.075	0.0781	0.0737	0.012	0.013	0.0122	0.0104	0.004	0.005	0.004	0.0048	0.0579	0.0747	0.0119	0.00445	1.27369	0.914507	1.51592	1.07445
HEK3	RFWD3	RFWD3			0.0426	0.0369			0.0789	0.0748			0.0064	0.0066			0.0038	0.0042	0.03975	0.07685	0.0065	0.004	0.874427	0.940828	0.828025	0.965795
HEK3	UNG	NA	0.142	0.195	0.2111	0.177	0.052	0.052	0.0506	0.0437	0.006	0.005	0.0042	0.0053	0.003	0.002	0.0024	0.0024	0.181275	0.049575	0.005125	0.00245	3.98772	0.606917	0.652866	0.591549
HEK3	UNG	UNG			0.042	0.0352			0.0992	0.0987			0.0107	0.009			0.0073	0.0041	0.0386	0.09895	0.00985	0.0057	0.849129	1.21139	1.25478	1.37626
**B4/B5/B7/B8 indicates different biological repicates

## Sheet: Fig.3b_3d
site	Gene KD	Overexpression	CT_B5	CT_B7	CT_B8	CG_B5	CG_B7	CG_B8	CA_B5	CA_B7	CA_B8	indels_B5	indels_B7	indels_B8	CT_mean	CG_mean	CA_mean	indels_mean	CT_FC	CG_FC	CA_FC	indels_FC
RNF2	UNG	BFP	0.209	0.197	0.181	0.018	0.018	0.014	0.008	0.006	0.007	0.002	0.001	0.001	0.195667	0.0166667	0.007	0.00133333	2.17946	0.4	0.406452	0.352941
RNF2	RFWD3	BFP	0.102	0.115	0.093	0.021	0.023	0.021	0.022	0.023	0.018	0.006	0.004	0.004	0.103333	0.0216667	0.021	0.00466667	1.15099	0.52	1.21935	1.23529
RNF2	LIG3	BFP	0.126	0.131		0.045	0.043		0.02	0.019		0.003	0.003		0.1285	0.044	0.0195	0.003	1.43131	1.056	1.13226	0.794118
RNF2	RFWD3	RFWD3		0.088	0.068		0.036	0.03		0.015	0.012		0.004	0.002	0.078	0.033	0.0135	0.003	0.868812	0.792	0.783871	0.794118
RNF2	NC3	BFP	0.099	0.087	0.082	0.045	0.039	0.037	0.019	0.017	0.015	0.004	0.003	0.004	0.0893333	0.0403333	0.017	0.00366667	0.99505	0.968	0.987097	0.970588
RNF2	NC_all	BFP													0.0897778	0.0416667	0.0172222	0.00377778	1	1	1	1
RNF2	NC1	BFP	0.09	0.092	0.087	0.046	0.04	0.042	0.019	0.016	0.015	0.004	0.003	0.004	0.0896667	0.0426667	0.0166667	0.00366667	0.998762	1.024	0.967742	0.970588
RNF2	NC2	BFP	0.094	0.089	0.088	0.045	0.039	0.042	0.021	0.016	0.017	0.005	0.003	0.004	0.0903333	0.042	0.018	0.004	1.00619	1.008	1.04516	1.05882
RNF2	ERCC4	ERCC4		0.078	0.075		0.039	0.031		0.018	0.016		0.004	0.002	0.0765	0.035	0.017	0.003	0.852104	0.84	0.987097	0.794118
RNF2	ERCC4	BFP	0.108	0.12	0.103	0.054	0.055	0.043	0.023	0.027	0.022	0.005	0.006	0.005	0.110333	0.0506667	0.024	0.00533333	1.22896	1.216	1.39355	1.41176
RNF2	MSH2	MSH2		0.078	0.074		0.039	0.039		0.018	0.015		0.003	0.004	0.076	0.039	0.0165	0.0035	0.846535	0.936	0.958065	0.926471
RNF2	POLD1	BFP	0.074	0.086		0.045	0.041		0.021	0.017		0.004	0.005		0.08	0.043	0.019	0.0045	0.891089	1.032	1.10323	1.19118
RNF2	UNG	UNG		0.096	0.075		0.063	0.05		0.027	0.017		0.005	0.006	0.0855	0.0565	0.022	0.0055	0.952351	1.356	1.27742	1.45588
RNF2	MSH2	BFP	0.056	0.06	0.051	0.038	0.038	0.032	0.018	0.015	0.014	0.004	0.004	0.003	0.0556667	0.036	0.0156667	0.00366667	0.62005	0.864	0.909677	0.970588
RNF2	MSH6	BFP	0.056	0.065		0.041	0.041		0.016	0.016		0.004	0.005		0.0605	0.041	0.016	0.0045	0.673886	0.984	0.929032	1.19118
**B5/B7/B8 indicates different biological repicates

## Sheet: Fig.4a_5a_6a_K562_HEK3_tracts
site	Aligned_Sequence	BE	KD	Rep1	Rep2	Rep3	mean	std	NC_mean	NC_std	FC	FC_std	LFC	B1_zscore	B2_zscore	B3_zscore	zscore_mean	zscore_std	zscore_delta	C10	C16
HEK3	GCAATTAGTATATTTCTGCT	rA1-SaBE4(delta_UGI)	ERCC4	2.48726	2.05591	1.55161	2.03159	0.4683	1.56743	0.224281	1.29613	0.351653	0.374214	4.10127	2.178	-0.0705253	2.06958	2.08801	-0.0184277	A	C
HEK3	GCAATTAGTATATTTCTGCT	rA1-SaBE4(delta_UGI)	LIG3	1.83218	1.51138	1.51225	1.6186	0.184961	1.56743	0.224281	1.03265	0.189097	0.0463512	1.18044	-0.24988	-0.246023	0.22818	0.824686	-0.596506	A	C
HEK3	GCAATTAGTATATTTCTGCT	rA1-SaBE4(delta_UGI)	MSH2	1.89025	1.06533	1.68258	1.54605	0.429068	1.56743	0.224281	0.986363	0.307983	-0.0198093	1.43935	-2.23868	0.513415	-0.0953042	1.91308	-1.81778	A	C
HEK3	GCAATTAGTATATTTCTGCT	rA1-SaBE4(delta_UGI)	MSH6	3.75426	1.19429	2.27491	2.40782	1.28515	1.56743	0.224281	1.53616	0.848863	0.619329	9.75042	-1.66371	3.15444	3.74705	5.73009	-1.98304	A	C
HEK3	GCAATTAGTATATTTCTGCT	rA1-SaBE4(delta_UGI)	NC1	1.30732	1.41698	1.57563	1.43331	0.134895	1.56743	0.224281	0.914434	0.156611	-0.129048	-1.15972	-0.670815	0.0365617	-0.597991	0.601456	-0.00346523	A	C
HEK3	GCAATTAGTATATTTCTGCT	rA1-SaBE4(delta_UGI)	NC2	1.90769	1.19108	1.60752	1.56876	0.35987	1.56743	0.224281	1.00085	0.270596	0.00122988	1.51713	-1.67799	0.178749	0.00596029	1.60455	-1.59859	A	C
HEK3	GCAATTAGTATATTTCTGCT	rA1-SaBE4(delta_UGI)	NC3	1.87358	1.66531	1.56174	1.70021	0.158823	1.56743	0.224281	1.08471	0.185358	0.117313	1.36504	0.436422	-0.0253709	0.59203	0.708146	-0.116115	A	C
HEK3	GCAATTAGTATATTTCTGCT	rA1-SaBE4(delta_UGI)	POLD1	2.34858	1.75361	1.82629	1.97616	0.324564	1.56743	0.224281	1.26077	0.27463	0.3343	3.48291	0.830129	1.15419	1.82241	1.44713	0.375277	A	C
HEK3	GCAATTAGTATATTTCTGCT	rA1-SaBE4(delta_UGI)	RFWD3	3.38707	1.77786	1.5476	2.23751	1.00219	1.56743	0.224281	1.42751	0.671217	0.513497	8.11326	0.938278	-0.088418	2.9877	4.46844	-1.48074	A	C
HEK3	GCAATTAGTATATTTCTGCT	rA1-SaBE4(delta_UGI)	UNG	1.13932	0.833428	1.00564	0.992795	0.153351	1.56743	0.224281	0.633392	0.133364	-0.65883	-1.90879	-3.27268	-2.50485	-2.56211	0.683745	1.87836	A	C
HEK3	GCAATTAGTCTATTTTTGCT	rA1-SaBE4(delta_UGI)	ERCC4	2.96937	2.16343	2.22727	2.45336	0.448023	2.67958	0.373532	0.915577	0.210346	-0.127247	0.775835	-1.3818	-1.2109	-0.60562	1.19942	-0.593803	C	T
HEK3	GCAATTAGTCTATTTTTGCT	rA1-SaBE4(delta_UGI)	LIG3	3.77277	2.95341	2.47408	3.06675	0.656722	2.67958	0.373532	1.14449	0.292438	0.194707	2.92663	0.733108	-0.550154	1.03653	1.75814	-0.721612	C	T
HEK3	GCAATTAGTCTATTTTTGCT	rA1-SaBE4(delta_UGI)	MSH2	3.12157	3.18513	2.26321	2.85663	0.514905	2.67958	0.373532	1.06608	0.24292	0.0923121	1.18328	1.35344	-1.11468	0.474014	1.37848	-0.904462	C	T
HEK3	GCAATTAGTCTATTTTTGCT	rA1-SaBE4(delta_UGI)	MSH6	3.02263	2.42416	2.92965	2.79214	0.322056	2.67958	0.373532	1.04201	0.188533	0.0593692	0.918397	-0.683781	0.669477	0.301364	0.862191	-0.560827	C	T
HEK3	GCAATTAGTCTATTTTTGCT	rA1-SaBE4(delta_UGI)	NC1	2.409	2.61108	2.6946	2.57156	0.146844	2.67958	0.373532	0.95969	0.14457	-0.05936	-0.724367	-0.183367	0.0402232	-0.28917	0.393123	-0.103953	C	T
HEK3	GCAATTAGTCTATTTTTGCT	rA1-SaBE4(delta_UGI)	NC2	3.10037	3.14129	2.07629	2.77265	0.603414	2.67958	0.373532	1.03474	0.267425	0.0492627	1.12654	1.23609	-1.61508	0.249183	1.61543	-1.36625	C	T
HEK3	GCAATTAGTCTATTTTTGCT	rA1-SaBE4(delta_UGI)	NC3	3.2201	2.49639	2.36704	2.69451	0.459745	2.67958	0.373532	1.00557	0.221556	0.00801957	1.44706	-0.490406	-0.836696	0.0399874	1.2308	-1.19082	C	T
HEK3	GCAATTAGTCTATTTTTGCT	rA1-SaBE4(delta_UGI)	POLD1	2.79189	1.90766	2.75848	2.48601	0.501147	2.67958	0.373532	0.927762	0.227386	-0.108173	0.300684	-2.06654	0.211243	-0.518205	1.34165	-0.82344	C	T
HEK3	GCAATTAGTCTATTTTTGCT	rA1-SaBE4(delta_UGI)	RFWD3	2.95905	2.6668	2.18174	2.60253	0.39262	2.67958	0.373532	0.971247	0.199499	-0.0420897	0.748201	-0.0342126	-1.33278	-0.206262	1.0511	-0.844841	C	T
HEK3	GCAATTAGTCTATTTTTGCT	rA1-SaBE4(delta_UGI)	UNG	3.35078	2.93684	2.6688	2.98548	0.343581	2.67958	0.373532	1.11416	0.201403	0.155956	1.79692	0.688737	-0.0288396	0.818939	0.919817	-0.100878	C	T
HEK3	GCAATTAGTGTATTTCTGCT	rA1-SaBE4(delta_UGI)	ERCC4	23.0948	19.0147	18.4244	20.178	2.54326	15.5559	1.4209	1.29713	0.20191	0.37532	5.30574	2.43425	2.01876	3.25292	1.78989	1.46302	G	C
HEK3	GCAATTAGTGTATTTCTGCT	rA1-SaBE4(delta_UGI)	LIG3	21.0077	15.1736	17.0574	17.7462	2.97741	15.5559	1.4209	1.14081	0.217928	0.190053	3.83686	-0.269034	1.05674	1.54152	2.09543	-0.553915	G	C
HEK3	GCAATTAGTGTATTTCTGCT	rA1-SaBE4(delta_UGI)	MSH2	17.4415	14.2407	15.402	15.6947	1.62037	15.5559	1.4209	1.00893	0.13908	0.0128206	1.32706	-0.925615	-0.108276	0.0977224	1.14038	-1.04266	G	C
HEK3	GCAATTAGTGTATTTCTGCT	rA1-SaBE4(delta_UGI)	MSH6	20.0577	16.2397	18.2597	18.1857	1.91008	15.5559	1.4209	1.16905	0.162726	0.225342	3.16824	0.481221	1.9029	1.85079	1.34427	0.50652	G	C
HEK3	GCAATTAGTGTATTTCTGCT	rA1-SaBE4(delta_UGI)	NC1	14.5392	14.7187	14.2434	14.5004	0.240025	15.5559	1.4209	0.932151	0.0865313	-0.101365	-0.715519	-0.589183	-0.92371	-0.742804	0.168924	0.573879	G	C
HEK3	GCAATTAGTGTATTTCTGCT	rA1-SaBE4(delta_UGI)	NC2	17.4735	14.2879	15.0109	15.5907	1.67007	15.5559	1.4209	1.00224	0.141091	0.00322868	1.34954	-0.892378	-0.383576	0.0245282	1.17535	-1.15083	G	C
HEK3	GCAATTAGTGTATTTCTGCT	rA1-SaBE4(delta_UGI)	NC3	18.5769	15.6213	15.5312	16.5765	1.73303	15.5559	1.4209	1.06561	0.147938	0.0916777	2.12615	0.0460179	-0.0173427	0.718275	1.21967	-0.501392	G	C
HEK3	GCAATTAGTGTATTTCTGCT	rA1-SaBE4(delta_UGI)	POLD1	16.9979	15.0059	15.3005	15.7681	1.07518	15.5559	1.4209	1.01364	0.115541	0.0195484	1.01486	-0.387063	-0.179738	0.149353	0.756686	-0.607333	G	C
HEK3	GCAATTAGTGTATTTCTGCT	rA1-SaBE4(delta_UGI)	RFWD3	15.8881	12.7414	12.639	13.7562	1.84706	15.5559	1.4209	0.884306	0.143607	-0.177382	0.233833	-1.9808	-2.05284	-1.2666	1.29992	-0.0333122	G	C
HEK3	GCAATTAGTGTATTTCTGCT	rA1-SaBE4(delta_UGI)	UNG	11.5052	9.08266	7.86091	9.48292	1.85482	15.5559	1.4209	0.609603	0.131597	-0.714058	-2.85079	-4.55571	-5.41555	-4.27402	1.30538	2.96863	G	C
HEK3	GCAATTAGTGTATTTTTGCT	rA1-SaBE4(delta_UGI)	ERCC4	1.63535	1.27721	1.59968	1.50408	0.197285	1.33811	0.393043	1.12403	0.361583	0.168678	0.756237	-0.154966	0.665488	0.422253	0.501941	-0.0796881	G	T
HEK3	GCAATTAGTGTATTTTTGCT	rA1-SaBE4(delta_UGI)	LIG3	0.878144	1.69552	0.608656	1.06077	0.565982	1.33811	0.393043	0.792739	0.482828	-0.335083	-1.17028	0.909339	-1.85592	-0.705621	1.44	-0.734378	G	T
HEK3	GCAATTAGTGTATTTTTGCT	rA1-SaBE4(delta_UGI)	MSH2	1.23465	1.66322	0.940157	1.27934	0.3636	1.33811	0.393043	0.95608	0.390768	-0.064797	-0.263238	0.827162	-1.0125	-0.149526	0.925088	-0.775562	G	T
HEK3	GCAATTAGTGTATTTTTGCT	rA1-SaBE4(delta_UGI)	MSH6	1.12256	0.965217	1.11556	1.06778	0.0888918	1.33811	0.393043	0.797974	0.24362	-0.325586	-0.548411	-0.948744	-0.566234	-0.687797	0.226163	0.461634	G	T
HEK3	GCAATTAGTGTATTTTTGCT	rA1-SaBE4(delta_UGI)	NC1	1.32495	1.7806	1.04054	1.38203	0.373319	1.33811	0.393043	1.03282	0.41215	0.0465897	-0.0334904	1.1258	-0.7571	0.111738	0.949816	-0.838078	G	T
HEK3	GCAATTAGTGTATTTTTGCT	rA1-SaBE4(delta_UGI)	NC2	1.5943	1.85053	0.750443	1.39842	0.575606	1.33811	0.393043	1.04507	0.528459	0.0636013	0.651812	1.30371	-1.49518	0.153445	1.46449	-1.31104	G	T
HEK3	GCAATTAGTGTATTTTTGCT	rA1-SaBE4(delta_UGI)	NC3	1.57756	1.3956	0.7285	1.23389	0.447033	1.33811	0.393043	0.922108	0.430078	-0.116992	0.609212	0.146251	-1.55101	-0.265183	1.13736	-0.872182	G	T
HEK3	GCAATTAGTGTATTTTTGCT	rA1-SaBE4(delta_UGI)	POLD1	0.189281	0.521229	0.42352	0.37801	0.17059	1.33811	0.393043	0.282495	0.15211	-1.82371	-2.92292	-2.07836	-2.32696	-2.44275	0.434022	2.00872	G	T
HEK3	GCAATTAGTGTATTTTTGCT	rA1-SaBE4(delta_UGI)	RFWD3	0.716222	1.07109	0.843185	0.876832	0.179811	1.33811	0.393043	0.655275	0.23474	-0.609828	-1.58225	-0.679375	-1.25922	-1.17362	0.457484	0.716132	G	T
HEK3	GCAATTAGTGTATTTTTGCT	rA1-SaBE4(delta_UGI)	UNG	4.73364	3.90067	3.77942	4.13791	0.519469	1.33811	0.393043	3.09235	0.987795	1.6287	8.63908	6.51978	6.2113	7.12339	1.32166	5.80173	G	T
HEK3	GCAATTAGTTTATTTCTGCT	rA1-SaBE4(delta_UGI)	ERCC4	6.49756	6.01785	6.1103	6.20857	0.254506	5.47573	0.424257	1.13383	0.0993867	0.181209	2.40851	1.27781	1.4957	1.72734	0.599886	1.12745	T	C
HEK3	GCAATTAGTTTATTTCTGCT	rA1-SaBE4(delta_UGI)	LIG3	6.48038	7.12168	5.40464	6.33557	0.867628	5.47573	0.424257	1.15703	0.182051	0.210421	2.368	3.87958	-0.167565	2.02667	2.04505	-0.0183764	T	C
HEK3	GCAATTAGTTTATTTCTGCT	rA1-SaBE4(delta_UGI)	MSH2	4.43276	4.12545	3.71928	4.0925	0.357878	5.47573	0.424257	0.747388	0.0873201	-0.420071	-2.45835	-3.1827	-4.14006	-3.26037	0.843539	2.41683	T	C
HEK3	GCAATTAGTTTATTTCTGCT	rA1-SaBE4(delta_UGI)	MSH6	6.34227	4.63482	5.29005	5.42238	0.861385	5.47573	0.424257	0.990256	0.175023	-0.0141265	2.04248	-1.98209	-0.43768	-0.125762	2.03034	-1.90457	T	C
HEK3	GCAATTAGTTTATTTCTGCT	rA1-SaBE4(delta_UGI)	NC1	4.99427	5.92361	5.16436	5.36075	0.494819	5.47573	0.424257	0.979001	0.117981	-0.030618	-1.13484	1.05568	-0.733928	-0.271028	1.16632	-0.89529	T	C
HEK3	GCAATTAGTTTATTTCTGCT	rA1-SaBE4(delta_UGI)	NC2	5.77783	5.28065	5.32553	5.46134	0.275011	5.47573	0.424257	0.99737	0.0921627	-0.00379881	0.712062	-0.459835	-0.354048	-0.0339402	0.648218	-0.614278	T	C
HEK3	GCAATTAGTTTATTTCTGCT	rA1-SaBE4(delta_UGI)	NC3	6.31024	5.51966	4.98545	5.60512	0.666516	5.47573	0.424257	1.02363	0.14528	0.0336927	1.96698	0.103544	-1.15562	0.304968	1.57102	-1.26605	T	C
HEK3	GCAATTAGTTTATTTCTGCT	rA1-SaBE4(delta_UGI)	POLD1	6.12423	4.49481	4.5153	5.04478	0.934885	5.47573	0.424257	0.921298	0.185054	-0.118261	1.52854	-2.3121	-2.26379	-1.01578	2.20358	-1.1878	T	C
HEK3	GCAATTAGTTTATTTCTGCT	rA1-SaBE4(delta_UGI)	RFWD3	7.42474	6.4654	7.37611	7.08875	0.540384	5.47573	0.424257	1.29458	0.140712	0.372479	4.59392	2.33271	4.47931	3.80198	1.27372	2.52826	T	C
HEK3	GCAATTAGTTTATTTCTGCT	rA1-SaBE4(delta_UGI)	UNG	17.9156	16.8188	16.3941	17.0428	0.785127	5.47573	0.424257	3.11243	0.280556	1.63804	29.3216	26.7363	25.7352	27.2643	1.85059	25.4138	T	C
HEK3	GCAATTAGTTTATTTGTGCT	rA1-SaBE4(delta_UGI)	ERCC4	2.77763	3.36244	2.19255	2.77754	0.584945	1.46512	0.312065	1.89577	0.567843	0.922787	4.20587	6.07989	2.33102	4.20559	1.87444	2.33116	T	G
HEK3	GCAATTAGTTTATTTGTGCT	rA1-SaBE4(delta_UGI)	LIG3	1.3931	1.5616	0.991885	1.31553	0.292674	1.46512	0.312065	0.897899	0.276551	-0.155375	-0.230773	0.309173	-1.51647	-0.479356	0.937863	-0.458507	T	G
HEK3	GCAATTAGTTTATTTGTGCT	rA1-SaBE4(delta_UGI)	MSH2	1.45762	1.31264	1.1361	1.30212	0.161019	1.46512	0.312065	0.888746	0.218889	-0.170158	-0.0240396	-0.488612	-1.05434	-0.522331	0.515978	0.0063528	T	G
HEK3	GCAATTAGTTTATTTGTGCT	rA1-SaBE4(delta_UGI)	MSH6	1.65982	1.13869	0.915384	1.23797	0.38202	1.46512	0.312065	0.844958	0.316823	-0.243049	0.623917	-1.04604	-1.76161	-0.727912	1.22417	-0.496258	T	G
HEK3	GCAATTAGTTTATTTGTGCT	rA1-SaBE4(delta_UGI)	NC1	1.41896	2.04101	1.39087	1.61695	0.367515	1.46512	0.312065	1.10363	0.343772	0.142253	-0.14792	1.84541	-0.237922	0.486522	1.17769	-0.691168	T	G
HEK3	GCAATTAGTTTATTTGTGCT	rA1-SaBE4(delta_UGI)	NC2	1.43609	1.58982	0.997908	1.34127	0.307135	1.46512	0.312065	0.915468	0.286298	-0.127418	-0.0930263	0.399583	-1.49717	-0.396871	0.984204	-0.587334	T	G
HEK3	GCAATTAGTTTATTTGTGCT	rA1-SaBE4(delta_UGI)	NC3	1.88441	1.20743	1.2196	1.43714	0.38739	1.46512	0.312065	0.980905	0.336991	-0.0278152	1.34359	-0.825773	-0.786772	-0.0896514	1.24138	-1.15173	T	G
HEK3	GCAATTAGTTTATTTGTGCT	rA1-SaBE4(delta_UGI)	POLD1	1.85794	1.43285	0.717071	1.33595	0.576574	1.46512	0.312065	0.911839	0.43885	-0.133149	1.25877	-0.103405	-2.3971	-0.41391	1.84761	-1.4337	T	G
HEK3	GCAATTAGTTTATTTGTGCT	rA1-SaBE4(delta_UGI)	RFWD3	0.573548	0.820926	0.586716	0.660397	0.139178	1.46512	0.312065	0.450746	0.13506	-1.14961	-2.85701	-2.0643	-2.81482	-2.57871	0.445992	2.13272	T	G
HEK3	GCAATTAGTTTATTTGTGCT	rA1-SaBE4(delta_UGI)	UNG	0.912577	0.671845	0.62622	0.736881	0.153858	1.46512	0.312065	0.502949	0.150013	-0.991517	-1.77061	-2.54202	-2.68823	-2.33362	0.493033	1.84059	T	G
HEK3	GCAATTAGTTTATTTTTGCT	rA1-SaBE4(delta_UGI)	ERCC4	8.54106	8.81989	6.85272	8.07122	1.06443	5.47374	0.685629	1.47454	0.268194	0.560261	4.47374	4.88041	2.01126	3.78847	1.55248	2.23599	T	T
HEK3	GCAATTAGTTTATTTTTGCT	rA1-SaBE4(delta_UGI)	LIG3	6.23103	5.95466	4.24557	5.47708	1.07544	5.47374	0.685629	1.00061	0.233046	0.000881596	1.10452	0.701429	-1.79131	0.00488003	1.56855	-1.56367	T	T
HEK3	GCAATTAGTTTATTTTTGCT	rA1-SaBE4(delta_UGI)	MSH2	4.56588	5.78324	4.80505	5.05139	0.644984	5.47374	0.685629	0.92284	0.165064	-0.115847	-1.32413	0.451409	-0.975295	-0.616006	0.940719	-0.324713	T	T
HEK3	GCAATTAGTTTATTTTTGCT	rA1-SaBE4(delta_UGI)	MSH6	6.89045	4.02322	5.36511	5.42626	1.43459	5.47374	0.685629	0.991326	0.290014	-0.0125682	2.0663	-2.1156	-0.158434	-0.0692473	2.09238	-2.02313	T	T
HEK3	GCAATTAGTTTATTTTTGCT	rA1-SaBE4(delta_UGI)	NC1	4.83857	5.41923	4.73908	4.99896	0.367347	5.47374	0.685629	0.913262	0.132626	-0.130899	-0.926406	-0.0795046	-1.07151	-0.692473	0.535781	0.156692	T	T
HEK3	GCAATTAGTTTATTTTTGCT	rA1-SaBE4(delta_UGI)	NC2	6.07296	6.12923	4.41413	5.53877	0.974375	5.47374	0.685629	1.01188	0.218522	0.0170402	0.873975	0.956044	-1.54545	0.0948556	1.42114	-1.32628	T	T
HEK3	GCAATTAGTTTATTTTTGCT	rA1-SaBE4(delta_UGI)	NC3	6.46908	6.01204	5.16932	5.88348	0.659346	5.47374	0.685629	1.07486	0.180655	0.104144	1.45172	0.785125	-0.443993	0.597618	0.961666	-0.364049	T	T
HEK3	GCAATTAGTTTATTTTTGCT	rA1-SaBE4(delta_UGI)	POLD1	4.31112	2.56816	3.80048	3.55992	0.896033	5.47374	0.685629	0.650363	0.182847	-0.620683	-1.6957	-4.23783	-2.44048	-2.79134	1.30688	1.48446	T	T
HEK3	GCAATTAGTTTATTTTTGCT	rA1-SaBE4(delta_UGI)	RFWD3	6.75132	5.4016	4.08242	5.41178	1.33448	5.47374	0.685629	0.988681	0.273447	-0.0164234	1.86337	-0.105218	-2.02926	-0.0903676	1.94636	-1.85599	T	T
HEK3	GCAATTAGTTTATTTTTGCT	rA1-SaBE4(delta_UGI)	UNG	13.2072	15.4836	12.832	13.8409	1.43492	5.47374	0.685629	2.52861	0.411142	1.33834	11.2793	14.5996	10.7321	12.2037	2.09286	10.1108	T	T
HEK3	GCAATTAGTCTATTTTTGCT	rA1-SaBE4	ERCC4	1.03023	0.983821	0.903936	0.972662	0.0638818	1.01397	0.179076	0.959259	0.180749	-0.0600072	0.0907848	-0.16837	-0.614464	-0.230683	0.35673	-0.126047	C	T
HEK3	GCAATTAGTCTATTTTTGCT	rA1-SaBE4	LIG3	0.632612	1.25221	0.732076	0.872299	0.332749	1.01397	0.179076	0.860279	0.361629	-0.217123	-2.1296	1.33037	-1.57417	-0.791132	1.85814	-1.06701	C	T
HEK3	GCAATTAGTCTATTTTTGCT	rA1-SaBE4	MSH2	2.54284	3.77457	2.61042	2.97594	0.692458	1.01397	0.179076	2.93494	0.857348	1.55333	8.53751	15.4158	8.91492	10.9561	3.86684	7.08924	C	T
HEK3	GCAATTAGTCTATTTTTGCT	rA1-SaBE4	MSH6	4.93328	3.11783	3.62876	3.89329	0.936188	1.01397	0.179076	3.83964	1.14556	1.94097	21.8863	11.7484	14.6016	16.0787	5.22788	10.8509	C	T
HEK3	GCAATTAGTCTATTTTTGCT	rA1-SaBE4	NC1	0.709553	1.19208	0.857894	0.919842	0.247156	1.01397	0.179076	0.907167	0.291689	-0.14056	-1.69994	0.994591	-0.871573	-0.525641	1.38017	-0.854532	C	T
HEK3	GCAATTAGTCTATTTTTGCT	rA1-SaBE4	NC2	0.896347	1.24268	0.892327	1.01045	0.201129	1.01397	0.179076	0.99653	0.265179	-0.00501523	-0.656842	1.27718	-0.67929	-0.0196494	1.12315	-1.1035	C	T
HEK3	GCAATTAGTCTATTTTTGCT	rA1-SaBE4	NC3	1.04825	1.25351	1.0331	1.11162	0.123111	1.01397	0.179076	1.0963	0.228536	0.132647	0.191445	1.33761	0.106813	0.545291	0.687476	-0.142186	C	T
HEK3	GCAATTAGTCTATTTTTGCT	rA1-SaBE4	POLD1	1.15793	0.678952	0.999933	0.945605	0.244067	1.01397	0.179076	0.932576	0.291659	-0.100707	0.803901	-1.87082	-0.0783975	-0.381772	1.36292	-0.981151	C	T
HEK3	GCAATTAGTCTATTTTTGCT	rA1-SaBE4	RFWD3	0.992531	1.07176	0.75405	0.939447	0.165373	1.01397	0.179076	0.926502	0.231028	-0.110134	-0.119729	0.322694	-1.45146	-0.416164	0.923476	-0.507312	C	T
HEK3	GCAATTAGTCTATTTTTGCT	rA1-SaBE4	UNG	0.81869	1.3147	0.996562	1.04332	0.251287	1.01397	0.179076	1.02894	0.307309	0.0411592	-1.09049	1.67931	-0.0972182	0.163867	1.40324	-1.23937	C	T
HEK3	GCAATTAGTGTATTTCTGCT	rA1-SaBE4	ERCC4	1.60296	1.9047	1.34544	1.6177	0.279918	0.903379	0.141735	1.79072	0.418265	0.840538	4.93581	7.06472	3.11894	5.03982	1.97494	3.06488	G	C
HEK3	GCAATTAGTGTATTTCTGCT	rA1-SaBE4	LIG3	1.01162	0.993577	0.655532	0.88691	0.200582	0.903379	0.141735	0.981769	0.270234	-0.0265439	0.763693	0.636387	-1.74867	-0.116197	1.4152	-1.299	G	C
HEK3	GCAATTAGTGTATTTCTGCT	rA1-SaBE4	MSH2	0.998581	0.874712	0.775909	0.883067	0.111571	0.903379	0.141735	0.977516	0.196913	-0.0328083	0.671692	-0.202261	-0.899359	-0.143309	0.787183	-0.643873	G	C
HEK3	GCAATTAGTGTATTTCTGCT	rA1-SaBE4	MSH6	0.861191	0.953098	1.09838	0.970889	0.11959	0.903379	0.141735	1.07473	0.214375	0.103974	-0.297653	0.350785	1.3758	0.476309	0.843757	-0.367448	G	C
HEK3	GCAATTAGTGTATTTCTGCT	rA1-SaBE4	NC1	0.784097	0.863154	0.81284	0.82003	0.0400157	0.903379	0.141735	0.907737	0.149148	-0.139654	-0.841586	-0.283808	-0.638791	-0.588062	0.282328	0.305734	G	C
HEK3	GCAATTAGTGTATTTCTGCT	rA1-SaBE4	NC2	0.705322	0.816415	1.0259	0.849212	0.162785	0.903379	0.141735	0.940039	0.232858	-0.0892074	-1.39738	-0.61357	0.864422	-0.382175	1.14852	-0.766342	G	C
HEK3	GCAATTAGTGTATTTCTGCT	rA1-SaBE4	NC3	1.16538	0.892113	1.0652	1.0409	0.138244	0.903379	0.141735	1.15222	0.236851	0.204422	1.84852	-0.0794912	1.14168	0.970237	0.975371	-0.0051348	G	C
HEK3	GCAATTAGTGTATTTCTGCT	rA1-SaBE4	POLD1	1.05678	1.03166	0.883087	0.990507	0.0938729	0.903379	0.141735	1.09645	0.200975	0.132835	1.0823	0.905041	-0.143173	0.614722	0.662314	-0.0475914	G	C
HEK3	GCAATTAGTGTATTTCTGCT	rA1-SaBE4	RFWD3	1.09212	0.562727	0.81222	0.822354	0.26484	0.903379	0.141735	0.910309	0.326105	-0.135572	1.33162	-2.40345	-0.643168	-0.571665	1.86856	-1.2969	G	C
HEK3	GCAATTAGTGTATTTCTGCT	rA1-SaBE4	UNG		0.183313	0.231759	0.207536	0.0342564	0.903379	0.141735	0.229733	0.0523173	-2.12197		-5.08038	-4.73857	-4.90948	0.241694	4.66778	G	C
HEK3	GCAATTAGTGTATTTTTGCT	rA1-SaBE4	ERCC4	0.711671	0.650441	0.504279	0.62213	0.106555	0.470368	0.110095	1.32265	0.383613	0.403426	2.19177	1.63561	0.308014	1.37846	0.967846	0.410618	G	T
HEK3	GCAATTAGTGTATTTTTGCT	rA1-SaBE4	LIG3	0.373436	0.581922	0.225707	0.393688	0.178969	0.470368	0.110095	0.836979	0.427959	-0.256737	-0.880441	1.01325	-2.22227	-0.696488	1.62558	-0.929094	G	T
HEK3	GCAATTAGTGTATTTTTGCT	rA1-SaBE4	MSH2	0.240096	0.625134	0.615514	0.493581	0.219577	0.470368	0.110095	1.04935	0.527491	0.0694973	-2.09157	1.40574	1.31837	0.210846	1.99443	-1.78359	G	T
HEK3	GCAATTAGTGTATTTTTGCT	rA1-SaBE4	MSH6	0.990508	0.480407	0.420286	0.630401	0.313307	0.470368	0.110095	1.34023	0.736261	0.422478	4.72445	0.0911874	-0.454895	1.45358	2.84579	-1.3922	G	T
HEK3	GCAATTAGTGTATTTTTGCT	rA1-SaBE4	NC1	0.278851	0.434888	0.559414	0.424385	0.140576	0.470368	0.110095	0.902239	0.365946	-0.148418	-1.73956	-0.322267	0.80881	-0.417671	1.27686	-0.859188	G	T
HEK3	GCAATTAGTGTATTTTTGCT	rA1-SaBE4	NC2	0.502542	0.51056	0.439671	0.484258	0.0388212	0.470368	0.110095	1.02953	0.254715	0.0419844	0.292237	0.365068	-0.278828	0.126159	0.352615	-0.226456	G	T
HEK3	GCAATTAGTGTATTTTTGCT	rA1-SaBE4	NC3	0.518271	0.662134	0.326981	0.502462	0.168135	0.470368	0.110095	1.06823	0.436222	0.0952247	0.435106	1.74182	-1.30239	0.291512	1.52718	-1.23567	G	T
HEK3	GCAATTAGTGTATTTTTGCT	rA1-SaBE4	POLD1	0.484468	0.401199	0.260657	0.382108	0.11312	0.470368	0.110095	0.812359	0.30658	-0.299811	0.128067	-0.628265	-1.90482	-0.801673	1.02748	-0.225805	G	T
HEK3	GCAATTAGTGTATTTTTGCT	rA1-SaBE4	RFWD3		0.427415	0.327473	0.377444	0.0706692	0.470368	0.110095	0.802444	0.240519	-0.317528		-0.390149	-1.29792	-0.844035	0.641892	0.202143	G	T
HEK3	GCAATTAGTGTATTTTTGCT	rA1-SaBE4	UNG	0.196828	0.48406	0.417166	0.366018	0.150292	0.470368	0.110095	0.778152	0.367786	-0.361876	-2.48458	0.124367	-0.483242	-0.947818	1.36511	-0.417291	G	T
HEK3	GCAATTAGTTTATTTCTGCT	rA1-SaBE4	ERCC4	22.1533	18.8651	17.0597	19.3594	2.58253	17.7458	1.46135	1.09092	0.171024	0.125551	3.01602	0.765912	-0.469525	1.10414	1.76722	-0.66308	T	C
HEK3	GCAATTAGTTTATTTCTGCT	rA1-SaBE4	LIG3	21.1911	19.1409	18.6532	19.6617	1.34672	17.7458	1.46135	1.10796	0.118676	0.14791	2.35757	0.954642	0.620914	1.31104	0.921555	0.389489	T	C
HEK3	GCAATTAGTTTATTTCTGCT	rA1-SaBE4	MSH2	8.95449	8.71859	7.80119	8.49143	0.609286	17.7458	1.46135	0.478502	0.052264	-1.0634	-6.01589	-6.17731	-6.80509	-6.33276	0.416932	5.91583	T	C
HEK3	GCAATTAGTTTATTTCTGCT	rA1-SaBE4	MSH6	11.0249	10.5072	10.9448	10.8256	0.278645	17.7458	1.46135	0.610038	0.0526329	-0.713029	-4.59912	-4.95336	-4.65394	-4.73547	0.190676	4.5448	T	C
HEK3	GCAATTAGTTTATTTCTGCT	rA1-SaBE4	NC1	18.8018	17.0511	16.3319	17.3949	1.27032	17.7458	1.46135	0.980226	0.107889	-0.0288134	0.722567	-0.475375	-0.967558	-0.240122	0.869275	-0.629153	T	C
HEK3	GCAATTAGTTTATTTCTGCT	rA1-SaBE4	NC2	18.1973	17.0026	15.8578	17.0193	1.16983	17.7458	1.46135	0.959056	0.102874	-0.0603131	0.308942	-0.508579	-1.29196	-0.497201	0.800514	-0.303313	T	C
HEK3	GCAATTAGTTTATTTCTGCT	rA1-SaBE4	NC3	20.9914	17.1195	18.3591	18.8233	1.9773	17.7458	1.46135	1.06072	0.141581	0.085041	2.22096	-0.428628	0.419636	0.737322	1.35306	-0.615738	T	C
HEK3	GCAATTAGTTTATTTCTGCT	rA1-SaBE4	POLD1	24.0903	19.9453	22.185	22.0735	2.07473	17.7458	1.46135	1.24387	0.155438	0.314838	4.34149	1.5051	3.03772	2.96144	1.41973	1.54171	T	C
HEK3	GCAATTAGTTTATTTCTGCT	rA1-SaBE4	RFWD3	20.4714	16.6327	17.4681	18.1907	2.0188	17.7458	1.46135	1.02507	0.141659	0.0357213	1.86507	-0.761745	-0.190047	0.304426	1.38145	-1.07703	T	C
HEK3	GCAATTAGTTTATTTCTGCT	rA1-SaBE4	UNG	16.1969	16.0026	15.3598	15.8531	0.438137	17.7458	1.46135	0.893343	0.0775986	-0.162713	-1.05991	-1.19287	-1.63276	-1.29518	0.299815	0.995361	T	C
HEK3	GCAATTAGTTTATTTTTGCT	rA1-SaBE4	ERCC4	12.4204	12.4889	8.69829	11.2025	2.169	13.1271	1.50715	0.85339	0.192097	-0.228722	-0.468914	-0.42342	-2.93852	-1.27695	1.43914	-0.16219	T	T
HEK3	GCAATTAGTTTATTTTTGCT	rA1-SaBE4	LIG3	12.2732	13.3756	10.3079	11.9856	1.55391	13.1271	1.50715	0.913042	0.158119	-0.131247	-0.566541	0.164876	-1.87051	-0.757392	1.03103	-0.273636	T	T
HEK3	GCAATTAGTTTATTTTTGCT	rA1-SaBE4	MSH2	11.8493	12.0178	12.1118	11.993	0.133004	13.1271	1.50715	0.913604	0.105381	-0.130359	-0.847825	-0.736028	-0.673648	-0.7525	0.0882488	0.664251	T	T
HEK3	GCAATTAGTTTATTTTTGCT	rA1-SaBE4	MSH6	19.4415	12.3247	14.6537	15.4733	3.62849	13.1271	1.50715	1.17873	0.307764	0.237232	4.18962	-0.532404	1.01291	1.55671	2.40752	-0.850812	T	T
HEK3	GCAATTAGTTTATTTTTGCT	rA1-SaBE4	NC1	11.5903	13.5743	12.294	12.4862	1.00585	13.1271	1.50715	0.951176	0.133407	-0.0722155	-1.01967	0.296697	-0.552772	-0.42525	0.667387	-0.242137	T	T
HEK3	GCAATTAGTTTATTTTTGCT	rA1-SaBE4	NC2	13.9213	12.6894	11.0957	12.5688	1.41668	13.1271	1.50715	0.957468	0.154049	-0.0627033	0.526964	-0.290436	-1.34786	-0.370445	0.939971	-0.569526	T	T
HEK3	GCAATTAGTTTATTTTTGCT	rA1-SaBE4	NC3	16.4002	14.1474	12.4313	14.3263	1.9905	13.1271	1.50715	1.09136	0.196705	0.126121	2.17173	0.67701	-0.461659	0.795695	1.3207	-0.525007	T	T
HEK3	GCAATTAGTTTATTTTTGCT	rA1-SaBE4	POLD1	11.6485	8.74482	10.2038	10.199	1.45186	13.1271	1.50715	0.776947	0.14209	-0.364112	-0.981032	-2.90765	-1.93961	-1.94276	0.963313	0.97945	T	T
HEK3	GCAATTAGTTTATTTTTGCT	rA1-SaBE4	RFWD3	12.551	11.072	10.031	11.218	1.26634	13.1271	1.50715	0.85457	0.137596	-0.226729	-0.382209	-1.36357	-2.05425	-1.26668	0.840221	0.426457	T	T
HEK3	GCAATTAGTTTATTTTTGCT	rA1-SaBE4	UNG	12.4658	12.6715	10.3017	11.813	1.31287	13.1271	1.50715	0.899894	0.143796	-0.152174	-0.438785	-0.302283	-1.87467	-0.871913	0.871092	0.00082102	T	T
HEK3	GCAATTAGTGTATTTCTGCT	rA1-SaBE1	ERCC4	10.4137	7.57047	6.93135	8.30516	1.85377	3.58892	1.57903	2.31411	1.14168	1.21046	4.32212	2.52152	2.11676	2.9868	1.174	1.81281	G	C
HEK3	GCAATTAGTGTATTTCTGCT	rA1-SaBE1	LIG3	4.21784	3.43354	1.00576	2.88571	1.67465	3.58892	1.57903	0.804062	0.585561	-0.314622	0.398298	-0.0984023	-1.63592	-0.445341	1.06056	-0.615217	G	C
HEK3	GCAATTAGTGTATTTCTGCT	rA1-SaBE1	MSH2	3.02526	2.20573	1.52973	2.25357	0.748915	3.58892	1.57903	0.627925	0.346223	-0.671335	-0.356964	-0.875974	-1.30409	-0.845675	0.474288	0.371387	G	C
HEK3	GCAATTAGTGTATTTCTGCT	rA1-SaBE1	MSH6	2.10766	2.12324	3.19997	2.47696	0.626196	3.58892	1.57903	0.690169	0.350215	-0.534979	-0.938079	-0.928215	-0.24632	-0.704205	0.39657	0.307635	G	C
HEK3	GCAATTAGTGTATTTCTGCT	rA1-SaBE1	NC1	5.95552	3.18729	3.24569	4.1295	1.58165	3.58892	1.57903	1.15063	0.671195	0.202419	1.49877	-0.254351	-0.217365	0.342352	1.00166	-0.659307	G	C
HEK3	GCAATTAGTGTATTTCTGCT	rA1-SaBE1	NC2	6.01087	1.98746	2.27797	3.42544	2.24376	3.58892	1.57903	0.954448	0.75313	-0.0672618	1.53382	-1.0142	-0.830222	-0.103534	1.42097	-1.31744	G	C
HEK3	GCAATTAGTGTATTTCTGCT	rA1-SaBE1	NC3	5.1802	1.93384	2.52142	3.21182	1.7298	3.58892	1.57903	0.894926	0.622367	-0.160159	1.00776	-1.04816	-0.67605	-0.238818	1.09548	-0.856663	G	C
HEK3	GCAATTAGTGTATTTCTGCT	rA1-SaBE1	POLD1	3.40922	3.14591	3.94377	3.49963	0.40654	3.58892	1.57903	0.975122	0.44373	-0.0363457	-0.113801	-0.280559	0.224725	-0.0565448	0.257462	-0.200917	G	C
HEK3	GCAATTAGTGTATTTCTGCT	rA1-SaBE1	RFWD3	2.01588	2.34831	2.20684	2.19034	0.166829	3.58892	1.57903	0.610307	0.272513	-0.712394	-0.996209	-0.785679	-0.875272	-0.88572	0.105653	0.780067	G	C
HEK3	GCAATTAGTGTATTTCTGCT	rA1-SaBE1	UNG	4.25978	2.21861	1.94276	2.80705	1.26564	3.58892	1.57903	0.782144	0.49273	-0.354495	0.424855	-0.867815	-1.04251	-0.495158	0.801528	-0.30637	G	C
HEK3	GCAATTAGTTTATTTCTGCT	rA1-SaBE1	ERCC4	3.56572	2.10058	1.92121	2.52917	0.90215	1.15947	0.309868	2.18132	0.972235	1.1252	7.76544	3.03713	2.4583	4.42029	2.9114	1.50888	T	C
HEK3	GCAATTAGTTTATTTCTGCT	rA1-SaBE1	LIG3	4.29742	1.61721	0.446635	2.12042	1.9741	1.15947	0.309868	1.82879	1.77135	0.870892	10.1268	1.47723	-2.30044	3.10119	6.37077	-3.26959	T	C
HEK3	GCAATTAGTTTATTTCTGCT	rA1-SaBE1	MSH2	0.243723	1.40693	0.562278	0.737642	0.601103	1.15947	0.309868	0.636191	0.545599	-0.652467	-2.95527	0.798599	-1.92724	-1.3613	1.93987	-0.578568	T	C
HEK3	GCAATTAGTTTATTTCTGCT	rA1-SaBE1	MSH6	1.04506	0.608438	0.821851	0.825116	0.218328	1.15947	0.309868	0.711634	0.267633	-0.490792	-0.369215	-1.77827	-1.08955	-1.07901	0.704585	0.374424	T	C
HEK3	GCAATTAGTTTATTTCTGCT	rA1-SaBE1	NC1	1.11366	1.10172	1.25633	1.15724	0.0860249	1.15947	0.309868	0.998077	0.276863	-0.00277766	-0.147818	-0.186368	0.312595	-0.00719729	0.277618	-0.270421	T	C
HEK3	GCAATTAGTTTATTTCTGCT	rA1-SaBE1	NC2	1.81509	0.926769	1.00805	1.24997	0.491092	1.15947	0.309868	1.07806	0.512253	0.108434	2.11582	-0.750956	-0.488638	0.292075	1.58484	-1.29277	T	C
HEK3	GCAATTAGTTTATTTCTGCT	rA1-SaBE1	NC3	1.52767	0.785977	0.899927	1.07119	0.399408	1.15947	0.309868	0.923866	0.423822	-0.114244	1.18827	-1.20532	-0.837581	-0.284878	1.28896	-1.00408	T	C
HEK3	GCAATTAGTTTATTTCTGCT	rA1-SaBE1	POLD1	1.02277	1.08827	0.932791	1.01461	0.0780602	1.15947	0.309868	0.875066	0.24336	-0.192536	-0.441153	-0.22976	-0.731522	-0.467478	0.251914	0.215564	T	C
HEK3	GCAATTAGTTTATTTCTGCT	rA1-SaBE1	RFWD3	1.0099	1.20279	0.659729	0.957474	0.275302	1.15947	0.309868	0.825789	0.324164	-0.276155	-0.482669	0.139821	-1.61274	-0.651864	0.888449	-0.236585	T	C
HEK3	GCAATTAGTTTATTTCTGCT	rA1-SaBE1	UNG	10.8902	10.0945	7.48152	9.48872	1.78323	1.15947	0.309868	8.1837	2.67372	3.03275	31.4028	28.8348	20.4024	26.88	5.75482	21.1252	T	C
HEK3	GCAATTAGTTTATTTTTGCT	rA1-SaBE1	ERCC4	2.59543	3.38613	1.54666	2.50941	0.922744	0.787253	0.425862	3.18755	2.08495	1.67245	4.24593	6.10262	1.78323	4.04393	2.16677	1.87716	T	T
HEK3	GCAATTAGTTTATTTTTGCT	rA1-SaBE1	LIG3	3.07452	0.320528	0.354	1.24968	1.58044	0.787253	0.425862	1.58739	2.18348	0.666661	5.3709	-1.09595	-1.01736	1.08586	3.71116	-2.62529	T	T
HEK3	GCAATTAGTTTATTTTTGCT	rA1-SaBE1	MSH2	0.36365	0.731808	0.173645	0.423034	0.283781	0.787253	0.425862	0.537355	0.463069	-0.896053	-0.994694	-0.130195	-1.44086	-0.85525	0.666367	0.188883	T	T
HEK3	GCAATTAGTTTATTTTTGCT	rA1-SaBE1	MSH6	0.120884	0.407024	0.437155	0.321688	0.174553	0.787253	0.425862	0.40862	0.313083	-1.29117	-1.56475	-0.892845	-0.822093	-1.09323	0.409881	0.68335	T	T
HEK3	GCAATTAGTTTATTTTTGCT	rA1-SaBE1	NC1	0.589384	0.579042	0.864388	0.677605	0.161842	0.787253	0.425862	0.860721	0.508969	-0.216383	-0.464631	-0.488917	0.181128	-0.257473	0.380034	-0.122561	T	T
HEK3	GCAATTAGTTTATTTTTGCT	rA1-SaBE1	NC2	1.58959	0.241067	0.633553	0.821403	0.69361	0.787253	0.425862	1.04338	1.04633	0.0612636	1.88403	-1.28254	-0.360915	0.0801913	1.62872	-1.54853	T	T
HEK3	GCAATTAGTTTATTTTTGCT	rA1-SaBE1	NC3	0.656204	1.46452	0.46753	0.862751	0.529615	0.787253	0.425862	1.0959	0.89667	0.132116	-0.307725	1.59034	-0.750767	0.177282	1.24363	-1.06635	T	T
HEK3	GCAATTAGTTTATTTTTGCT	rA1-SaBE1	POLD1	0.238179	0.374849	0.358766	0.323931	0.0746979	0.787253	0.425862	0.41147	0.241964	-1.28114	-1.28932	-0.968399	-1.00616	-1.08796	0.175404	0.912558	T	T
HEK3	GCAATTAGTTTATTTTTGCT	rA1-SaBE1	RFWD3	0.746621	0.780383	0.343802	0.623602	0.242901	0.787253	0.425862	0.792124	0.528023	-0.336202	-0.0954121	-0.0161318	-1.0413	-0.384282	0.570375	-0.186093	T	T
HEK3	GCAATTAGTTTATTTTTGCT	rA1-SaBE1	UNG	9.7067	7.51673	7.15392	8.12578	1.38108	0.787253	0.425862	10.3217	5.8526	3.36761	20.9445	15.802	14.9501	17.2322	3.24303	13.9892	T	T

## Sheet: Fig.4d_5d_6b_K562_RNF2_tracts
site	Aligned_Sequence	BE	KD	Rep1	Rep2	Rep3	Rep4	mean	std	NC_mean	NC_std	FC	FC_std	LFC	B1_zscore	B2_zscore	B3_zscore	B4_zscore	zscore_mean	zscore_std	zscore_delta	C10	C14
RNF2	TTATTTGTTAAATCAATGAA	rA1-SaBE4(delta_UGI)	ERCC4		5.97428		6.14617	6.06022	0.121542	6.9976	1.32294	0.866043	0.164649	-0.20749		-0.773525		-0.643597	-0.708561	0.091873	0.616688	A	C
RNF2	TTATTTGTTAAATCAATGAA	rA1-SaBE4(delta_UGI)	LIG3		6.40319		7.25742	6.83031	0.604032	6.9976	1.32294	0.976093	0.203727	-0.03491		-0.449311		0.196398	-0.126457	0.456585	-0.330128	A	C
RNF2	TTATTTGTTAAATCAATGAA	rA1-SaBE4(delta_UGI)	MSH2		5.56001		6.82705	6.19353	0.895929	6.9976	1.32294	0.885093	0.210695	-0.176098		-1.08666		-0.128921	-0.607793	0.677227	-0.0694346	A	C
RNF2	TTATTTGTTAAATCAATGAA	rA1-SaBE4(delta_UGI)	MSH6	8.03905	6.1454	7.0126		7.06568	0.947939	6.9976	1.32294	1.00973	0.234077	0.0139686	0.787224	-0.644173	0.011337		0.0514626	0.716542	-0.665079	A	C
RNF2	TTATTTGTTAAATCAATGAA	rA1-SaBE4(delta_UGI)	NC1		5.7056		8.02708	6.86634	1.64154	6.9976	1.32294	0.981242	0.299072	-0.027319		-0.976617		0.778179	-0.0992189	1.24083	-1.14161	A	C
RNF2	TTATTTGTTAAATCAATGAA	rA1-SaBE4(delta_UGI)	NC2		5.90301		8.58177	7.24239	1.89416	6.9976	1.32294	1.03498	0.334003	0.0496048		-0.827395		1.19746	0.185032	1.43179	-1.24676	A	C
RNF2	TTATTTGTTAAATCAATGAA	rA1-SaBE4(delta_UGI)	NC3		5.46309		8.30506	6.88408	2.00957	6.9976	1.32294	0.983776	0.342146	-0.0235975		-1.15993		0.9883	-0.0858134	1.51903	-1.43321	A	C
RNF2	TTATTTGTTAAATCAATGAA	rA1-SaBE4(delta_UGI)	POLD1	7.77924	5.07134	5.88426		6.24495	1.38951	6.9976	1.32294	0.892441	0.26057	-0.164172	0.590832	-1.45605	-0.84157		-0.56893	1.05032	-0.481395	A	C
RNF2	TTATTTGTTAAATCAATGAA	rA1-SaBE4(delta_UGI)	RFWD3		6.77212		6.0348	6.40346	0.521366	6.9976	1.32294	0.915094	0.188365	-0.128009		-0.170438		-0.727777	-0.449107	0.394098	0.0550095	A	C
RNF2	TTATTTGTTAAATCAATGAA	rA1-SaBE4(delta_UGI)	UNG		3.25786		3.64357	3.45071	0.272733	6.9976	1.32294	0.493128	0.101048	-1.01997		-2.82685		-2.5353	-2.68107	0.206157	2.47492	A	C
RNF2	TTATTTGTTAAATGAATGAA	rA1-SaBE4(delta_UGI)	ERCC4		2.03925		1.93399	1.98662	0.0744294	0.796633	0.260711	2.49377	0.821455	1.31833		4.76626		4.36252	4.56439	0.285487	4.27891	A	G
RNF2	TTATTTGTTAAATGAATGAA	rA1-SaBE4(delta_UGI)	LIG3		0.526946		0.565514	0.54623	0.0272713	0.796633	0.260711	0.685673	0.226993	-0.544407		-1.03443		-0.886498	-0.960464	0.104604	0.85586	A	G
RNF2	TTATTTGTTAAATGAATGAA	rA1-SaBE4(delta_UGI)	MSH2		0.725103		0.535386	0.630245	0.13415	0.796633	0.260711	0.791136	0.308857	-0.338003		-0.274365		-1.00206	-0.638211	0.514555	0.123655	A	G
RNF2	TTATTTGTTAAATGAATGAA	rA1-SaBE4(delta_UGI)	MSH6	0.58486	0.430386	0.522487		0.512578	0.0777124	0.796633	0.260711	0.643431	0.232071	-0.636144	-0.81229	-1.4048	-1.05153		-1.08954	0.298079	0.791462	A	G
RNF2	TTATTTGTTAAATGAATGAA	rA1-SaBE4(delta_UGI)	NC1		0.50409		1.20253	0.85331	0.493872	0.796633	0.260711	1.07115	0.712196	0.099155		-1.1221		1.55689	0.217395	1.89433	-1.67694	A	G
RNF2	TTATTTGTTAAATGAATGAA	rA1-SaBE4(delta_UGI)	NC2		0.639723		1.10707	0.873399	0.330467	0.796633	0.260711	1.09636	0.548473	0.132725		-0.601855		1.19075	0.294448	1.26756	-0.973115	A	G
RNF2	TTATTTGTTAAATGAATGAA	rA1-SaBE4(delta_UGI)	NC3		0.684131		0.64225	0.66319	0.0296144	0.796633	0.260711	0.832491	0.27497	-0.264493		-0.431522		-0.592164	-0.511843	0.113591	0.398252	A	G
RNF2	TTATTTGTTAAATGAATGAA	rA1-SaBE4(delta_UGI)	POLD1	0.560799	0.432048	0.585364		0.52607	0.0823468	0.796633	0.260711	0.660367	0.239564	-0.598659	-0.904581	-1.39843	-0.810358		-1.03779	0.315855	0.721933	A	G
RNF2	TTATTTGTTAAATGAATGAA	rA1-SaBE4(delta_UGI)	RFWD3		0.539214		0.329535	0.434375	0.148266	0.796633	0.260711	0.545263	0.257841	-0.874975		-0.987373		-1.79163	-1.3895	0.568699	0.820805	A	G
RNF2	TTATTTGTTAAATGAATGAA	rA1-SaBE4(delta_UGI)	UNG		0.516639		0.373428	0.445033	0.101266	0.796633	0.260711	0.558643	0.222674	-0.840002		-1.07397		-1.62328	-1.34862	0.388421	0.960199	A	G
RNF2	TTATTTGTTCAATGAATGAA	rA1-SaBE4(delta_UGI)	ERCC4		5.05457		5.07097	5.06277	0.0115979	4.02322	0.718834	1.25839	0.224856	0.331575		1.43475		1.45756	1.44615	0.0161343	1.43002	C	G
RNF2	TTATTTGTTCAATGAATGAA	rA1-SaBE4(delta_UGI)	LIG3		3.65935		3.12851	3.39393	0.375356	4.02322	0.718834	0.843585	0.177263	-0.245395		-0.506202		-1.24467	-0.875435	0.522174	0.353261	C	G
RNF2	TTATTTGTTCAATGAATGAA	rA1-SaBE4(delta_UGI)	MSH2		3.82886		3.38378	3.60632	0.314722	4.02322	0.718834	0.896377	0.17824	-0.157823		-0.27038		-0.889555	-0.579968	0.437823	0.142145	C	G
RNF2	TTATTTGTTCAATGAATGAA	rA1-SaBE4(delta_UGI)	MSH6	3.77602	2.09113	3.26299		3.04338	0.863643	4.02322	0.718834	0.756453	0.253669	-0.402678	-0.343897	-2.68781	-1.0576		-1.3631	1.20145	0.161652	C	G
RNF2	TTATTTGTTCAATGAATGAA	rA1-SaBE4(delta_UGI)	NC1		3.19751		4.13762	3.66757	0.664762	4.02322	0.718834	0.911599	0.232013	-0.133529		-1.14869		0.159148	-0.494769	0.924778	-0.43001	C	G
RNF2	TTATTTGTTCAATGAATGAA	rA1-SaBE4(delta_UGI)	NC2		3.87597		5.29625	4.58611	1.00429	4.02322	0.718834	1.13991	0.32217	0.18892		-0.204852		1.77097	0.783058	1.39711	-0.614057	C	G
RNF2	TTATTTGTTCAATGAATGAA	rA1-SaBE4(delta_UGI)	NC3		3.23407		4.39791	3.81599	0.822958	4.02322	0.718834	0.948491	0.265633	-0.0762939		-1.09782		0.521243	-0.288289	1.14485	-0.856562	C	G
RNF2	TTATTTGTTCAATGAATGAA	rA1-SaBE4(delta_UGI)	POLD1	2.17971	1.52088	2.28022		1.9936	0.412463	4.02322	0.718834	0.495524	0.135459	-1.01297	-2.56459	-3.48111	-2.42477		-2.82349	0.573795	2.2497	C	G
RNF2	TTATTTGTTCAATGAATGAA	rA1-SaBE4(delta_UGI)	RFWD3		2.59385		1.80782	2.20084	0.555806	4.02322	0.718834	0.547033	0.169228	-0.8703		-1.98846		-3.08194	-2.5352	0.773205	1.76199	C	G
RNF2	TTATTTGTTCAATGAATGAA	rA1-SaBE4(delta_UGI)	UNG		2.41301		2.00925	2.21113	0.285498	4.02322	0.718834	0.549592	0.121153	-0.863568		-2.24004		-2.80172	-2.52088	0.397168	2.12371	C	G
RNF2	TTATTTGTTCAATTAATGAA	rA1-SaBE4(delta_UGI)	ERCC4		0.773684		0.867313	0.820499	0.0662054	1.10049	0.218417	0.745576	0.159738	-0.423574		-1.49625		-1.06758	-1.28191	0.303114	0.978798	C	T
RNF2	TTATTTGTTCAATTAATGAA	rA1-SaBE4(delta_UGI)	LIG3		1.24019		1.18559	1.21289	0.0386024	1.10049	0.218417	1.10214	0.221538	0.140302		0.639582		0.389639	0.514611	0.176737	0.337874	C	T
RNF2	TTATTTGTTCAATTAATGAA	rA1-SaBE4(delta_UGI)	MSH2		0.984642		1.07602	1.03033	0.0646151	1.10049	0.218417	0.936248	0.194875	-0.095038		-0.530401		-0.112029	-0.321215	0.295834	0.0253817	C	T
RNF2	TTATTTGTTCAATTAATGAA	rA1-SaBE4(delta_UGI)	MSH6	1.62782	0.918371	0.911792		1.15266	0.411516	1.10049	0.218417	1.04741	0.427837	0.0668231	2.41434	-0.833817	-0.863937		0.238863	1.88408	-1.64522	C	T
RNF2	TTATTTGTTCAATTAATGAA	rA1-SaBE4(delta_UGI)	NC1		0.879686		1.34806	1.11387	0.331191	1.10049	0.218417	1.01216	0.361836	0.0174378		-1.01093		1.13347	0.0612694	1.51632	-1.45505	C	T
RNF2	TTATTTGTTCAATTAATGAA	rA1-SaBE4(delta_UGI)	NC2		1.04864		1.35085	1.19975	0.21369	1.10049	0.218417	1.09019	0.290727	0.124582		-0.237373		1.14623	0.45443	0.978358	-0.523928	C	T
RNF2	TTATTTGTTCAATTAATGAA	rA1-SaBE4(delta_UGI)	NC3		0.781153		1.19455	0.987853	0.292318	1.10049	0.218417	0.897648	0.319839	-0.155779		-1.46205		0.430654	-0.5157	1.33835	-0.822647	C	T
RNF2	TTATTTGTTCAATTAATGAA	rA1-SaBE4(delta_UGI)	POLD1	0.755492	0.742147	0.760073		0.752571	0.00931286	1.10049	0.218417	0.68385	0.135989	-0.548248	-1.57954	-1.64064	-1.55857		-1.59291	0.042638	1.55028	C	T
RNF2	TTATTTGTTCAATTAATGAA	rA1-SaBE4(delta_UGI)	RFWD3		1.21643		0.92239	1.06941	0.207916	1.10049	0.218417	0.971756	0.269985	-0.0413338		0.530802		-0.815415	-0.142306	0.951919	-0.809613	C	T
RNF2	TTATTTGTTCAATTAATGAA	rA1-SaBE4(delta_UGI)	UNG		1.19435		1.52244	1.35839	0.231994	1.10049	0.218417	1.23435	0.3232	0.303753		0.429714		1.93183	1.18077	1.06216	0.118615	C	T
RNF2	TTATTTGTTGAATCAATGAA	rA1-SaBE4(delta_UGI)	ERCC4		14.1748		15.5418	14.8583	0.96658	14.9282	1.58442	0.995319	0.123903	-0.00676868		-0.475474		0.387272	-0.044101	0.610054	-0.565953	G	C
RNF2	TTATTTGTTGAATCAATGAA	rA1-SaBE4(delta_UGI)	LIG3		14.3287		13.4433	13.886	0.62602	14.9282	1.58442	0.930188	0.107264	-0.104405		-0.37837		-0.937141	-0.657755	0.395111	0.262644	G	C
RNF2	TTATTTGTTGAATCAATGAA	rA1-SaBE4(delta_UGI)	MSH2		14.5128		14.6794	14.5961	0.117817	14.9282	1.58442	0.977753	0.104075	-0.0324573		-0.262184		-0.157024	-0.209604	0.0743595	0.135244	G	C
RNF2	TTATTTGTTGAATCAATGAA	rA1-SaBE4(delta_UGI)	MSH6	14.4925	11.734	13.9842		13.4036	1.46805	14.9282	1.58442	0.897872	0.13694	-0.155418	-0.274955	-2.01598	-0.59577		-0.962234	0.926558	0.0356756	G	C
RNF2	TTATTTGTTGAATCAATGAA	rA1-SaBE4(delta_UGI)	NC1		13.173		15.4092	14.2911	1.58123	14.9282	1.58442	0.957327	0.146777	-0.062916		-1.10774		0.303627	-0.402057	0.997988	-0.595931	G	C
RNF2	TTATTTGTTGAATCAATGAA	rA1-SaBE4(delta_UGI)	NC2		13.8933		17.5874	15.7403	2.61215	14.9282	1.58442	1.05441	0.207707	0.07643		-0.653169		1.67837	0.512603	1.64865	-1.13605	G	C
RNF2	TTATTTGTTGAATCAATGAA	rA1-SaBE4(delta_UGI)	NC3		13.4214		16.0846	14.753	1.8832	14.9282	1.58442	0.988267	0.164061	-0.017027		-0.950994		0.729904	-0.110545	1.18857	-1.07803	G	C
RNF2	TTATTTGTTGAATCAATGAA	rA1-SaBE4(delta_UGI)	POLD1	12.5048	11.0277	11.8478		11.7934	0.740039	14.9282	1.58442	0.79001	0.0974068	-0.340057	-1.52953	-2.46178	-1.94419		-1.9785	0.467073	1.51143	G	C
RNF2	TTATTTGTTGAATCAATGAA	rA1-SaBE4(delta_UGI)	RFWD3		7.41356		7.9304	7.67198	0.365459	14.9282	1.58442	0.513926	0.059788	-0.960367		-4.74282		-4.41662	-4.57972	0.230659	4.34906	G	C
RNF2	TTATTTGTTGAATCAATGAA	rA1-SaBE4(delta_UGI)	UNG		7.20559		7.653	7.4293	0.316365	14.9282	1.58442	0.497669	0.0569135	-1.00674		-4.87408		-4.5917	-4.73289	0.199673	4.53322	G	C
RNF2	TTATTTGTTTAATCAATGAA	rA1-SaBE4(delta_UGI)	ERCC4		17.144		16.7737	16.9589	0.261839	21.5331	2.47784	0.787574	0.0914396	-0.344512		-1.77131		-1.92075	-1.84603	0.105672	1.74036	T	C
RNF2	TTATTTGTTTAATCAATGAA	rA1-SaBE4(delta_UGI)	LIG3		22.1291		23.4291	22.7791	0.919277	21.5331	2.47784	1.05787	0.128999	0.0811575		0.240537		0.765209	0.502873	0.370999	0.131875	T	C
RNF2	TTATTTGTTTAATCAATGAA	rA1-SaBE4(delta_UGI)	MSH2		15.6419		19.1479	17.3949	2.47915	21.5331	2.47784	0.807823	0.147975	-0.307888		-2.37754		-0.962582	-1.67006	1.00052	0.669535	T	C
RNF2	TTATTTGTTTAATCAATGAA	rA1-SaBE4(delta_UGI)	MSH6	18.2419	14.9579	18.077		17.0923	1.85024	21.5331	2.47784	0.793769	0.125404	-0.333209	-1.32825	-2.65357	-1.39477		-1.7922	0.746713	1.04548	T	C
RNF2	TTATTTGTTTAATCAATGAA	rA1-SaBE4(delta_UGI)	NC1		20.1636		23.8254	21.9945	2.58931	21.5331	2.47784	1.02143	0.168151	0.0305897		-0.552689		0.925145	0.186228	1.04499	-0.858759	T	C
RNF2	TTATTTGTTTAATCAATGAA	rA1-SaBE4(delta_UGI)	NC2		19.7436		23.7889	21.7663	2.86045	21.5331	2.47784	1.01083	0.176568	0.0155396		-0.722181		0.910402	0.0941106	1.15441	-1.0603	T	C
RNF2	TTATTTGTTTAATCAATGAA	rA1-SaBE4(delta_UGI)	NC3		17.6406		24.0362	20.8384	4.52238	21.5331	2.47784	0.967741	0.237717	-0.0473071		-1.5709		1.01022	-0.280338	1.82513	-1.54479	T	C
RNF2	TTATTTGTTTAATCAATGAA	rA1-SaBE4(delta_UGI)	POLD1	20.1845	18.6478	19.227		19.3531	0.776113	21.5331	2.47784	0.898761	0.109523	-0.15399	-0.544233	-1.16444	-0.930688		-0.879787	0.313221	0.566566	T	C
RNF2	TTATTTGTTTAATCAATGAA	rA1-SaBE4(delta_UGI)	RFWD3		20.6051		21.546	21.0756	0.665314	21.5331	2.47784	0.978755	0.116788	-0.0309801		-0.374484		0.0052392	-0.184622	0.268505	-0.0838825	T	C
RNF2	TTATTTGTTTAATCAATGAA	rA1-SaBE4(delta_UGI)	UNG		36.0583		44.1416	40.1	5.7157	21.5331	2.47784	1.86225	0.341143	0.897047		5.86207		9.12426	7.49316	2.30672	5.18644	T	C
RNF2	TTATTTGTTTAATGAATGAA	rA1-SaBE4(delta_UGI)	ERCC4		4.70872		5.31975	5.01423	0.432065	2.03102	0.384592	2.46882	0.513619	1.30382		6.96242		8.5512	7.75681	1.12344	6.63337	T	G
RNF2	TTATTTGTTTAATGAATGAA	rA1-SaBE4(delta_UGI)	LIG3		2.01996		1.62378	1.82187	0.280138	2.03102	0.384592	0.897021	0.218807	-0.156786		-0.0287694		-1.05889	-0.543829	0.728404	-0.184575	T	G
RNF2	TTATTTGTTTAATGAATGAA	rA1-SaBE4(delta_UGI)	MSH2		1.65088		1.51168	1.58128	0.0984303	2.03102	0.384592	0.778562	0.155189	-0.361115		-0.988435		-1.35038	-1.16941	0.255934	0.913474	T	G
RNF2	TTATTTGTTTAATGAATGAA	rA1-SaBE4(delta_UGI)	MSH6	2.03033	0.963169	1.29085		1.42812	0.546664	2.03102	0.384592	0.703151	0.300289	-0.508093	-0.00179905	-2.77659	-1.92457		-1.56765	1.42141	0.146241	T	G
RNF2	TTATTTGTTTAATGAATGAA	rA1-SaBE4(delta_UGI)	NC1		2.07566		2.0512	2.06343	0.0173009	2.03102	0.384592	1.01595	0.192568	0.0228363		0.116067		0.0524479	0.0842572	0.0449852	0.0392721	T	G
RNF2	TTATTTGTTTAATGAATGAA	rA1-SaBE4(delta_UGI)	NC2		2.10732		2.67996	2.39364	0.404914	2.03102	0.384592	1.17854	0.299248	0.236999		0.198388		1.68733	0.942858	1.05284	-0.109982	T	G
RNF2	TTATTTGTTTAATGAATGAA	rA1-SaBE4(delta_UGI)	NC3		1.36577		1.90623	1.636	0.382164	2.03102	0.384592	0.805507	0.24222	-0.312031		-1.72976		-0.324473	-1.02712	0.993686	0.0334294	T	G
RNF2	TTATTTGTTTAATGAATGAA	rA1-SaBE4(delta_UGI)	POLD1	1.1999	0.804864	0.896958		0.96724	0.206683	2.03102	0.384592	0.476233	0.13597	-1.07026	-2.16106	-3.18821	-2.94875		-2.76601	0.537408	2.2286	T	G
RNF2	TTATTTGTTTAATGAATGAA	rA1-SaBE4(delta_UGI)	RFWD3		1.19598		1.13335	1.16467	0.0442853	2.03102	0.384592	0.573439	0.110753	-0.802289		-2.17124		-2.33409	-2.25266	0.115149	2.13751	T	G
RNF2	TTATTTGTTTAATGAATGAA	rA1-SaBE4(delta_UGI)	UNG		1.05151		1.38788	1.2197	0.237849	2.03102	0.384592	0.600533	0.163235	-0.735686		-2.54689		-1.67227	-2.10958	0.618444	1.49114	T	G
RNF2	TTATTTGTTTAATTAATGAA	rA1-SaBE4(delta_UGI)	ERCC4		1.53712		1.73974	1.63843	0.143271	1.38784	0.252722	1.18056	0.238479	0.239471		0.590691		1.39243	0.991559	0.566914	0.424646	T	T
RNF2	TTATTTGTTTAATTAATGAA	rA1-SaBE4(delta_UGI)	LIG3		1.60213		1.18725	1.39469	0.293365	1.38784	0.252722	1.00493	0.279589	0.00710058		0.847921		-0.793731	0.0270948	1.16082	-1.13373	T	T
RNF2	TTATTTGTTTAATTAATGAA	rA1-SaBE4(delta_UGI)	MSH2		1.20405		0.972793	1.08842	0.16352	1.38784	0.252722	0.784254	0.185141	-0.350608		-0.727264		-1.64231	-1.18479	0.647036	0.537751	T	T
RNF2	TTATTTGTTTAATTAATGAA	rA1-SaBE4(delta_UGI)	MSH6	0.885074	0.503984	0.916914		0.768657	0.229766	1.38784	0.252722	0.553851	0.193857	-0.85243	-1.98941	-3.49735	-1.86342		-2.45006	0.909166	1.54089	T	T
RNF2	TTATTTGTTTAATTAATGAA	rA1-SaBE4(delta_UGI)	NC1		1.10455		1.32049	1.21252	0.15269	1.38784	0.252722	0.873672	0.19343	-0.194837		-1.12096		-0.266519	-0.693741	0.604183	0.0895575	T	T
RNF2	TTATTTGTTTAATTAATGAA	rA1-SaBE4(delta_UGI)	NC2		1.80879		1.61325	1.71102	0.138262	1.38784	0.252722	1.23286	0.245613	0.302014		1.66564		0.89194	1.27879	0.547091	0.731701	T	T
RNF2	TTATTTGTTTAATTAATGAA	rA1-SaBE4(delta_UGI)	NC3		1.12446		1.35551	1.23999	0.163375	1.38784	0.252722	0.893464	0.200819	-0.162519		-1.04217		-0.127933	-0.585051	0.646463	-0.0614119	T	T
RNF2	TTATTTGTTTAATTAATGAA	rA1-SaBE4(delta_UGI)	POLD1	0.789351	0.534834	0.547541		0.623909	0.143418	1.38784	0.252722	0.449553	0.131835	-1.15344	-2.36818	-3.37528	-3.325		-3.02282	0.567495	2.45532	T	T
RNF2	TTATTTGTTTAATTAATGAA	rA1-SaBE4(delta_UGI)	RFWD3		1.65598		1.6446	1.65029	0.00804763	1.38784	0.252722	1.1891	0.21661	0.249873		1.06099		1.01595	1.03847	0.0318438	1.00663	T	T
RNF2	TTATTTGTTTAATTAATGAA	rA1-SaBE4(delta_UGI)	UNG		4.90807		6.96813	5.9381	1.45668	1.38784	0.252722	4.27866	1.30718	2.09716		13.9293		22.0808	18.005	5.76398	12.241	T	T
RNF2	TTATTTGTTAAATCAATGAA	rA1-SaBE4	ERCC4		0.361699		0.584891	0.473295	0.15782	0.44876	0.189234	1.05467	0.566983	0.0767969		-0.460069		0.719383	0.129657	0.833998	-0.704342	A	C
RNF2	TTATTTGTTAAATCAATGAA	rA1-SaBE4	LIG3		0.276001		0.535798	0.4059	0.183704	0.44876	0.189234	0.904493	0.559507	-0.144819		-0.912937		0.459954	-0.226491	0.970781	-0.74429	A	C
RNF2	TTATTTGTTAAATCAATGAA	rA1-SaBE4	MSH2		0.402732		0.659405	0.531069	0.181495	0.44876	0.189234	1.18341	0.642335	0.242956		-0.243229		1.11315	0.434961	0.959105	-0.524144	A	C
RNF2	TTATTTGTTAAATCAATGAA	rA1-SaBE4	MSH6	0.798742	0.560904	0.460688		0.606778	0.173633	0.44876	0.189234	1.35212	0.689053	0.435226	1.84947	0.592624	0.0630356		0.835045	0.91756	-0.0825157	A	C
RNF2	TTATTTGTTAAATCAATGAA	rA1-SaBE4	NC1		0.278944		0.554492	0.416718	0.194842	0.44876	0.189234	0.928599	0.584671	-0.106872		-0.897388		0.558739	-0.169324	1.02964	-0.860313	A	C
RNF2	TTATTTGTTAAATCAATGAA	rA1-SaBE4	NC2		0.320235		0.566605	0.44342	0.17421	0.44876	0.189234	0.988102	0.569483	-0.0172684		-0.679184		0.622752	-0.028216	0.920607	-0.892391	A	C
RNF2	TTATTTGTTAAATCAATGAA	rA1-SaBE4	NC3		0.220022		0.75226	0.486141	0.376349	0.44876	0.189234	1.0833	0.954984	0.115432		-1.20876		1.60384	0.19754	1.98881	-1.79127	A	C
RNF2	TTATTTGTTAAATCAATGAA	rA1-SaBE4	POLD1	0.535699	0.462118	0.515948		0.504588	0.0380832	0.44876	0.189234	1.12441	0.481676	0.169165	0.45943	0.070592	0.355058		0.295026	0.20125	0.0937766	A	C
RNF2	TTATTTGTTAAATCAATGAA	rA1-SaBE4	RFWD3		0.344669		0.542387	0.443528	0.139808	0.44876	0.189234	0.988341	0.520338	-0.0169189		-0.550066		0.49477	-0.0276483	0.73881	-0.711162	A	C
RNF2	TTATTTGTTAAATCAATGAA	rA1-SaBE4	UNG		0.184254		0.457306	0.32078	0.193077	0.44876	0.189234	0.714814	0.525326	-0.48436		-1.39777		0.0451612	-0.676307	1.02031	-0.344003	A	C
RNF2	TTATTTGTTCAATTAATGAA	rA1-SaBE4	ERCC4		0.427685		0.522542	0.475113	0.0670743	0.630426	0.0849489	0.753638	0.14708	-0.408056		-2.38663		-1.26999	-1.82831	0.789584	1.03872	C	T
RNF2	TTATTTGTTCAATTAATGAA	rA1-SaBE4	LIG3		0.835965		0.509995	0.67298	0.230496	0.630426	0.0849489	1.0675	0.392897	0.0942364		2.41956		-1.41769	0.500936	2.71334	-2.21241	C	T
RNF2	TTATTTGTTCAATTAATGAA	rA1-SaBE4	MSH2		0.976244		0.567983	0.772113	0.288684	0.630426	0.0849489	1.22475	0.48675	0.292485		4.07089		-0.735068	1.66791	3.39833	-1.73041	C	T
RNF2	TTATTTGTTCAATTAATGAA	rA1-SaBE4	MSH6	0.997904	0.503222	0.352291		0.617806	0.337714	0.630426	0.0849489	0.979981	0.551728	-0.0291745	4.32586	-1.49742	-3.27415		-0.148567	3.9755	-3.82693	C	T
RNF2	TTATTTGTTCAATTAATGAA	rA1-SaBE4	NC1		0.483673		0.681042	0.582358	0.139561	0.630426	0.0849489	0.923752	0.253971	-0.114422		-1.72755		0.595844	-0.565852	1.64289	-1.07703	C	T
RNF2	TTATTTGTTCAATTAATGAA	rA1-SaBE4	NC2		0.587973		0.710321	0.649147	0.0865133	0.630426	0.0849489	1.0297	0.19515	0.0422179		-0.499751		0.940507	0.220378	1.01842	-0.798038	C	T
RNF2	TTATTTGTTCAATTAATGAA	rA1-SaBE4	NC3		0.591615		0.727933	0.659774	0.0963914	0.630426	0.0849489	1.04655	0.208003	0.0656441		-0.456879		1.14783	0.345474	1.1347	-0.789225	C	T
RNF2	TTATTTGTTCAATTAATGAA	rA1-SaBE4	POLD1	0.70498	0.284203	0.313254		0.434146	0.234999	0.630426	0.0849489	0.688654	0.384138	-0.538148	0.87763	-4.07567	-3.73368		-2.31057	2.76635	-0.455782	C	T
RNF2	TTATTTGTTCAATTAATGAA	rA1-SaBE4	RFWD3		0.400495		0.569171	0.484833	0.119272	0.630426	0.0849489	0.769056	0.215715	-0.378839		-2.7067		-0.721082	-1.71389	1.40404	0.309847	C	T
RNF2	TTATTTGTTCAATTAATGAA	rA1-SaBE4	UNG		0.532842		0.533018	0.53293	0.000124718	0.630426	0.0849489	0.845349	0.11391	-0.242381		-1.14874		-1.14666	-1.1477	0.00146815	1.14623	C	T
RNF2	TTATTTGTTGAATCAATGAA	rA1-SaBE4	ERCC4		0.476563		0.70365	0.590107	0.160575	0.591668	0.186842	0.997361	0.415754	-0.00381289		-0.616058		0.599342	-0.00835815	0.859417	-0.851059	G	C
RNF2	TTATTTGTTGAATCAATGAA	rA1-SaBE4	LIG3		0.47504		0.780171	0.627606	0.21576	0.591668	0.186842	1.06074	0.49516	0.0850699		-0.624206		1.00889	0.192341	1.15477	-0.962431	G	C
RNF2	TTATTTGTTGAATCAATGAA	rA1-SaBE4	MSH2		0.542924		0.599105	0.571015	0.039726	0.591668	0.186842	0.965093	0.312073	-0.0512607		-0.260884		0.0398035	-0.11054	0.212618	-0.102078	G	C
RNF2	TTATTTGTTGAATCAATGAA	rA1-SaBE4	MSH6	0.828092	0.942796	0.713615		0.828168	0.114591	0.591668	0.186842	1.39972	0.482582	0.485134	1.26537	1.87928	0.652672		1.26577	0.613302	0.65247	G	C
RNF2	TTATTTGTTGAATCAATGAA	rA1-SaBE4	NC1		0.381308		0.817584	0.599446	0.308493	0.591668	0.186842	1.01315	0.611731	0.0188414		-1.12587		1.20913	0.0416276	1.65109	-1.60947	G	C
RNF2	TTATTTGTTGAATCAATGAA	rA1-SaBE4	NC2		0.401606		0.824303	0.612955	0.298892	0.591668	0.186842	1.03598	0.601848	0.0509918		-1.01723		1.24509	0.113927	1.5997	-1.48578	G	C
RNF2	TTATTTGTTGAATCAATGAA	rA1-SaBE4	NC3		0.457157		0.668051	0.562604	0.149125	0.591668	0.186842	0.950878	0.392034	-0.0726684		-0.719921		0.408812	-0.155555	0.798135	-0.64258	G	C
RNF2	TTATTTGTTGAATCAATGAA	rA1-SaBE4	POLD1	0.681409	0.492156	0.464353		0.545973	0.118112	0.591668	0.186842	0.922768	0.35322	-0.11596	0.480304	-0.532604	-0.681404		-0.244568	0.632151	-0.387583	G	C
RNF2	TTATTTGTTGAATCAATGAA	rA1-SaBE4	RFWD3		0.189325		0.463707	0.326516	0.194017	0.591668	0.186842	0.551856	0.371347	-0.857635		-2.15339		-0.684864	-1.41913	1.0384	0.380723	G	C
RNF2	TTATTTGTTGAATCAATGAA	rA1-SaBE4	UNG		0.204173		0.367964	0.286069	0.115818	0.591668	0.186842	0.483495	0.248252	-1.04843		-2.07392		-1.19729	-1.63561	0.619871	1.01573	G	C
RNF2	TTATTTGTTTAATCAATGAA	rA1-SaBE4	ERCC4		21.7459		26.6407	24.1933	3.46115	27.4946	4.13786	0.879929	0.182712	-0.184541		-1.3893		-0.206365	-0.797831	0.836458	-0.0386276	T	C
RNF2	TTATTTGTTTAATCAATGAA	rA1-SaBE4	LIG3		25.891		28.5233	27.2072	1.86129	27.4946	4.13786	0.989544	0.163588	-0.0151644		-0.387547		0.248592	-0.0694772	0.449818	-0.380341	T	C
RNF2	TTATTTGTTTAATCAATGAA	rA1-SaBE4	MSH2		14.7711		14.752	14.7615	0.0135138	27.4946	4.13786	0.536888	0.0808016	-0.897307		-3.07491		-3.07952	-3.07722	0.0032659	3.07395	T	C
RNF2	TTATTTGTTTAATCAATGAA	rA1-SaBE4	MSH6	19.2767	15.1046	16.1783		16.8532	2.1664	27.4946	4.13786	0.612963	0.121319	-0.706127	-1.98603	-2.9943	-2.73483		-2.57172	0.523554	2.04817	T	C
RNF2	TTATTTGTTTAATCAATGAA	rA1-SaBE4	NC1		24.8106		32.5968	28.7037	5.50565	27.4946	4.13786	1.04397	0.254525	0.0620861		-0.648649		1.23304	0.292193	1.33055	-1.03836	T	C
RNF2	TTATTTGTTTAATCAATGAA	rA1-SaBE4	NC2		24.4612		30.4232	27.4422	4.21575	27.4946	4.13786	0.998094	0.214647	-0.00275308		-0.733085		0.707749	-0.0126678	1.01882	-1.00616	T	C
RNF2	TTATTTGTTTAATCAATGAA	rA1-SaBE4	NC3		21.3861		31.2899	26.338	7.003	27.4946	4.13786	0.957932	0.292674	-0.0620045		-1.47625		0.917196	-0.279526	1.69242	-1.41289	T	C
RNF2	TTATTTGTTTAATCAATGAA	rA1-SaBE4	POLD1	31.3341	23.3508	26.6856		27.1235	4.00962	27.4946	4.13786	0.986501	0.208109	-0.0196074	0.927883	-1.00144	-0.195527		-0.0896953	0.969007	-0.879312	T	C
RNF2	TTATTTGTTTAATCAATGAA	rA1-SaBE4	RFWD3		21.1461		24.3488	22.7475	2.26462	27.4946	4.13786	0.827342	0.14929	-0.273445		-1.53425		-0.760259	-1.14725	0.547292	0.599961	T	C
RNF2	TTATTTGTTTAATCAATGAA	rA1-SaBE4	UNG		22.6533		26.7266	24.6899	2.88031	27.4946	4.13786	0.897991	0.170993	-0.155227		-1.17002		-0.185607	-0.677815	0.696087	-0.0182717	T	C
RNF2	TTATTTGTTTAATTAATGAA	rA1-SaBE4	ERCC4		1.67897		2.95266	2.31581	0.900636	3.31191	0.940943	0.699238	0.336773	-0.516145		-1.73543		-0.3818	-1.05862	0.957164	0.101453	T	T
RNF2	TTATTTGTTTAATTAATGAA	rA1-SaBE4	LIG3		2.21597		2.94158	2.57877	0.513082	3.31191	0.940943	0.778636	0.270069	-0.360978		-1.16473		-0.393577	-0.779151	0.545285	0.233866	T	T
RNF2	TTATTTGTTTAATTAATGAA	rA1-SaBE4	MSH2		3.29068		3.64715	3.46892	0.252062	3.31191	0.940943	1.04741	0.307155	0.0668208		-0.0225626		0.35628	0.166859	0.267882	-0.101023	T	T
RNF2	TTATTTGTTTAATTAATGAA	rA1-SaBE4	MSH6	5.0587	1.9015	3.22843		3.39621	1.58527	3.31191	0.940943	1.02545	0.56035	0.0362621	1.85642	-1.49893	-0.0887219		0.0895908	1.68477	-1.59518	T	T
RNF2	TTATTTGTTTAATTAATGAA	rA1-SaBE4	NC1		2.33135		4.90384	3.6176	1.81902	3.31191	0.940943	1.0923	0.630845	0.127367		-1.0421		1.69184	0.324871	1.93319	-1.60832	T	T
RNF2	TTATTTGTTTAATTAATGAA	rA1-SaBE4	NC2		3.12886		3.9332	3.53103	0.568755	3.31191	0.940943	1.06616	0.348199	0.0924235		-0.194545		0.66028	0.232867	0.604453	-0.371585	T	T
RNF2	TTATTTGTTTAATTAATGAA	rA1-SaBE4	NC3		2.13666		3.43756	2.78711	0.91988	3.31191	0.940943	0.841542	0.366481	-0.248893		-1.24902		0.13354	-0.557739	0.977615	-0.419877	T	T
RNF2	TTATTTGTTTAATTAATGAA	rA1-SaBE4	POLD1	3.41133	2.08184	3.25785		2.91701	0.727334	3.31191	0.940943	0.880762	0.332934	-0.183176	0.10566	-1.30727	-0.0574594		-0.419691	0.772984	-0.353293	T	T
RNF2	TTATTTGTTTAATTAATGAA	rA1-SaBE4	RFWD3		1.72334		3.20242	2.46288	1.04587	3.31191	0.940943	0.743644	0.379948	-0.427316		-1.68827		-0.116359	-0.902316	1.11151	-0.209195	T	T
RNF2	TTATTTGTTTAATTAATGAA	rA1-SaBE4	UNG		2.66172		3.14208	2.9019	0.339668	3.31191	0.940943	0.876201	0.269236	-0.190665		-0.691		-0.180488	-0.435744	0.360987	0.074757	T	T
RNF2	TTATTTGTTAAATCAATGAA	rA1-SaBE1	ERCC4		0.596975		1.47259	1.03478	0.619151	0.602546	0.177367	1.71735	1.14518	0.780184		-0.0314053		4.90533	2.43696	3.4908	-1.05384	A	C
RNF2	TTATTTGTTAAATCAATGAA	rA1-SaBE1	LIG3		0.387839		0.746814	0.567327	0.253834	0.602546	0.177367	0.94155	0.504265	-0.0868901		-1.21052		0.813393	-0.198564	1.43112	-1.23256	A	C
RNF2	TTATTTGTTAAATCAATGAA	rA1-SaBE1	MSH2		0.260507		0.690634	0.475571	0.304146	0.602546	0.177367	0.789269	0.55567	-0.341411		-1.92842		0.496647	-0.715889	1.71478	-0.998896	A	C
RNF2	TTATTTGTTAAATCAATGAA	rA1-SaBE1	MSH6	0.661655	0.524088	0.485267		0.557003	0.0926862	0.602546	0.177367	0.924417	0.312582	-0.113385	0.333259	-0.442345	-0.661223		-0.25677	0.522568	-0.265799	A	C
RNF2	TTATTTGTTAAATCAATGAA	rA1-SaBE1	NC1		0.382052		0.873452	0.627752	0.347472	0.602546	0.177367	1.04183	0.653148	0.059124		-1.24315		1.52738	0.142114	1.95906	-1.81694	A	C
RNF2	TTATTTGTTAAATCAATGAA	rA1-SaBE1	NC2		0.429944		0.752963	0.591453	0.228408	0.602546	0.177367	0.981591	0.476639	-0.0268057		-0.973132		0.848057	-0.0625376	1.28777	-1.22524	A	C
RNF2	TTATTTGTTAAATCAATGAA	rA1-SaBE1	NC3		0.50497		0.671892	0.588431	0.118032	0.602546	0.177367	0.976576	0.347865	-0.0341962		-0.550133		0.39098	-0.0795763	0.665468	-0.585891	A	C
RNF2	TTATTTGTTAAATCAATGAA	rA1-SaBE1	POLD1	0.539413	0.624841	0.495741		0.553332	0.0656658	0.602546	0.177367	0.918324	0.291461	-0.122925	-0.355941	0.125704	-0.602166		-0.277468	0.370226	-0.0927584	A	C
RNF2	TTATTTGTTAAATCAATGAA	rA1-SaBE1	RFWD3		0.449093		0.299738	0.374416	0.10561	0.602546	0.177367	0.62139	0.253334	-0.68643		-0.865169		-1.70724	-1.28621	0.595435	0.690771	A	C
RNF2	TTATTTGTTAAATCAATGAA	rA1-SaBE1	UNG		0.376475		0.499773	0.438124	0.0871847	0.602546	0.177367	0.727122	0.258357	-0.459731		-1.27459		-0.579436	-0.927015	0.49155	0.435465	A	C
RNF2	TTATTTGTTCAATGAATGAA	rA1-SaBE1	ERCC4		1.163		1.37493	1.26896	0.149857	0.466534	0.12617	2.71998	0.802665	1.44359		5.52005		7.19977	6.35991	1.18774	5.17217	C	G
RNF2	TTATTTGTTCAATGAATGAA	rA1-SaBE1	LIG3		0.653697		0.112514	0.383106	0.382674	0.466534	0.12617	0.821174	0.84978	-0.28424		1.48342		-2.8059	-0.66124	3.03301	-2.37177	C	G
RNF2	TTATTTGTTCAATGAATGAA	rA1-SaBE1	MSH2		0.225773		0.533323	0.379548	0.217471	0.466534	0.12617	0.813548	0.515456	-0.2977		-1.90824		0.529359	-0.689438	1.72364	-1.0342	C	G
RNF2	TTATTTGTTCAATGAATGAA	rA1-SaBE1	MSH6	0.163016	0.126069	0.178321		0.155802	0.0268624	0.466534	0.12617	0.333957	0.107108	-1.58227	-2.40563	-2.69847	-2.28433		-2.46281	0.212907	2.2499	C	G
RNF2	TTATTTGTTCAATGAATGAA	rA1-SaBE1	NC1		0.344709		0.430603	0.387656	0.0607368	0.466534	0.12617	0.830928	0.259704	-0.267205		-0.965568		-0.28478	-0.625174	0.48139	0.143784	C	G
[truncated: 15 more rows]

## Sheet: Fig.4_5_Supp_Fig15_HeLa_tracts
site	Aligned_Sequence	BE	KD	Rep1	Rep2	Rep3	mean	std	NC_mean	NC_std	FC	FC_std	LFC	B1_zscore	B2_zscore	B3_zscore	zscore_mean	zscore_std	zscore_delta	C10	C16	C14
[truncated: 255 more rows]

[truncated: 19 more sheets: Fig.4cf_5cf_HEK_tracts, Fig.5g, Fig.5h, Supp_Fig.1c-d, Supp_Fig.3c-d, Supp_Fig.4a-d, Supp_Fig.4e-h, Supp_Fig.5a-d, Supp_Fig.6a-b, Supp_Fig.7-8, Supp_Fig.9a-b, Supp_Fig.10a-b, Supp_Fig.11b_c, Supp_Fig.12b-c, Supp_Fig.13_d-e, Supp_Fig.14_d-e, Supp_Fig.14g, Supp_Fig.16a-c, Supp_Fig.16d]
